# Supplementary material for: CRISPR/Cas-based customization of pooled CRISPR libraries
Source: PLoS One. 2018 Jun 20;13(6):e0199473. doi: 10.1371/journal.pone.0199473 (PMC6010251; doi:10.1371/journal.pone.0199473)
Supplement: S1 Table — (XLSX) [file pone.0199473.s002.xlsx]

## Sheet: GeCKOv2 A
S1 Table. Deep sequencing results of HPRT1-depleted library
Gene name	UID	Sequence	Plasmid		Initial cells				6-TG treated cells
					Wild type		Depleted		Wild type		Depleted
			Wild type	Depleted	Replicate 1	Replicate 2	Replicate 1	Replicate 2	Replicate 1	Replicate 2	Replicate 1	Replicate 2
A1BG	HGLibA_00001	GTCGCTGAGCTCCGATTCGA	92	64	360	479	116	121	111	285	0	0
A1BG	HGLibA_00002	ACCTGTAGTTGCCGGCGTGC	64	60	0	31	74	97	0	1	0	0
A1BG	HGLibA_00003	CGTCAGCGTCACATTGGCCA	158	123	613	265	367	257	556	259	0	0
A1CF	HGLibA_00004	CGCGCACTGGTCCAGCGCAC	27	19	253	270	46	71	293	1	0	0
A1CF	HGLibA_00005	CCAAGCTATATCCTGTGCGC	103	84	53	495	181	258	233	159	0	1
A1CF	HGLibA_00006	AAGTTGCTTGATTGCATTCT	93	74	1069	245	239	252	205	101	0	0
A2M	HGLibA_00007	CGCTTCTTAAATTCTTGGGT	51	41	209	377	94	61	477	0	1	0
A2M	HGLibA_00008	TCACAGCGAAGGCGACACAG	69	65	467	227	147	72	258	491	0	0
A2M	HGLibA_00009	CAAACTCCTTCATCCAAGTC	87	74	129	895	171	115	0	225	0	0
A2ML1	HGLibA_00010	AAATTTCCCCTCCGTTCAGA	65	54	263	576	114	97	199	102	0	0
A2ML1	HGLibA_00011	GCTTACCTGTAGTTCCACCA	181	110	865	286	294	189	72	212	0	0
A2ML1	HGLibA_00012	TATTTCCAACTCCCGACACC	86	74	78	74	186	90	0	0	1	0
A3GALT2	HGLibA_00013	CGAATGCGCGTCGCGTTCGA	42	26	56	198	42	103	78	0	0	0
A3GALT2	HGLibA_00014	CTTCGAACGCGACGCGCATT	91	68	83	202	126	292	0	0	0	0
A3GALT2	HGLibA_00015	CGGCAGATCCTACTTACACT	42	27	514	135	115	86	97	0	0	0
A4GALT	HGLibA_00016	CAGTCCCGCTACGTCCTCAA	140	126	217	399	174	277	0	129	0	0
A4GALT	HGLibA_00017	CTACTGCCCCACGACGCACG	117	97	329	572	363	357	258	63	0	0
A4GALT	HGLibA_00018	CTTTGAGGACATCAACCCCG	161	100	814	537	344	291	1060	0	0	0
A4GNT	HGLibA_00019	CAGCTCGGATGCATCCCGCC	53	57	82	561	194	156	434	183	0	0
A4GNT	HGLibA_00020	GTAGCGCCTCCACTCTCGAT	25	18	0	32	60	35	0	0	0	0
A4GNT	HGLibA_00021	GAAACACAATGCCACGTCTG	114	85	1145	906	214	207	251	86	0	0
AAAS	HGLibA_00022	TCCCTTATCAGGCGTGATGT	110	75	219	87	92	190	5	0	0	0
AAAS	HGLibA_00023	CCCAGACGGCAGCAAAATCC	29	26	161	92	58	48	0	0	0	0
AAAS	HGLibA_00024	GTGGGGTGACCAACCTGCTC	41	28	135	51	88	67	0	66	0	0
AACS	HGLibA_00025	CCCCGGTCGGGAGGAGATCC	59	70	98	158	75	148	14	0	0	0
AACS	HGLibA_00026	CTTCTCACGTGTGTATGATG	119	92	25	293	213	189	0	84	0	0
AACS	HGLibA_00027	GTTATGATGACTTGTACCAT	107	93	180	122	192	222	1122	0	0	0
AADAC	HGLibA_00028	GTCACCCGACTTCGCAACAC	67	64	538	240	100	133	0	0	0	0
AADAC	HGLibA_00029	GAACCCCAGTGTTGCGAAGT	48	25	66	127	39	67	0	0	0	0
AADAC	HGLibA_00030	AAAGCTCCCGACAACCTTAA	34	35	370	450	84	80	1	83	0	0
AADACL2	HGLibA_00031	AATATATCACAGCTCGCCTT	53	43	574	244	76	81	42	5	0	0
AADACL2	HGLibA_00032	TGTTTGCCGTCCATCTATTC	143	121	801	552	189	195	800	1	0	0
AADACL2	HGLibA_00033	TTTGGCAAGTACAATCGTAC	125	74	451	332	200	175	308	0	0	0
AADACL3	HGLibA_00034	ATCGTGTACTACCACGGTGG	104	64	527	701	168	55	0	1	0	0
AADACL3	HGLibA_00035	AAATCCGTGACCACAACATC	73	48	329	233	147	97	415	0	0	0
AADACL3	HGLibA_00036	GATCCACTCCATATGCATCC	34	29	270	253	6	65	0	164	0	0
AADACL4	HGLibA_00037	CGGGTATCGTCCCAAAACGC	56	55	686	120	80	87	11	0	0	0
AADACL4	HGLibA_00038	TCGTACTTCCTCCAGACGTC	59	42	293	0	132	134	123	0	0	0
AADACL4	HGLibA_00039	ACCATGTCACGCGGACCCCC	102	59	713	353	154	215	962	377	0	0
AADAT	HGLibA_00040	ACCAAAATCGATGATCTCCT	174	144	1521	628	377	244	489	314	0	0
AADAT	HGLibA_00041	CTTCAGTATTCTCCGAGTGC	58	43	54	236	73	171	0	104	0	0
AADAT	HGLibA_00042	ATTAACCAGTGAACGCAAAA	30	26	0	78	49	32	0	0	0	0
AAED1	HGLibA_00043	ATGACTGTCCAATCACTATA	55	43	134	437	116	83	0	443	0	0
AAED1	HGLibA_00044	AATGTCACCCTTATAGTGAT	82	58	287	858	128	148	69	307	0	0
AAED1	HGLibA_00045	GCTTACCTGGACCTAAAATG	10	8	94	165	55	28	0	135	0	0
AAGAB	HGLibA_00046	ACCATTCTTCATCACTACAT	161	99	1068	1151	372	335	2	404	0	0
AAGAB	HGLibA_00047	GCCTTGATAGTGTCTCCTCA	146	116	107	744	394	256	1	1321	0	0
AAGAB	HGLibA_00048	AGCAGACATCAATCTATGTG	94	72	197	299	122	174	0	187	0	0
AAK1	HGLibA_00049	GACCATTTCTGGTGCTCGAT	85	60	108	590	149	95	0	143	0	0
AAK1	HGLibA_00050	GTCCTATCGAGCACCAGAAA	46	22	115	252	74	45	0	0	1	0
AAK1	HGLibA_00051	GTTGACAAACATGCGTTTCA	141	85	420	380	233	168	54	270	0	0
AAMDC	HGLibA_00052	AGGCTCTAATACAACCTATA	5	3	0	22	1	0	0	151	0	0
AAMDC	HGLibA_00053	TCCCAAGTCCGACTACCCCC	59	55	423	125	96	79	622	0	0	0
AAMDC	HGLibA_00054	GGTGTACAGACTCTTGTGAT	49	45	39	217	64	132	169	279	1	0
AAMP	HGLibA_00055	ATCGCTGAGCCGCCATACGA	41	41	0	28	105	138	0	37	0	0
AAMP	HGLibA_00056	GGAGGGCCCCGACGATAGCG	36	33	215	169	65	73	132	0	0	0
AAMP	HGLibA_00057	CTCCAGGTCTCCCGCTTCAA	101	72	535	818	178	221	314	326	0	0
AANAT	HGLibA_00058	CGCGTCCTCGCACATGAGCG	96	67	265	329	179	141	227	0	0	0
AANAT	HGLibA_00059	ACCTTCACGCTCGATCTCAA	105	96	333	603	161	199	323	0	0	0
AANAT	HGLibA_00060	CCTTCATCATCGGCTCGCTC	22	24	0	141	105	13	0	0	0	0
AAR2	HGLibA_00061	GAGGTCGGGCCCAAGTTCCG	58	40	270	145	128	86	1129	0	0	0
AAR2	HGLibA_00062	GGCACAGATCTGTCGATTCT	130	108	478	1062	294	254	172	629	0	0
AAR2	HGLibA_00063	AAAGTCCCACCGGAACTTCT	21	12	163	168	34	30	0	83	0	0
AARD	HGLibA_00064	CGTCCCGCGTGCGACTTCTT	28	23	316	141	61	26	304	69	0	0
AARD	HGLibA_00065	GTCCCCGAAGAAGTCGCACG	50	54	705	314	119	115	681	494	0	0
AARD	HGLibA_00066	AAAAGATGATGCTGCGAATC	67	41	709	739	156	100	1649	116	0	0
AARS	HGLibA_00067	CCACGCTCGGACCATCACTG	78	55	0	0	101	194	0	0	0	0
AARS	HGLibA_00068	TGGGGGCAAACATAATGACC	19	15	0	0	16	36	0	0	0	0
AARS	HGLibA_00069	TCACACCTTCTTCGAGATGC	109	93	917	858	154	191	67	93	0	0
AARS2	HGLibA_00070	CCATTCGAAGGTCGCCCGCA	151	99	641	442	189	351	1908	2	0	0
AARS2	HGLibA_00071	GCCGCGGGGCCGCACGGAAG	33	22	47	106	51	64	127	0	0	0
AARS2	HGLibA_00072	AAGCCTGCCATCTCGCTTCG	82	64	352	248	179	131	697	95	0	0
AARSD1	HGLibA_00073	GTGCTGAGAGTGACTCGCCG	47	37	0	110	72	82	0	0	0	0
AARSD1	HGLibA_00074	TTCATTGACGCTCTGCTCAA	111	81	660	157	269	203	69	0	0	0
AARSD1	HGLibA_00075	AGATGTCATTGATTGTACCA	110	96	765	83	215	219	78	0	2455	2
AASDH	HGLibA_00076	GACCTTCGATCCTTCTGTTG	153	101	1130	853	198	254	606	699	0	0
AASDH	HGLibA_00077	TAAGGCTGCCTCCTGTTATA	133	70	522	1048	244	248	1108	332	0	0
AASDH	HGLibA_00078	TCGATAGGTACATAAGCAGC	73	40	198	218	31	70	0	0	0	0
AASDHPPT	HGLibA_00079	ACCCGATGGATCTAGACATC	142	94	622	482	152	160	0	0	0	0
AASDHPPT	HGLibA_00080	AGGCTGGTCGTCTGATGATA	124	79	546	338	203	278	1135	0	0	0
AASDHPPT	HGLibA_00081	ATCCTGATGTCTAGATCCAT	138	107	546	700	345	250	0	312	0	0
AASS	HGLibA_00082	TCTGGATCACATGTTAGCAA	25	16	165	17	57	56	3	0	0	0
AASS	HGLibA_00083	GTTAACTTTGTTTGTGATGC	61	36	38	213	77	71	0	341	0	0
AASS	HGLibA_00084	TAGGCAGTGATTACATCCAA	40	37	119	249	114	102	0	0	0	0
AATF	HGLibA_00085	GTTGAACCCGCGACCAAGCG	48	36	60	0	73	29	0	0	0	0
AATF	HGLibA_00086	CGCTCTGTCTATCGAGTTCT	83	68	679	640	208	188	519	0	1	0
AATF	HGLibA_00087	GTCTACTCACCAGACGATCC	41	26	131	21	66	66	0	0	0	0
AATK	HGLibA_00088	GCGCTGGATCGCGCCAGAGC	18	7	0	1	9	15	0	0	0	0
AATK	HGLibA_00089	CCGTGAGCAGGCAGTTCCGC	20	16	0	80	28	31	0	54	0	0
AATK	HGLibA_00090	TCGTGACTGCCGACCAGCTG	150	105	820	428	349	346	515	193	0	0
ABAT	HGLibA_00091	TGCAATTACGAAGAGAGCCG	65	42	347	238	130	65	247	284	0	0
ABAT	HGLibA_00092	CATGTTGCTCGCCCAGCGCC	86	73	347	473	174	179	1253	0	0	0
ABAT	HGLibA_00093	CCAGCACAGCTACCGCCTGC	83	75	686	337	245	178	709	228	0	0
ABCA1	HGLibA_00094	GCCTCCGAGCATCTGAGAAC	52	55	112	99	131	94	0	0	0	0
ABCA1	HGLibA_00095	TGTTTCCGTTACCCGACTCC	152	103	1201	965	247	184	0	0	0	0
ABCA1	HGLibA_00096	CCTCCCCAGGAGTCGGGTAA	11	14	98	79	52	22	29	0	0	0
ABCA10	HGLibA_00097	TCAGAGTGCTCCTTTATAAC	92	73	398	246	200	189	1434	72	0	2
ABCA10	HGLibA_00098	CATATCGCCTGAAGTTTAAT	134	115	806	908	360	163	1697	374	0	0
ABCA10	HGLibA_00099	CTTCCTTAAAGAACACTGTT	133	97	810	490	257	222	544	221	0	0
ABCA12	HGLibA_00100	CAAGTGCTCGCACGAATTCT	49	40	0	66	55	52	0	137	0	0
ABCA12	HGLibA_00101	CCTCGAAACCTTCCTAGTAC	104	80	664	486	120	224	0	100	0	0
ABCA12	HGLibA_00102	CCCGGAACATATACTTTCAA	39	29	425	86	54	115	270	140	0	0
ABCA13	HGLibA_00103	AGACCAAATCACCGCCCTGC	81	61	394	560	115	142	330	0	0	0
ABCA13	HGLibA_00104	ACCCACACTCTTCCAATATG	149	84	525	523	267	195	122	0	0	0
ABCA13	HGLibA_00105	TACTTGAGCAACTTGATTCC	47	27	50	307	60	39	0	0	0	0
ABCA2	HGLibA_00106	GAGTGCTTGGGCCGTGCTAT	82	45	838	591	290	243	100	372	0	0
ABCA2	HGLibA_00107	CTCGGTGGCCAGAAACCCGC	19	24	1	184	59	107	0	76	0	0
ABCA2	HGLibA_00108	GAAGCCCACCATCTCCGTGA	16	19	0	25	23	16	0	0	0	0
ABCA3	HGLibA_00109	TCCGTGTGTAACTGAACCGT	162	115	605	393	233	136	569	208	0	0
ABCA3	HGLibA_00110	GCGCGGCTTTCCCTCCGAGA	45	29	89	94	55	110	124	0	0	0
ABCA3	HGLibA_00111	TCATGAAGGAGGCGGCGATG	53	37	73	204	181	68	0	0	0	0
ABCA4	HGLibA_00112	CACCTCGAAGCCGGGCATAA	68	30	133	308	204	156	0	29	0	0
ABCA4	HGLibA_00113	ATGCCACCGTAGCAGGCAAG	86	73	763	503	193	158	358	0	0	0
ABCA4	HGLibA_00114	GCAATTGATGAGCTGCTCAC	88	77	648	390	128	180	1068	144	0	0
ABCA5	HGLibA_00115	TCTAAGCCGAGCAACTTTGT	114	97	409	383	192	247	108	1	0	0
ABCA5	HGLibA_00116	GAAATAGATACCTTTCCCCG	32	31	51	212	43	42	0	100	0	0
ABCA5	HGLibA_00117	TCTACTGATCATCTACCTGA	108	95	758	373	205	159	43	0	0	0
ABCA6	HGLibA_00118	TGGGGCCTCTCAATACTTCT	70	52	398	602	205	177	597	162	0	0
ABCA6	HGLibA_00119	GTACACCTACCTTTCAAAAG	80	61	494	388	152	168	0	0	0	0
ABCA6	HGLibA_00120	AAGATGATTCCCATAGCATA	65	55	304	585	122	92	29	51	0	0
ABCA7	HGLibA_00121	GCTCTCCAAAGACGCGCGCC	26	16	59	49	22	65	0	0	0	0
ABCA7	HGLibA_00122	ACTCACTGCAGATTCGCGGC	53	55	190	243	111	163	102	457	0	0
ABCA7	HGLibA_00123	GAGGCCACAGCAATTCGACC	88	55	121	223	145	122	11	3	0	0
ABCA8	HGLibA_00124	TAAATGTATCTACCCGTCCC	114	81	776	499	156	150	59	471	0	0
ABCA8	HGLibA_00125	TCATTTACTTGATGACTATG	66	47	0	371	128	136	0	1	0	0
ABCA8	HGLibA_00126	TCTTTAATACTTTCCTCATC	112	69	724	624	148	117	4	527	0	0
ABCA9	HGLibA_00127	AATCAGTTGCAACTCCTCCT	220	158	1323	1029	542	366	3234	2	0	0
ABCA9	HGLibA_00128	TACGTCATTGATGACAATGA	30	22	511	224	42	16	515	0	0	0
ABCA9	HGLibA_00129	AAAGAGCACAGAGACCATTC	6	6	389	0	55	21	0	0	0	0
ABCB1	HGLibA_00130	TTGGACTGTCAGCTGCTGTC	18	12	271	351	44	14	0	138	0	0
ABCB1	HGLibA_00131	GAAGCTAACCCTTGTGATTT	94	74	505	670	254	147	1	809	0	0
ABCB1	HGLibA_00132	CCAAACACCAGCATCATGAG	21	22	1	63	18	50	0	0	0	0
ABCB10	HGLibA_00133	CAGCTAGCTGAGGAACGTAT	123	109	408	199	291	280	370	0	0	0
ABCB10	HGLibA_00134	TACCATCATACTGATGCCTA	78	53	100	125	129	151	0	233	0	0
ABCB10	HGLibA_00135	TTCTTTGACAAGACTCGCAC	122	107	846	1123	112	229	37	616	0	0
ABCB11	HGLibA_00136	GGAACTGTTAGTCCATACAA	33	33	0	116	56	51	0	0	0	0
ABCB11	HGLibA_00137	CCAAAAATGAGTAGCACGCC	66	50	362	250	114	177	0	0	0	0
ABCB11	HGLibA_00138	AAGAATTACTGAGTCAGACA	37	34	74	122	138	68	0	0	0	0
ABCB4	HGLibA_00139	AAAGTCGCCCTCCGCGCTCG	123	101	220	879	194	202	0	209	0	0
ABCB4	HGLibA_00140	GAGACCTGATCCGTGAGCTA	69	59	0	668	119	150	0	187	0	0
ABCB4	HGLibA_00141	TTTAGTTTCGATACTCCGAT	154	105	617	605	154	212	180	2	0	0
ABCB5	HGLibA_00142	CTGCAGCACGACAGACCAAG	76	64	0	479	199	188	0	0	0	0
ABCB5	HGLibA_00143	GGACATCACACTCATGATCC	67	43	296	376	45	70	3	0	0	0
ABCB5	HGLibA_00144	AGGTTGACCCTGTATTATGT	152	104	604	825	282	259	236	292	0	0
ABCB6	HGLibA_00145	CTTCCTGCCAAAATCTCGCC	130	100	787	480	278	231	323	281	0	0
ABCB6	HGLibA_00146	GGAACGGGCACTCAATGTGT	87	90	283	142	232	192	74	2	0	0
ABCB6	HGLibA_00147	TCCCCAGTCCTATACATTGC	107	56	607	171	141	152	1274	328	0	0
ABCB7	HGLibA_00148	TCAGCATGTTTCCCGACATC	146	122	295	55	305	156	888	0	0	0
ABCB7	HGLibA_00149	TTACTAGATCTCCAACAGTA	22	14	0	52	38	64	0	0	0	0
ABCB7	HGLibA_00150	CTGTATTTGGTGCATCACTC	91	81	338	52	235	221	331	1320	0	0
ABCB8	HGLibA_00151	CCGCTTGACAACTGACGTGC	95	74	513	289	211	138	331	1	0	0
ABCB8	HGLibA_00152	CAGTCATGAAACTCCCTACG	155	133	640	945	271	295	965	322	6	0
ABCB8	HGLibA_00153	TAAAGCGAGACCCCACGACA	67	47	448	213	98	91	0	113	0	0
ABCB9	HGLibA_00154	TGACGATGCCATCAATGGCG	67	55	294	87	131	151	830	2	0	0
ABCB9	HGLibA_00155	GCAATTAGCTCATTTGCCGC	119	105	340	552	210	224	0	221	0	0
ABCB9	HGLibA_00156	AGCGGAAGAGACAGTTTCGA	113	58	74	37	163	145	0	108	0	0
ABCC1	HGLibA_00157	CCGATGGCTCCGACCCGCTC	55	66	585	408	131	113	120	36	0	0
ABCC1	HGLibA_00158	CGGAAAACATCATCAGGTCG	38	36	159	511	88	166	0	0	0	2
ABCC1	HGLibA_00159	CAAGTTCGTGAATGACACGA	52	38	283	423	98	77	241	307	0	0
ABCC10	HGLibA_00160	TGCACGTGTACCAAGCTTAC	176	130	1626	563	306	220	1026	0	0	0
ABCC10	HGLibA_00161	GTAAGCTTGGTACACGTGCA	55	32	0	512	139	119	0	129	0	0
ABCC10	HGLibA_00162	ATCCGAGACAACATCCTCTT	122	104	944	1132	139	262	2058	295	0	0
ABCC11	HGLibA_00163	TGTCGATGCCACGATTCACG	100	82	145	258	209	183	8	193	0	0
ABCC11	HGLibA_00164	GTGAATCGTGGCATCGACAT	116	87	94	746	207	164	0	102	0	0
ABCC11	HGLibA_00165	CTAAGCGACTCCGTAAGCTT	127	86	324	312	151	156	364	0	0	0
ABCC12	HGLibA_00166	CGTGCGGTAGTTGATGGCCC	58	51	553	533	75	135	51	629	0	0
ABCC12	HGLibA_00167	CTGGGCCATCAACTACCGCA	100	69	336	506	213	177	397	0	0	0
ABCC12	HGLibA_00168	TGCCGCACTCACCGGCCCTA	124	93	517	858	250	180	0	625	0	0
ABCC2	HGLibA_00169	GGATTGGTATATCGAACAGC	24	19	0	156	44	27	0	0	0	0
ABCC2	HGLibA_00170	GTATCGAGAGAATCCAGAAT	20	7	98	28	25	17	0	0	0	0
ABCC2	HGLibA_00171	TCCTTACCTGTAAGAGTGTC	66	58	293	149	162	113	0	160	0	0
ABCC3	HGLibA_00172	GCCGCTCATACTGTATCAGC	26	10	88	103	9	27	0	0	0	0
ABCC3	HGLibA_00173	GGATGATGTAGCCACGACAA	49	35	0	464	98	31	0	0	0	0
ABCC3	HGLibA_00174	GGCGACCCACAGGTAGATGC	106	56	324	178	136	132	220	0	0	7
ABCC4	HGLibA_00175	GGCACTTCGTCTTAGTAACA	55	37	200	93	110	76	56	0	0	0
ABCC4	HGLibA_00176	CTTCCTCTAATCTCCGTTTA	127	87	608	598	143	183	75	1633	0	0
ABCC4	HGLibA_00177	TGATGTGAACAAGTTTGATC	93	70	583	607	155	100	154	118	0	0
ABCC5	HGLibA_00178	AGATCCACACAACCCTTCGC	0	0	0	0	59	74	0	0	0	0
ABCC5	HGLibA_00179	GTGCCTGATGATCACGCAGC	46	23	47	253	114	91	681	0	0	0
ABCC5	HGLibA_00180	AAACATTCTCTGCCCATCGT	91	74	456	441	130	147	651	292	0	0
ABCC6	HGLibA_00181	AGTCCTGTGTACCTCCAGCG	153	103	121	470	216	186	106	459	0	0
ABCC6	HGLibA_00182	ATCGTGGTGAGCCACACAGT	97	58	5	182	113	213	0	0	0	0
ABCC6	HGLibA_00183	TGTTCCTGATTCACACCGAG	94	75	275	250	167	270	0	0	0	0
ABCC8	HGLibA_00184	GCGTAGCTGCGAGAAGCCGA	46	28	15	359	40	59	0	0	0	0
ABCC8	HGLibA_00185	TGATGACATTGACCTCCACG	279	182	770	306	429	454	1402	3	0	0
ABCC8	HGLibA_00186	GATGTTGTGATAGTAGACCA	60	52	60	44	188	141	0	0	0	0
ABCC9	HGLibA_00187	CCTCTTTATGCCAGCCGTGA	111	63	1012	401	239	247	545	96	0	0
ABCC9	HGLibA_00188	TTTCTAGGCGGCGGGAATCA	47	30	126	201	108	71	0	177	0	0
ABCC9	HGLibA_00189	TCTTCATATAATATCAACGA	15	14	0	12	18	18	3	0	0	0
ABCD1	HGLibA_00190	CCTGTCGTTCCGCAGCCGTC	34	33	129	183	57	60	0	177	0	0
ABCD1	HGLibA_00191	CGACGACATGATCCGCTCAA	94	77	142	152	180	111	5	0	0	0
ABCD1	HGLibA_00192	GCGGATCATGTCGTCGTACA	69	41	277	481	169	132	0	302	0	0
ABCD2	HGLibA_00193	CCTTATTGCACTGTTGACGA	111	75	54	124	248	121	0	0	0	0
ABCD2	HGLibA_00194	TTTCATAGGCGTGGTCTACT	98	107	764	691	176	168	0	394	0	0
ABCD2	HGLibA_00195	CAGCAGTGGACTAATTATGG	32	25	0	101	3	67	0	0	0	0
ABCD3	HGLibA_00196	CTCGAACATATTGTGATGTT	129	89	1362	53	249	216	2293	1	0	0
ABCD3	HGLibA_00197	GTGGTTTGCAGTGGTATCAT	97	72	533	504	174	152	107	219	0	0
ABCD3	HGLibA_00198	ACCACCATTACAGAACAATG	68	44	214	68	147	102	0	0	0	0
ABCD4	HGLibA_00199	TACCTGCAGCCGAAGTACGC	107	68	593	642	217	129	879	492	0	0
ABCD4	HGLibA_00200	GAGACCTCACCTGCGTACTT	140	103	653	626	217	184	2041	167	0	1
ABCD4	HGLibA_00201	GTCTCAGGTCATGGCGGTCG	36	31	0	144	40	55	0	0	0	0
ABCE1	HGLibA_00202	TAATAACTCACAGTTGATTT	121	87	453	657	209	199	156	475	0	0
ABCE1	HGLibA_00203	ACAAATGTACCTCCTTCATC	170	128	536	736	377	293	51	3	0	0
ABCE1	HGLibA_00204	AGACTTAAACCTGATGAAGG	53	23	32	0	67	91	119	1	0	0
ABCF1	HGLibA_00205	AAAAAGCGAGATACCCGAAA	25	16	87	37	40	33	158	0	0	0
ABCF1	HGLibA_00206	GTACCCGCCCCAAAACCCCG	59	49	67	175	159	96	0	265	0	0
ABCF1	HGLibA_00207	CTCAGTGCCAACCAGTGATG	102	62	219	364	178	163	394	0	0	0
ABCF2	HGLibA_00208	ATGATCAGTACGTGAAGACG	66	42	405	132	114	10	122	0	0	0
ABCF2	HGLibA_00209	CCTAGATGCTTGCGTGTGGT	54	38	169	361	96	132	0	84	0	1
ABCF2	HGLibA_00210	AGATCAGATTGCACACATGA	135	87	282	102	202	183	138	85	0	0
ABCF3	HGLibA_00211	TCCGCCCCACCAGCCCGTAA	84	83	562	198	176	238	575	165	0	0
ABCF3	HGLibA_00212	TAGGGGCGTCCAGTAGCACC	103	92	469	557	148	201	0	0	0	0
ABCF3	HGLibA_00213	GCCGCCGTTACGGGCTGGTG	57	49	106	131	94	126	0	0	0	0
ABCG1	HGLibA_00214	GTCCACGCTGATGAACATCC	88	70	810	135	252	143	564	159	0	0
ABCG1	HGLibA_00215	ACTGAGACGGACCTGCTGAA	56	40	22	152	64	159	0	0	0	0
ABCG1	HGLibA_00216	ATTTCCGGGAAGTTCAATAG	48	39	573	126	100	115	97	0	0	0
ABCG2	HGLibA_00217	ACATCTCCAGATAATCCACT	79	63	256	384	162	102	0	91	0	0
ABCG2	HGLibA_00218	GACAGCTTCCAATGACCTGA	51	44	221	265	90	152	21	0	0	0
ABCG2	HGLibA_00219	CGAAGATTTGCCTCCACCTG	233	162	586	841	427	350	270	794	0	1
ABCG4	HGLibA_00220	TGATGTCGTGCTCCCACACG	299	215	1234	544	601	455	111	83	0	0
ABCG4	HGLibA_00221	TCGTGTGGGAGCACGACATC	37	28	379	31	57	30	149	0	0	0
ABCG4	HGLibA_00222	TCATGGCTTCCAACACCGTG	182	116	481	859	469	377	0	449	0	0
ABCG5	HGLibA_00223	TCCTTTAAAGCCACCGCGTG	42	39	452	262	68	71	187	31	0	0
ABCG5	HGLibA_00224	GCCGGGATTGCCGCGGCGGA	20	14	45	23	47	39	1	0	0	0
ABCG5	HGLibA_00225	GTAGTGCAGCGTCTCGCGCA	60	33	109	13	97	134	1049	0	0	0
ABCG8	HGLibA_00226	CACGGCGGCAAGATCAAGTC	15	22	32	48	15	87	685	0	0	0
ABCG8	HGLibA_00227	GCTGCCCATTGATCCAGATC	36	31	140	159	26	88	0	7	0	0
ABCG8	HGLibA_00228	GGTACCTGAGCTCCCTATGA	57	45	71	179	107	130	0	136	0	0
ABHD1	HGLibA_00229	GACCCTACCGTTCCACAAGT	25	21	0	145	34	48	0	0	0	0
ABHD1	HGLibA_00230	GGTGCAAGACGTATGTATCC	79	53	418	210	175	120	0	0	0	0
ABHD1	HGLibA_00231	GTAGAAAGTCTCGGTGGTGA	32	22	186	20	72	10	0	0	0	0
ABHD10	HGLibA_00232	TTGGAAGGTCTGGTCGATTA	20	14	0	36	29	13	0	41	0	0
ABHD10	HGLibA_00233	TGCAATTGCACGACCAGAGA	30	26	80	133	84	92	0	0	0	0
ABHD10	HGLibA_00234	TACAAAAGCGTTGGCGATTG	82	69	323	620	143	113	9	309	0	0
ABHD11	HGLibA_00235	CCGCTCCCGTGCCCGAAAAC	42	35	102	130	173	128	0	1	0	0
ABHD11	HGLibA_00236	GGCTAGCTTACTGCACGAAC	41	30	217	83	72	42	578	254	0	0
ABHD11	HGLibA_00237	GAGCCCGTGCAAAAAGACGA	75	52	117	255	105	107	228	0	0	0
ABHD12	HGLibA_00238	TGGTACCTGCGTTCCCATGC	78	60	216	367	197	83	0	0	0	0
ABHD12	HGLibA_00239	GCGTTCTTCCACCAGACTGC	83	58	700	524	87	115	649	39	0	0
ABHD12	HGLibA_00240	TGATTCAAACCTTGATCCTG	189	136	1398	772	418	359	833	496	1	0
ABHD12B	HGLibA_00241	ACATGGTCGACCGCAACCTG	121	80	173	182	211	176	420	0	0	0
ABHD12B	HGLibA_00242	GCCGCATCGCCCGAGCCGCC	125	85	150	689	204	196	0	247	0	0
ABHD12B	HGLibA_00243	TATGAAGCAGCCCTTCGTGA	62	37	139	324	222	93	235	0	0	0
ABHD13	HGLibA_00244	GTGTCATTGTGAGTCCCATC	44	41	157	420	57	74	484	309	0	0
ABHD13	HGLibA_00245	GCTAATCTCTTAGTCCGAGA	32	44	232	200	32	102	347	165	0	0
ABHD13	HGLibA_00246	CGATGCGTTACCTTCCTTTA	157	127	635	460	434	246	296	1	0	0
ABHD14A	HGLibA_00247	GAGCACCTCGCGGTAAAAGA	41	19	2	91	54	36	0	0	0	0
ABHD14A	HGLibA_00248	ACTCCAACCCTTATCCTGTA	81	59	275	372	213	160	0	682	0	1
ABHD14A	HGLibA_00249	CTCCCACGTGTGAGAGTTAA	62	40	148	351	101	77	0	212	0	0
ABHD14B	HGLibA_00250	TACCTTCACACTGGCATAGT	179	145	494	498	247	340	191	216	1	0
ABHD14B	HGLibA_00251	TTCGCTTCTCCTCCGAGACC	118	96	391	264	218	180	651	45	0	0
ABHD14B	HGLibA_00252	GTGATCAGTCCATCACTGAG	69	40	287	110	87	97	269	583	0	0
ABHD15	HGLibA_00253	TTCGTCCTGCCCGTAGCGCC	49	44	344	60	65	57	57	0	0	0
ABHD15	HGLibA_00254	CCGCTGTTCGCGGTGAGCGA	45	33	84	48	61	70	117	0	0	0
ABHD15	HGLibA_00255	CGGGTCGTTGCGGTCCCAGT	71	51	5	132	138	111	2	0	0	0
ABHD16A	HGLibA_00256	AGGGGAGGACCGACGGATAC	15	5	73	0	8	6	0	0	0	0
ABHD16A	HGLibA_00257	GTACTATCAGCCCCGTGCCC	63	42	238	166	69	75	345	0	0	0
ABHD16A	HGLibA_00258	TTTACAGATCCTGTATCCGT	125	110	551	490	246	214	0	239	0	0
ABHD16B	HGLibA_00259	CGCCTCGTGGAGCGCTACCA	49	41	723	78	86	49	1243	0	0	0
ABHD16B	HGLibA_00260	CTTCGACGACCTTGTGCCGC	176	118	434	826	365	436	3	66	0	0
ABHD16B	HGLibA_00261	GCACCGCTACCCCGTCGTGA	114	77	256	345	260	162	0	410	0	0
ABHD17A	HGLibA_00262	GACTCCAACAACCCAGCGCC	14	11	0	73	21	31	0	0	0	0
ABHD17A	HGLibA_00263	CAGAACCCCACCTGGCGAGA	6	7	51	0	26	9	0	0	0	0
ABHD17A	HGLibA_00264	TACACGGTCCTCTTCTCGCA	150	108	114	117	210	190	96	307	1	0
ABHD17B	HGLibA_00265	GGCAACGTTCAAACAATGCG	54	49	428	430	172	192	1750	287	0	0
ABHD17B	HGLibA_00266	GAGTAAAGTGTATTTCGCAT	31	31	38	71	67	46	0	0	0	0
ABHD17B	HGLibA_00267	ATCTGTCTGAACGAGCAGAC	72	53	138	677	147	80	3	227	0	0
ABHD17C	HGLibA_00268	CGCTGCGCATTCATACCTCG	59	48	208	208	54	77	1	0	0	0
ABHD17C	HGLibA_00269	GACAGCGCTCGTACATCGCT	141	92	992	507	140	97	168	115	0	0
ABHD17C	HGLibA_00270	ACCTCAGCGAGCGCGCCGAC	39	26	346	202	41	16	0	0	0	0
ABHD2	HGLibA_00271	TTACCATAGGTGAACATGCG	61	45	438	282	70	143	0	0	0	0
ABHD2	HGLibA_00272	TCGCCACGCATGTTCACCTA	200	130	865	1086	389	286	350	760	0	0
ABHD2	HGLibA_00273	GATACATTCCACCGTTGATC	50	37	0	312	79	94	0	0	0	0
ABHD3	HGLibA_00274	TACAGAAACGTACTACCCGA	125	81	0	680	170	155	0	5	0	0
ABHD3	HGLibA_00275	TGGACCTGCGGATGTTGTCC	129	110	64	505	144	216	0	110	0	0
ABHD3	HGLibA_00276	CCGAGCCGAAGAACCCCACC	53	41	181	127	66	74	507	0	0	0
ABHD4	HGLibA_00277	GCAAAACGACCGCACCCCCT	115	88	1349	620	183	306	481	391	0	0
ABHD4	HGLibA_00278	CGGAATCGCTGCACCAGACC	48	32	560	200	76	47	123	0	0	0
ABHD4	HGLibA_00279	TTGGCTGTTCTTCGAGTAGC	118	74	836	646	257	155	0	388	0	0
ABHD5	HGLibA_00280	ACTCGCTGAAGTACCCATCA	46	34	297	341	176	83	0	0	0	0
ABHD5	HGLibA_00281	GCACAACCTAGGTGGATTCT	103	76	1260	373	256	119	66	178	0	0
ABHD5	HGLibA_00282	TAAGTCTAGTGCAGCGTTTA	82	65	283	367	122	151	870	0	0	0
ABHD6	HGLibA_00283	CCCCTTCCAGGTACTGGCGG	51	53	203	278	111	86	80	0	0	0
ABHD6	HGLibA_00284	GCAAGTTAAGAGGATACACC	42	28	0	202	29	16	0	101	0	0
ABHD6	HGLibA_00285	AACATGTTTGTGATTGCGGG	83	55	126	470	216	153	97	0	0	0
ABHD8	HGLibA_00286	TGCCCTCGTCGATGAGCTTC	161	104	1171	449	325	335	2374	102	0	0
ABHD8	HGLibA_00287	CCATGATGAGCGGCCAGTAC	35	38	602	130	113	78	297	0	0	0
ABHD8	HGLibA_00288	CAAACTTATCGTGCATGCCG	75	59	77	238	19	103	93	805	0	0
ABI1	HGLibA_00289	ACAGGGCGCTCCATATTCGC	125	93	247	291	152	176	0	0	0	0
ABI1	HGLibA_00290	AGTAGTCTGCCACCCGAGTC	119	114	356	529	198	202	0	142	0	0
ABI1	HGLibA_00291	AGCGCCCTGTAAGGTATATT	115	96	658	780	263	199	332	195	0	0
ABI2	HGLibA_00292	GCACTCCCCCTATCGCACAC	80	42	176	238	155	141	0	0	0	0
ABI2	HGLibA_00293	GGGCTAGGTACGTAATCATT	83	64	119	228	130	73	33	0	0	0
ABI2	HGLibA_00294	TATAACGAACTGGTCGTTCA	80	68	317	114	105	204	220	375	0	0
ABI3	HGLibA_00295	AGTAGTCAGCGACCCGCAGC	58	22	208	10	66	28	482	0	0	0
ABI3	HGLibA_00296	CCTTGATGCTCTTTCGAGAC	83	73	292	584	185	93	226	0	0	0
ABI3	HGLibA_00297	CGACATTGGCCATGGGATCA	79	58	262	177	162	166	1	110	0	0
ABI3BP	HGLibA_00298	GTTGCATTTGCCACCTCGCA	96	63	231	419	218	123	340	0	0	0
ABI3BP	HGLibA_00299	TGGCACTCTGACACCGAGCT	32	26	0	68	46	56	0	0	0	0
ABI3BP	HGLibA_00300	CAAGTCACTGTCCCAATGAC	90	66	174	337	209	212	0	106	0	0
ABL1	HGLibA_00301	TGTCCCCCAACTACGACAAG	114	88	231	603	290	186	88	269	0	0
ABL1	HGLibA_00302	CCTCGTACACCTCCCCGTAC	144	93	494	1035	221	172	0	234	0	0
ABL1	HGLibA_00303	CCGGCAGGAGGTGAACGCCG	58	45	49	304	35	87	2	504	0	0
ABL2	HGLibA_00304	GTCCATCTCGCTCAGGTACG	112	75	165	519	271	370	791	1	0	0
ABL2	HGLibA_00305	TCCCTCGTACCTGAGCGAGA	62	56	108	239	78	158	0	320	0	0
ABL2	HGLibA_00306	TCTCTGTGGTGCGCCCCGCC	318	210	1120	1126	592	709	1032	1512	0	1
ABLIM1	HGLibA_00307	CTTGATATCTCTTCCGCAGC	57	33	94	55	76	67	1	0	0	0
ABLIM1	HGLibA_00308	CGAAGCACTTCACCCTTGCA	104	78	389	365	147	178	212	0	6	3
ABLIM1	HGLibA_00309	CATTTATGGCAGTGAATGAC	156	127	686	726	273	269	1067	622	0	0
ABLIM2	HGLibA_00310	CGCGCTGCTGCCCACCGATA	124	66	394	887	145	143	252	381	0	0
ABLIM2	HGLibA_00311	CCGAGTGACCTTCAACGGGA	56	48	204	240	169	151	0	419	0	0
ABLIM2	HGLibA_00312	GTGATAGTCAGCTTCGCAGT	77	61	552	566	225	93	730	0	0	0
ABLIM3	HGLibA_00313	GTCATCCAGTGCTACCGCTG	96	73	342	84	188	184	239	236	0	0
ABLIM3	HGLibA_00314	CTTCGCCTGTGATGAAGTCC	38	25	0	111	56	54	0	0	0	0
ABLIM3	HGLibA_00315	CCACTTACTGCTAGTGTTCA	111	66	502	670	180	268	0	1875	0	0
ABO	HGLibA_00316	GATGGTCTACCCCCAGTCAA	58	41	236	306	88	154	36	516	0	0
ABO	HGLibA_00317	GGATCATAGGTCGAAGTGCG	19	8	61	160	22	55	390	0	0	0
ABO	HGLibA_00318	AGCCCCAGAAGTCTAATGCC	32	28	156	135	69	179	171	0	0	0
ABP1	HGLibA_00319	GATCCAGCGCTGGACGTAGT	142	125	930	1112	300	315	0	1060	0	0
ABP1	HGLibA_00320	GGTGCACTACCGCGTAGACC	123	109	624	536	209	161	0	216	0	0
ABP1	HGLibA_00321	CGGAGAGCGCATTGCCTATG	217	169	1664	886	388	337	1215	540	0	0
ABR	HGLibA_00322	CGATAACTATAAAGTCGCTC	56	42	223	219	48	63	52	71	0	0
ABR	HGLibA_00323	CGACTCATCGATGTACGGCA	84	64	591	174	220	133	782	0	0	0
ABR	HGLibA_00324	ACGCTTTGTACACACCGAGC	71	76	457	158	132	150	160	48	1	0
ABRA	HGLibA_00325	ATGTCCACCCGCCTACACAA	99	89	69	598	155	218	0	432	0	0
ABRA	HGLibA_00326	CAGCATGGCTCCGGGCGAAA	61	42	85	194	127	137	0	81	0	0
ABRA	HGLibA_00327	GATGTGCTCCTCAGCACGCT	142	112	319	815	218	252	142	535	0	0
ABRACL	HGLibA_00328	CTCTTAAAGCTGCAAAACGA	39	37	884	316	30	99	506	741	0	0
ABRACL	HGLibA_00329	AGTGGAGGAAATTCATCGTT	57	37	724	175	99	72	324	0	0	0
ABRACL	HGLibA_00330	TGCCAACCTCTTTGAAGCAT	34	22	177	94	76	66	0	80	0	0
ABT1	HGLibA_00331	CGAGCCCGTTCACGTCCCCC	132	96	151	291	227	328	334	673	0	0
ABT1	HGLibA_00332	TAGACTGGCCGCCACGCGCT	65	44	114	108	99	155	2	0	0	0
ABT1	HGLibA_00333	GGTCGGACGCGTCTTCTTTC	70	54	30	224	128	112	0	433	0	0
ABTB1	HGLibA_00334	GCGCTCACCATCGAAGGTGT	53	39	325	152	72	52	166	1	0	0
ABTB1	HGLibA_00335	ATAGTAATCCCGCCTCCTGC	71	46	40	306	124	80	0	0	0	0
ABTB1	HGLibA_00336	CTGCTGCAGTACCTGTACAC	171	114	482	660	245	212	763	1	0	0
ABTB2	HGLibA_00337	TGCGTACTCGTGGATGCGCA	88	70	226	325	168	152	494	74	0	0
ABTB2	HGLibA_00338	CGGCTCGCTCGTCATGGCCC	90	68	276	262	324	114	29	149	0	0
ABTB2	HGLibA_00339	CGCCGGCGCTCATGCTGTAC	73	57	663	661	156	123	2078	0	1	0
ACAA1	HGLibA_00340	GATTCGGGCCATGATTGCCC	49	41	124	0	108	137	59	0	0	0
ACAA1	HGLibA_00341	ATTCACGTCCTTGAGAACCG	70	47	177	0	52	64	5	0	0	0
ACAA1	HGLibA_00342	CACCCCCGACGAGCTTCTCT	83	80	270	325	177	215	0	87	0	0
ACAA2	HGLibA_00343	CAAGCTTGGATCAGATATCA	33	18	0	486	81	53	0	0	0	0
ACAA2	HGLibA_00344	CTTACCAATACCCATGATAG	93	70	88	217	210	133	0	0	0	0
ACAA2	HGLibA_00345	ATTGTGGGCTACTTTGTATC	50	46	170	272	55	105	2990	1068	0	0
ACACA	HGLibA_00346	TGCAATTAGATTCGTTGTCA	130	95	481	368	163	197	1591	973	0	0
ACACA	HGLibA_00347	GCAGAATTTGTTACTCGCTT	91	50	463	333	197	147	620	304	0	0
ACACA	HGLibA_00348	TGGCTTGCACCTAGTAAAGC	48	38	198	68	53	59	102	12	0	0
ACACB	HGLibA_00349	GATCATTACGTCCCCGTCCC	142	94	991	233	294	245	87	325	0	0
ACACB	HGLibA_00350	GGGTTGGGACCTGTAGCGTC	48	25	184	156	116	86	92	0	0	0
ACACB	HGLibA_00351	CGTTGTCGCCCAGACGCTAC	119	88	1039	576	253	148	131	0	0	0
ACAD10	HGLibA_00352	GTACAGAATCGTATCCCTTC	73	60	281	150	95	119	0	0	0	0
ACAD10	HGLibA_00353	GTTAAAGACCTCCGTGCCTG	61	57	176	161	114	61	938	0	0	0
ACAD10	HGLibA_00354	ATAACTCAAATTCGGGCAAA	47	46	253	119	79	43	718	0	0	0
ACAD11	HGLibA_00355	CCACTCCGATAGCTGTTGCA	83	64	284	330	78	204	235	364	0	0
ACAD11	HGLibA_00356	CTAACTGTACCTCTTTAGGG	50	43	181	354	50	74	78	175	0	0
ACAD11	HGLibA_00357	CTGAGCCAATGTTTCTACCG	194	150	646	504	514	279	64	289	0	1
ACAD8	HGLibA_00358	AGACCCCTCCGAAGCCTAGC	49	30	1	304	110	95	0	0	0	0
ACAD8	HGLibA_00359	TCTGACCTCCGCTAAGAAAC	70	37	137	219	82	71	0	98	0	0
ACAD8	HGLibA_00360	TCCGAAGCTATCAATCATCC	42	34	88	124	65	110	0	102	0	0
ACAD9	HGLibA_00361	CGCCAGTTTAGGCAAGTATT	159	104	550	359	236	203	451	110	0	0
ACAD9	HGLibA_00362	CTCCCCTAGTCTTGAGTACA	65	56	604	478	166	164	77	0	0	0
ACAD9	HGLibA_00363	TGACCTTGAGGCCAATAGCC	30	22	123	481	33	60	1	0	0	0
ACADL	HGLibA_00364	TGTACTCCGCAGCTATTGTC	92	93	341	332	130	235	301	296	0	0
ACADL	HGLibA_00365	CGCGTAGGGACCCTCGGAGA	35	23	126	278	49	61	88	0	0	0
ACADL	HGLibA_00366	CTCACCGCGCGGCGGGCAGC	31	33	284	187	61	135	332	0	0	0
ACADM	HGLibA_00367	GCCAATCGACAACGTGAACC	67	56	129	201	113	55	0	196	0	0
ACADM	HGLibA_00368	TCCCCCTAATTAGAAGAGCC	22	13	91	172	60	17	47	0	0	0
ACADM	HGLibA_00369	TGCTCGTAAATTTGCCAGAG	91	46	65	477	149	115	0	272	0	0
ACADS	HGLibA_00370	TGGCGTAGGCCAGGTAATCG	80	57	470	131	220	126	787	0	0	0
ACADS	HGLibA_00371	CAGAACCCATGAGTCGCCCT	108	82	707	343	209	176	99	455	0	0
ACADS	HGLibA_00372	GGCAGGTACCTGGTTCGCTG	197	148	837	603	401	317	1661	148	0	0
ACADSB	HGLibA_00373	ATCCACTGTGCTCGTGATAG	169	108	632	677	259	202	254	0	0	0
ACADSB	HGLibA_00374	TTCCTCTATCACGAGCACAG	74	72	376	838	126	170	0	155	0	0
ACADSB	HGLibA_00375	TATTGAGTAGAGCTTCTGAC	72	43	38	287	75	69	0	0	0	0
ACADVL	HGLibA_00376	TGTCTAACCGAGCCCTCAAG	31	18	77	27	50	18	0	0	0	0
ACADVL	HGLibA_00377	GCTGGCAGGAACCCGGATAA	14	12	64	2	31	52	0	0	0	0
ACADVL	HGLibA_00378	CGATGACAGCAAAGACGATG	64	45	606	285	96	75	1818	0	0	0
ACAN	HGLibA_00379	GCTACACCCTCGACTTTGAC	99	73	740	568	161	219	899	127	9	0
ACAN	HGLibA_00380	GCGGGTCAACAGTGCCTATC	77	58	338	460	104	137	112	96	0	0
ACAN	HGLibA_00381	CCCCAGAGTCATTGGAGCGC	63	50	205	515	171	51	0	94	0	0
ACAP1	HGLibA_00382	GCCAGCCGCGCCTTCGTTGT	201	152	928	821	344	482	480	691	0	0
ACAP1	HGLibA_00383	AAATGCCGACAACGAAGGCG	69	49	7	175	141	54	0	0	0	0
ACAP1	HGLibA_00384	GGCTTCCACCAGCTCAATAG	62	42	300	53	160	102	654	0	0	0
ACAP2	HGLibA_00385	AGCCCTCGATTATGTGCTTC	161	113	791	1089	272	299	1	1247	0	0
ACAP2	HGLibA_00386	CATTACTAGAATACTGAGCC	21	14	0	98	3	43	0	0	0	0
ACAP2	HGLibA_00387	TAGTAATGATGCTGTCGTTG	187	148	518	441	232	373	0	351	0	0
ACAP3	HGLibA_00388	TTTGACGTGGACGCGCCCAG	48	38	72	361	19	100	0	0	0	0
ACAP3	HGLibA_00389	GTCCACGTCAAACTCCACTT	200	163	904	1079	297	338	397	355	0	0
ACAP3	HGLibA_00390	GGTAGTTCACCACCTCCTGT	135	98	577	247	251	192	0	149	0	0
ACAT1	HGLibA_00391	TGCTCCATCATTCAGTGTAC	169	117	623	835	350	450	55	817	0	0
ACAT1	HGLibA_00392	AATGCCAGTACACTGAATGA	80	65	708	72	246	210	73	0	1	0
ACAT1	HGLibA_00393	TCCTACAAGGCAGGCAGTAT	117	97	374	668	196	255	0	0	0	0
ACAT2	HGLibA_00394	TCGGCGGCGCGGACCATCAT	63	41	145	145	163	128	83	0	0	0
ACAT2	HGLibA_00395	GCCGCCGAGACGATGACCAC	59	60	289	253	144	86	310	65	0	0
ACAT2	HGLibA_00396	TGCCTTGCAGTCCAGTCAAT	191	136	1247	1129	409	551	742	1	0	0
ACBD3	HGLibA_00397	TATGCAGCCCAACAGTATCC	55	45	617	205	49	175	565	154	0	0
ACBD3	HGLibA_00398	GATAGTGTTGCTCCTGCAAC	16	22	193	283	37	45	0	1	0	0
ACBD3	HGLibA_00399	AAGGCTTCGACGGGAGGAAG	39	37	0	423	61	24	1	76	0	0
ACBD4	HGLibA_00400	TCACCACTTATATCGTCCAA	73	59	138	155	132	105	172	86	0	0
ACBD4	HGLibA_00401	ATTCTACAGTTACTACAAGC	49	36	0	23	86	76	0	0	0	0
ACBD4	HGLibA_00402	CAGCCTCACCGTTCTTGGGC	87	61	203	97	101	191	383	0	0	0
ACBD5	HGLibA_00403	GAAGAATTGCTGCGTGTCAT	85	62	258	346	191	196	2	581	0	0
ACBD5	HGLibA_00404	TAGGGATGCTTGGAGTTCAC	182	126	931	396	239	188	1553	10	0	0
ACBD5	HGLibA_00405	AGGAGTTCTGATATAACCTC	73	58	414	358	68	156	92	215	0	0
ACBD6	HGLibA_00406	GCCATCACCGGCGACAGCGG	37	17	338	273	64	41	51	54	0	0
ACBD6	HGLibA_00407	CAGCTCTCCACCGCTGTCGC	12	19	0	22	27	38	0	0	0	0
ACBD6	HGLibA_00408	CTTACCTGAGGATTCCAACC	24	8	0	91	8	49	0	0	0	0
ACBD7	HGLibA_00409	TATCTTTCTAGGGTTGTCGA	87	80	358	134	90	125	99	0	0	0
ACBD7	HGLibA_00410	GAGGTTCCATGCTTCCCATT	158	126	322	999	369	215	54	575	0	0
ACBD7	HGLibA_00411	CTTTACAAACAAGCAATAGT	76	56	353	251	201	146	147	0	0	0
ACCS	HGLibA_00412	CTGTGTACAGCGTGCCAAAG	29	34	196	319	69	20	0	103	0	0
ACCS	HGLibA_00413	CTGCAGGACTTCGGGATGTC	113	89	0	467	259	226	0	253	0	0
ACCS	HGLibA_00414	GACTTACCCGCCAGGACAGC	79	49	398	425	148	182	547	0	0	0
ACCSL	HGLibA_00415	ACCGGGCCACTTCTTCCCGC	97	79	47	314	99	154	0	183	2	0
ACCSL	HGLibA_00416	CTTCAGGTGGTGGTTCTAAA	57	37	93	392	112	78	0	168	0	0
ACCSL	HGLibA_00417	GGTTCCTGACCTACTACTGC	13	19	204	20	43	62	0	0	0	0
ACD	HGLibA_00418	GACCCACAGTGTCCGATGCC	16	18	316	68	68	55	548	0	0	0
ACD	HGLibA_00419	CCCCGACGTCGGACGTATCA	85	47	202	707	119	183	0	389	0	0
ACD	HGLibA_00420	ACCAACCAGGCACCCGTAGC	33	37	86	245	46	49	0	0	0	0
ACE	HGLibA_00421	GAGCATGGCGTAGCTTCGCG	73	47	330	210	54	106	0	0	0	0
ACE	HGLibA_00422	CCCGCTGAAACCGCTGTACG	60	53	673	397	206	153	137	247	0	0
ACE	HGLibA_00423	AGGAGCTGTATGAACCGATC	74	75	183	259	121	100	0	184	0	0
ACE2	HGLibA_00424	CAAGTGAACTTTGATAGAAC	68	48	42	170	44	106	0	98	0	0
ACE2	HGLibA_00425	ATGAGCACCATCTACAGTAC	164	83	324	451	309	292	514	233	0	0
ACE2	HGLibA_00426	TGCTGCTCAGTCCACCATTG	136	129	1660	1259	264	211	142	366	0	0
ACER1	HGLibA_00427	CATTCTCTACATCGTGTGCC	119	98	1334	481	184	278	1567	1270	0	0
ACER1	HGLibA_00428	GAGGGCGTAGGCGTTGACCG	70	38	627	95	72	90	156	0	0	0
ACER1	HGLibA_00429	GCACCTGATTGAGGTCTCCG	94	68	478	315	207	208	283	0	0	0
ACER2	HGLibA_00430	TATCGCCGAGTTCTACAACA	86	61	497	482	129	169	2	419	0	0
ACER2	HGLibA_00431	CCGCACCGTGTTGTAGAACT	7	11	0	159	49	35	0	0	0	0
ACER2	HGLibA_00432	CTACTTAATCTGGACTCTTT	107	86	348	600	190	160	20	907	3	0
ACER3	HGLibA_00433	CTCTGAACTGCACCGAACAT	115	78	163	439	147	132	517	1	2	0
ACER3	HGLibA_00434	ATGATTATACCTCCAATGTT	106	75	128	480	209	137	115	0	0	0
ACER3	HGLibA_00435	ACACAGGAACTTTCGAAAGA	58	47	133	310	97	84	46	585	0	0
ACHE	HGLibA_00436	CCCAGCGACTGATGCGATAC	93	70	351	434	138	158	0	1153	0	0
ACHE	HGLibA_00437	CCACAATGTCGTGTGCCCCG	72	54	28	78	97	174	0	0	0	0
ACHE	HGLibA_00438	GGCTCAGCAGTACGTTAGTC	96	54	21	79	102	88	0	0	0	0
ACIN1	HGLibA_00439	TTTCGATCTTCAGTCAGTCG	139	99	407	594	165	258	0	0	0	0
ACIN1	HGLibA_00440	GGTTGGCATGAGTACGTGCC	34	31	446	159	87	104	2	2	0	0
ACIN1	HGLibA_00441	AAGGAGAAAGACGATCATCT	82	62	160	107	122	87	0	0	0	0
ACKR2	HGLibA_00442	GCATCTAGACTACGCACTCC	233	171	599	757	228	312	306	119	1	0
ACKR2	HGLibA_00443	CATGCCCGCCGAAATCTGCG	215	187	686	473	273	455	0	837	0	0
ACKR2	HGLibA_00444	TGCTCCGTTACGTGCCTCGC	230	157	2081	1168	351	257	318	215	0	0
ACKR3	HGLibA_00445	TTTGCACGTGAGCTCGCCCA	259	178	1039	753	592	606	0	407	0	0
ACKR3	HGLibA_00446	CATCTCGGCGTCCAGTGACC	22	21	1	273	33	10	0	600	0	0
ACKR3	HGLibA_00447	ACTGGACGCCGAGATGGCTC	72	65	215	538	245	125	0	2	0	0
ACKR4	HGLibA_00448	ACTAAAGTCCCCAGCCAATC	58	44	243	110	55	99	82	0	0	0
ACKR4	HGLibA_00449	CAATGACGAAAACTATTGTG	105	78	140	548	100	129	441	0	0	0
ACKR4	HGLibA_00450	TGTGCTACTTTATCACAGCA	121	74	971	353	224	185	884	264	0	0
ACLY	HGLibA_00451	GACCAGCTGATCAAACGTCG	59	45	178	357	75	26	0	270	0	0
ACLY	HGLibA_00452	GAGAGCAATTCGAGATTACC	59	29	215	176	90	19	0	116	0	0
ACLY	HGLibA_00453	TTCCACGACGTTTGATCAGC	144	123	810	596	269	217	672	767	0	0
ACMSD	HGLibA_00454	TCAGGTCCCACTCGTTGACG	100	85	178	548	189	188	380	80	0	0
ACMSD	HGLibA_00455	CCGCTACTCACCGCATAGAC	87	72	238	219	140	77	0	330	0	1
ACMSD	HGLibA_00456	GAGTGGTGCGAGAGAATTGC	71	41	175	397	77	74	71	0	0	0
ACN9	HGLibA_00457	TAAATTCGTCTTTCACGTAC	123	110	851	191	217	162	268	87	0	0
ACN9	HGLibA_00458	ACTCGAGAAACGTGCCGCCC	82	59	165	404	155	185	0	532	0	0
ACN9	HGLibA_00459	TGCAACAGCGTTATTGCAAC	47	36	284	156	102	91	470	143	0	0
ACO1	HGLibA_00460	AATGGTGAGCACGATGTCAG	71	63	348	219	103	187	70	706	0	0
ACO1	HGLibA_00461	ATGACACGAGCAGGCTTAAA	20	12	91	7	19	42	0	0	0	0
ACO1	HGLibA_00462	CGCACACCTTGCTGAGCCAT	175	121	608	556	456	280	239	0	0	0
ACO2	HGLibA_00463	CACATAGCCGTCCCGCTCAA	49	40	83	88	106	148	0	236	0	0
ACO2	HGLibA_00464	TCTCGGGGTTTGCGTCGTTG	88	71	217	254	220	234	0	0	0	0
ACO2	HGLibA_00465	GCGCGGATCTGCTCGGAACC	45	32	0	61	109	79	0	0	0	0
ACOT1	HGLibA_00466	AGTAGCGCTCGTGCCGCACC	126	120	238	148	129	204	0	0	2	0
ACOT1	HGLibA_00467	CGCTACCGCGCCGACACCCT	90	97	117	709	353	201	0	378	1	0
ACOT1	HGLibA_00468	TGGGGGAACCTTACGCTACA	67	31	136	253	177	98	0	0	0	0
ACOT11	HGLibA_00469	ACTGTCGTTCCCCGCACGTA	121	97	296	281	152	192	172	303	0	0
ACOT11	HGLibA_00470	CTTACCGGACAGGCAAGCCG	70	61	105	285	134	122	0	43	0	0
ACOT11	HGLibA_00471	CATAGACAAGGCGCATGCGC	101	68	0	87	101	145	0	0	0	0
ACOT12	HGLibA_00472	ATGACCACCTCGCCGGGCGC	43	19	501	92	75	86	0	305	0	0
ACOT12	HGLibA_00473	GCTCAGCTCGCCGCGCGCAG	18	7	0	180	54	19	0	0	0	0
ACOT12	HGLibA_00474	TAGAGCATTCAGCACAAGCA	27	14	471	19	15	35	233	0	0	0
ACOT13	HGLibA_00475	TCTCTCAAAATTGCGAGCCT	23	21	110	44	16	73	2	0	0	0
ACOT13	HGLibA_00476	GGTGATAAAGGCCATGACCA	61	23	257	226	132	77	222	0	0	0
ACOT13	HGLibA_00477	TGATATGTTATCTACTAACG	69	70	473	37	109	118	176	0	0	0
ACOT2	HGLibA_00478	GGTACAGCCGGGACGCTCGA	17	17	178	100	42	63	0	74	0	0
ACOT2	HGLibA_00479	GGAACTGCGCCGAACTCTTC	49	31	490	95	134	146	44	1	0	0
ACOT2	HGLibA_00480	TGGGGGAACCTTACACTACA	91	84	571	120	168	165	1	0	0	0
ACOT4	HGLibA_00481	ATAAGGAATGCTCTCGTAGG	26	22	0	1	23	10	0	0	0	0
ACOT4	HGLibA_00482	CCGCGCACGGCAATGCGCAC	28	22	144	41	74	122	299	0	1	0
ACOT4	HGLibA_00483	CGCAGCGTAACCCGCTGCTC	12	11	16	85	35	27	0	0	0	0
ACOT6	HGLibA_00484	GGTCCTAGTATTGCGCTTCT	130	99	584	1008	301	267	398	405	0	0
ACOT6	HGLibA_00485	AATCCAAGAAGCGCAATACT	73	53	732	391	190	233	287	77	0	0
ACOT6	HGLibA_00486	CTTTATGCTGCAGCATCCAA	51	21	290	73	34	113	191	0	0	0
ACOT7	HGLibA_00487	CGGTGCGCTCGACACGAGCC	51	46	232	73	62	79	0	0	0	0
ACOT7	HGLibA_00488	TTTCTCGCAGTATTCCCGGC	88	66	110	155	175	151	73	0	0	0
ACOT7	HGLibA_00489	CCTCGAGGTGCCTCCTGTTG	188	128	777	652	265	323	315	345	0	0
ACOT8	HGLibA_00490	CGGTCGTGACCAAGACGCTA	49	47	67	39	101	146	1445	0	0	0
ACOT8	HGLibA_00491	ACGAACAGGGTCGAGCTTCT	39	26	216	143	58	81	0	71	0	0
ACOT8	HGLibA_00492	CTGTTCGTGTCCGCTCCACT	265	208	910	876	419	437	325	278	0	0
ACOT9	HGLibA_00493	TGACTGTTCAAAACACCGTA	104	71	225	354	249	166	0	332	0	1
ACOT9	HGLibA_00494	AAATATTTCTCTCGTAATTC	20	17	9	168	20	12	110	157	0	0
ACOT9	HGLibA_00495	CTCCATCCACACTGCATTAG	83	60	939	688	180	163	495	0	0	0
ACOX1	HGLibA_00496	CACTCGCAGCCAGCGTTATG	64	54	171	559	172	147	0	0	0	0
ACOX1	HGLibA_00497	ATCGTACCTATTCGTGAAAT	80	57	103	143	59	103	1	2	0	0
ACOX1	HGLibA_00498	TTCACGAATAGGTACGATAA	33	21	140	157	14	37	782	0	0	0
ACOX2	HGLibA_00499	GCCGAGCTATCAACCGGATG	61	52	22	25	88	112	0	1	0	0
ACOX2	HGLibA_00500	TGATAGCTCGGCGCCTGGGT	93	63	88	118	203	82	0	0	0	0
ACOX2	HGLibA_00501	AGGCGCTCACCTTAGCAGCC	72	76	369	449	169	140	0	774	0	0
ACOX3	HGLibA_00502	CGAAGATCCGCTTGCATCGA	93	54	472	630	115	173	321	247	0	0
ACOX3	HGLibA_00503	CAGCTCGCGATACTTCTCCA	94	77	0	435	184	167	0	278	0	0
ACOX3	HGLibA_00504	AGCAAACACCACCGCGTGAG	19	12	0	386	32	20	0	0	0	0
ACOXL	HGLibA_00505	CTGCCTCTGTTAAAACGTGC	59	45	246	27	147	133	0	0	0	0
ACOXL	HGLibA_00506	GTCAGCCGAAGCCTTGTCAT	87	67	447	453	215	172	609	80	0	0
ACOXL	HGLibA_00507	AGAGGACTTCTCCTATGACA	108	78	583	413	162	179	0	2	0	0
ACP1	HGLibA_00508	ACGGTACCTGCCGGGCAACG	28	35	126	106	73	72	0	0	0	0
ACP1	HGLibA_00509	TGCTGTTTCTGACTGGAACG	54	39	752	129	168	118	68	175	0	0
ACP1	HGLibA_00510	CAACTTCCGGGTATGAGATA	65	47	258	245	137	107	564	188	0	2
ACP2	HGLibA_00511	GTTGAAGCGCTGCATCCCGT	154	116	920	228	229	209	783	144	4	0
ACP2	HGLibA_00512	GCCCTGCGGCAGCGCTATCA	37	50	424	217	135	103	0	37	1	0
ACP2	HGLibA_00513	AGCCGTGATAGCGCTGCCGC	18	11	107	0	25	37	0	0	0	0
ACP5	HGLibA_00514	TTTCCGGCTAGCACGTACCA	35	26	362	126	96	70	135	0	0	0
ACP5	HGLibA_00515	GGTAGGCCCGTGCTCGGCTA	51	41	42	201	113	106	112	357	0	0
ACP5	HGLibA_00516	CACAGTCCGAGCGATCTCCT	51	41	451	218	80	50	828	622	0	0
ACP6	HGLibA_00517	GGAGTCCACCCGTTGTTTGC	80	59	446	570	165	159	224	108	0	0
ACP6	HGLibA_00518	ACGAACCTTCTTTCTGACAC	88	60	125	267	127	136	0	78	0	0
ACP6	HGLibA_00519	CTTTAGGGGGGCATGTTTGC	84	57	633	497	165	230	0	673	2	0
ACPL2	HGLibA_00520	GAAACCGTATCACCCAAAAC	34	34	67	105	35	56	0	0	0	0
ACPL2	HGLibA_00521	CGTTTCAGTCCACCTGATCC	99	67	179	275	120	184	132	0	0	0
ACPL2	HGLibA_00522	GTTCAAGGGGCTTTCGAAAG	56	49	128	175	51	87	140	0	0	0
ACPP	HGLibA_00523	AGACCGAAGTGTACTAGCCA	87	58	503	333	89	135	320	99	2	0
ACPP	HGLibA_00524	TACTTTCAGGTGTTTCGGCA	10	12	77	59	40	40	0	147	0	0
ACPP	HGLibA_00525	TCCTCATGGCCACAAGGATT	160	137	834	429	222	254	239	0	0	0
ACPT	HGLibA_00526	GAACTTCACGGGACTGTCGC	75	47	325	329	192	92	1	440	0	0
ACPT	HGLibA_00527	ACAGTCCCGTGAAGTTCTCC	41	26	177	83	59	57	0	11	0	0
ACPT	HGLibA_00528	ACCCCTGGTGTTCGTGGCTC	51	38	30	303	159	207	1	1	0	0
ACR	HGLibA_00529	GTGGTGTCCGCATCGTCGGC	43	38	228	115	124	39	0	0	0	0
ACR	HGLibA_00530	TTGCCTGAACCGTAACCCAC	125	99	14	290	114	297	0	0	0	0
ACR	HGLibA_00531	GGCGTTATCTTTAGCAACCA	68	44	31	610	122	96	0	189	0	0
ACRBP	HGLibA_00532	TGCGAAGAAGCGTTCGTATT	99	66	815	605	113	62	0	330	0	0
ACRBP	HGLibA_00533	CACCATCGGGCACTAAGCCG	77	60	870	237	110	83	96	0	0	0
ACRBP	HGLibA_00534	GGGTGCTCACCTTCCGATTG	21	18	127	208	39	37	161	0	0	0
ACRC	HGLibA_00535	CACTGCTTGACTGAACATTA	96	68	590	333	138	243	3	0	0	0
ACRC	HGLibA_00536	TCAAGCAGTGATGACACCAG	22	17	300	188	53	78	257	0	0	0
ACRC	HGLibA_00537	ACTCACCTCGCCTGTCTCTT	130	92	725	704	278	373	0	325	0	0
ACRV1	HGLibA_00538	TAATTTGCATCCTCGTTCCA	99	68	64	485	193	188	5	75	0	0
ACRV1	HGLibA_00539	CTCACCAGAAGGCTGTTCAC	63	37	571	85	45	74	648	1	0	0
ACRV1	HGLibA_00540	CCTTTGAGTGAGCTTGAGTC	125	73	285	362	274	199	0	0	0	0
ACSBG1	HGLibA_00541	CTGTCCACAGGTCGTAGATC	48	40	373	121	28	89	0	9	0	0
ACSBG1	HGLibA_00542	CCGCCCAGATCTACGACCTG	128	97	686	168	287	255	239	18	0	0
ACSBG1	HGLibA_00543	TGTGTGCTAGTCTACACTTC	210	137	715	68	192	230	288	205	0	0
ACSBG2	HGLibA_00544	TCCGACAAGCCTCATAGTAC	170	112	365	686	248	274	920	95	0	0
ACSBG2	HGLibA_00545	CGAGAGTCAGTCAACCGATT	139	102	796	1140	198	283	232	2581	0	0
ACSBG2	HGLibA_00546	ATGACCTTACCCGGCTAGGA	50	28	163	76	86	43	30	1	0	0
ACSF2	HGLibA_00547	CAAGATCGTGGGCCGCTCTA	50	49	218	164	94	86	262	0	1	0
ACSF2	HGLibA_00548	CGAGCCATGGCTGTCTACGT	148	113	245	413	218	117	257	617	0	2
ACSF2	HGLibA_00549	TGCACCCCTGAACGTAGCTG	34	23	104	0	50	59	0	0	0	0
ACSF3	HGLibA_00550	GCAGCGCGTTGACCACACCA	67	48	196	137	114	124	0	0	0	0
ACSF3	HGLibA_00551	GGACAGAGCCATGCCGATCT	76	68	608	295	71	150	0	0	0	0
ACSF3	HGLibA_00552	TCTTAAGTTCTGAAACGCCG	49	36	773	117	66	69	486	56	0	0
ACSL1	HGLibA_00553	TCTTCCGACCAACACGCTTA	119	81	609	786	329	228	169	708	0	0
ACSL1	HGLibA_00554	ACTTGACAGCGACGAGCCCT	124	102	952	348	261	212	772	601	0	0
ACSL1	HGLibA_00555	CTCGTCGCTGTCAAGTAGTG	98	83	38	888	216	214	0	606	1	0
ACSL3	HGLibA_00556	CAACAGTGATGATGTGCCGC	67	52	1090	605	104	91	1	337	0	0
ACSL3	HGLibA_00557	CGAGTGGATGATAGCTGCAC	63	47	155	0	127	81	0	0	0	0
ACSL3	HGLibA_00558	CTCACAGAAGATGGCGATGT	100	84	787	73	160	102	3	3	0	0
ACSL4	HGLibA_00559	AATCGCAGAGTGAATAACTT	61	52	0	92	50	108	0	5	0	0
ACSL4	HGLibA_00560	TCATGGGCTAAATGAATCTG	64	60	136	473	163	117	0	362	0	0
ACSL4	HGLibA_00561	GATTACCAGTGTTGAACTTC	80	73	670	329	137	200	552	62	0	0
ACSL5	HGLibA_00562	CAGACACAGCGAGTCCTCTT	129	105	474	1029	264	237	1	651	0	0
ACSL5	HGLibA_00563	GTCAGGATGCAGATCAACGC	26	25	0	205	32	0	0	1116	0	0
ACSL5	HGLibA_00564	TTTAGACAATGGGCCCTGCT	121	95	415	608	382	398	584	264	0	0
ACSL6	HGLibA_00565	CGGCGATCTGTGATTGGGTC	69	54	144	468	85	134	72	397	0	0
ACSL6	HGLibA_00566	ATGTACCAGGTGTTCCGCCG	62	29	209	6	104	71	0	0	0	0
ACSL6	HGLibA_00567	ATCCGCTACATCATCAATAC	80	55	299	390	298	121	0	0	0	0
ACSM1	HGLibA_00568	CAATCCATCCTGAGTCCGAC	126	88	522	562	322	222	329	540	0	0
ACSM1	HGLibA_00569	GTCGGACTCAGGATGGATTG	123	74	887	625	148	226	309	0	10	10152
ACSM1	HGLibA_00570	AACGTCTTCACACAGACCTG	28	20	130	42	64	35	0	0	0	0
ACSM2A	HGLibA_00571	GTGCATGCTCCTAATGCCCA	132	67	423	411	196	162	442	451	0	0
ACSM2A	HGLibA_00572	ACAGGCTCCCGAGAGGACGT	130	84	674	660	272	161	0	350	0	0
ACSM2A	HGLibA_00573	GAACATCTTGTGCTCACTTA	113	63	565	303	269	190	6	2	0	0
ACSM2B	HGLibA_00574	ACAGGCTCCCGAGAGGATGT	98	66	522	346	141	186	0	396	0	0
ACSM2B	HGLibA_00575	TGTCTGAGAAAAGCTGCGAT	128	81	652	677	256	226	2	218	3	0
ACSM2B	HGLibA_00576	AACATCCTCTCGGGAGCCTG	62	33	344	688	87	85	836	123	0	0
ACSM3	HGLibA_00577	GATGCAACAGCGTCTACTGC	78	63	31	256	124	183	0	0	3	0
ACSM3	HGLibA_00578	TGATGCTAGCTCGTGTCACC	84	78	24	321	172	275	0	18	0	0
ACSM3	HGLibA_00579	TTACCCGATCTCCTCTTTGT	122	68	188	849	271	312	437	663	0	0
ACSM4	HGLibA_00580	AATGTAGCTTGCATACGAAC	135	86	198	191	135	189	124	0	0	0
ACSM4	HGLibA_00581	AATACAATGGACTCCACCGC	118	80	1256	193	161	114	236	1270	0	0
ACSM4	HGLibA_00582	CCCAGGGATCATCTTCATGC	122	82	535	1044	214	289	81	1	0	0
ACSM5	HGLibA_00583	TGACCGAATCTGACATCTTC	39	34	603	232	63	62	101	447	0	0
ACSM5	HGLibA_00584	TCTTACATTCAGGATAACTT	113	90	379	946	213	169	245	752	0	0
ACSM5	HGLibA_00585	CGTACAGCTCCACACCAGTC	49	34	71	0	13	14	0	0	0	0
ACSS1	HGLibA_00586	ACGAGAGTGTCCCGCGCCAG	61	41	107	13	140	53	51	0	0	3
ACSS1	HGLibA_00587	CCAGATCAAAGCAACGCTCT	70	65	170	245	241	255	104	67	1	0
ACSS1	HGLibA_00588	CCGAGAGCGTTGCTTTGATC	30	25	128	6	49	57	0	1	0	0
ACSS2	HGLibA_00589	TCACATCAAAGTTGTACCGA	120	98	241	539	194	215	0	317	0	0
ACSS2	HGLibA_00590	CCACAGTAGACATGTCCCCG	155	99	577	989	244	218	0	72	0	0
ACSS2	HGLibA_00591	GGTGCATTCTGGATGTAGTC	47	40	24	117	93	73	0	2	0	0
ACSS3	HGLibA_00592	CTCCCGGTCGTGACCTTGAT	121	81	1180	414	179	318	596	0	0	0
ACSS3	HGLibA_00593	TAGTCGCATTGATCATGTAA	19	18	71	20	11	24	0	0	0	0
ACSS3	HGLibA_00594	TACATCGCCTGTGGGATCAT	14	16	305	155	36	43	442	0	0	0
ACTA1	HGLibA_00595	GCCCCCCGACATGACGTTGT	173	118	768	553	518	384	746	418	0	0
ACTA1	HGLibA_00596	GGGGCACCACGATGTACCCT	178	113	1161	517	374	399	747	0	0	0
ACTA1	HGLibA_00597	CGGTGAGATCGCGGCCCGCC	56	44	474	132	146	87	608	0	0	0
ACTA2	HGLibA_00598	CCTACCAGTTGTGCGTCCAG	115	75	339	303	112	200	295	0	0	0
ACTA2	HGLibA_00599	GGCCTCACCAGTAGTAACGA	53	43	137	93	97	164	243	0	0	0
ACTA2	HGLibA_00600	GGGACAAAAAGACAGCTACG	12	6	240	71	25	16	124	83	0	0
ACTB	HGLibA_00601	CAACCGCGAGAAGATGACCC	38	21	0	198	51	23	0	0	0	0
ACTB	HGLibA_00602	TCCTTCCCAGGGCGTGATGG	19	21	23	13	30	44	0	0	0	0
ACTB	HGLibA_00603	AGCCATGTACGTTGCTATCC	203	142	524	697	352	351	0	3120	0	0
ACTBL2	HGLibA_00604	TCCTCGACACCAGGGCGTTA	77	80	345	224	198	129	268	0	0	0
ACTBL2	HGLibA_00605	TGCCAGATCCAGGCGTAGAA	77	64	80	314	69	124	0	163	0	0
ACTBL2	HGLibA_00606	GCCTCATGCCATTCTACGCC	149	105	1744	734	334	307	952	272	0	0
ACTC1	HGLibA_00607	TCCCCGGGCAGGCATTGTTC	60	34	151	7	109	49	204	0	0	0
ACTC1	HGLibA_00608	TGCATACGATCAGCAATACC	73	91	416	984	147	202	210	314	0	0
ACTC1	HGLibA_00609	TGGTACGGCCAGAAGCATAC	46	41	484	42	93	85	284	1	0	0
ACTG1	HGLibA_00610	TCCCCTGCAGGGCGTCATGG	122	93	252	242	307	198	117	134	0	1
ACTG1	HGLibA_00611	TCGACTCACCTTGATCTTCA	163	122	534	495	358	407	81	0	0	0
ACTG1	HGLibA_00612	CAAGCAGGAGTACGACGAGT	36	16	40	107	13	15	0	0	0	0
ACTG2	HGLibA_00613	ACCGCGCTCGTGTGTGACAA	144	93	549	405	336	345	663	123	0	0
ACTG2	HGLibA_00614	CCACTAGGCATGGAGTCCGC	83	62	449	712	144	145	0	6	0	0
ACTG2	HGLibA_00615	GTGTGACATTGACATCCGTA	70	53	485	212	179	103	151	67	0	5
ACTL10	HGLibA_00616	CCCGTTACCCACGCTGAAAC	87	60	571	160	120	93	77	0	0	0
ACTL10	HGLibA_00617	TGCTCCACCGGCGCGTTCAG	19	22	47	9	11	13	0	0	0	0
ACTL10	HGLibA_00618	CATGGCTAGCACCGCGTTGC	184	110	772	1113	372	197	558	596	0	0
ACTL6A	HGLibA_00619	GTTGAAGGACATAGCCATCG	67	51	552	51	179	139	348	0	0	0
ACTL6A	HGLibA_00620	TGCCAAGACCTCGTAACCTG	125	95	99	420	292	219	0	0	0	0
ACTL6A	HGLibA_00621	TCGTTCTACTGGGCTGATTT	143	123	154	857	355	472	34	83	0	0
ACTL6B	HGLibA_00622	ACTATGAGCGGGGGCGTCTA	43	30	46	235	100	69	43	0	0	0
ACTL6B	HGLibA_00623	ATGACCTCCGCTCCATCCCG	193	133	752	585	433	412	1144	474	0	0
ACTL6B	HGLibA_00624	GTCATGTCGCCCCTCAAGAA	71	48	244	306	200	174	225	0	0	0
ACTL7A	HGLibA_00625	TACGATCCGCTACGTGCTGC	196	160	543	375	197	180	308	0	0	0
ACTL7A	HGLibA_00626	GGTCCACCGCTTTGAGTACG	125	88	523	588	368	338	251	2	0	0
ACTL7A	HGLibA_00627	ACCCACACGGCCCGCTTCGC	106	82	271	903	85	132	3	320	0	0
ACTL7B	HGLibA_00628	CGTAGCCGCACTTGCAGTAC	67	38	158	237	23	77	0	0	0	0
ACTL7B	HGLibA_00629	CTTGCGGGTGTCGCCAGCGT	93	68	340	122	214	79	133	0	0	0
ACTL7B	HGLibA_00630	ACCAGCCGCGCCGACTACGC	70	51	536	399	169	128	423	193	0	0
ACTL8	HGLibA_00631	GAACTCCAGCGTCTTGCCGC	50	33	142	422	120	84	0	0	0	0
ACTL8	HGLibA_00632	GATAACGGTTCTTGCAGCCA	77	73	55	332	108	159	922	213	0	0
ACTL8	HGLibA_00633	GTGCTACGTGCCGCAGAATC	14	8	0	15	28	0	0	0	0	0
ACTL9	HGLibA_00634	TAAGCACCACTATTGCTACG	99	70	344	661	146	203	1167	570	0	0
ACTL9	HGLibA_00635	CGACTGCGATGCCACGTACA	20	16	140	84	78	51	129	228	0	0
ACTL9	HGLibA_00636	TGGGGAGCGCAGCGACTCGA	25	12	405	42	43	20	0	421	0	0
ACTN1	HGLibA_00637	GGCCTTACCTTCGGCTCCGA	95	65	230	247	155	143	583	1384	0	0
ACTN1	HGLibA_00638	GATCCAAACAGGTGAACGCT	155	103	252	586	251	240	0	3	0	0
ACTN1	HGLibA_00639	CCAGCGGACCGAGAAACTGC	37	25	0	171	79	90	0	11	0	0
ACTN2	HGLibA_00640	CACGTAGTTGTACTGCACGC	76	48	599	429	70	98	895	0	0	0
ACTN2	HGLibA_00641	GTACAACTACGTGTACGACG	65	46	0	146	72	114	0	0	0	0
ACTN2	HGLibA_00642	CATCCTTCGCTTTGCTATTC	168	118	808	571	274	295	94	184	0	0
ACTN4	HGLibA_00643	GCATGAGCTTGAGCCCGTCT	154	110	656	1093	274	239	418	161	0	1
ACTN4	HGLibA_00644	GGAGTTGCACCATGCCGTGA	48	38	246	242	173	139	131	265	0	0
ACTN4	HGLibA_00645	TGCACATTGACGTTCTTATA	31	18	105	31	30	36	0	1	0	0
ACTR10	HGLibA_00646	GCTCCCCAACAATTTAGAAC	22	8	367	70	52	36	26	0	0	0
ACTR10	HGLibA_00647	GATCTAACCTGATTGATCCA	93	98	360	428	158	215	0	491	0	0
ACTR10	HGLibA_00648	TTATACTGAACAACTCTGAC	53	44	0	148	139	101	0	0	0	0
ACTR1A	HGLibA_00649	ACCCAAGCACGTTCGTGTCA	159	131	303	456	382	256	0	503	0	0
ACTR1A	HGLibA_00650	TGCCATGACACGAACGTGCT	77	54	169	587	111	76	346	955	0	0
ACTR1A	HGLibA_00651	AAACTTCGGCAGCTCGTTCC	104	69	14	544	194	176	0	192	0	0
ACTR1B	HGLibA_00652	TCGGGCGGCCGAAGCACATG	28	22	0	174	84	80	0	0	0	1
ACTR1B	HGLibA_00653	CGCTCAACCCGAGTAAGAAC	60	33	233	53	122	119	0	3	0	0
ACTR1B	HGLibA_00654	CTGGCAGTACGTCTACTCCA	19	15	16	0	9	39	0	0	0	0
ACTR2	HGLibA_00655	TATAACTAGATATCTTATCA	18	22	26	16	26	21	0	0	0	0
ACTR2	HGLibA_00656	TCATTCCAGTTTGTGAAGTG	144	118	399	355	238	313	0	127	0	0
ACTR2	HGLibA_00657	CACATTTGCCCAGTATATGA	33	30	111	2	99	52	28	0	0	0
ACTR3	HGLibA_00658	TGTCAGACGTCCTCTCTACA	62	50	33	373	47	138	0	108	0	0
ACTR3	HGLibA_00659	AAGTGGGTGATCAAGCTCAA	91	72	286	318	157	160	0	1	0	0
ACTR3	HGLibA_00660	CACTAGAATATTGTCCTCTC	80	63	327	421	113	106	56	192	2	0
ACTR3B	HGLibA_00661	GGTGCCACAGTCCACCACGC	133	103	568	235	204	167	1548	282	1	0
ACTR3B	HGLibA_00662	TTTGAATCATTTAACGTACC	103	75	2	395	211	75	0	132	0	0
ACTR3B	HGLibA_00663	AGGCTCCCTGCCTCCCTGCG	143	125	737	610	180	192	242	240	0	0
ACTR3C	HGLibA_00664	TTCGAATCATTTAACGTTCC	93	65	250	441	126	59	103	362	0	0
ACTR3C	HGLibA_00665	TGAACTGCAATGTAGAGTCC	178	124	230	482	314	179	378	67	0	0
ACTR3C	HGLibA_00666	TCTCCAGGCAGTGCTGGCCT	86	62	675	263	125	128	0	1	0	1
ACTR5	HGLibA_00667	TGAGCACAGCTACATCGCTG	162	116	1339	492	216	169	1289	253	0	0
ACTR5	HGLibA_00668	AACTGCAAGCGCATCAATCT	87	74	1038	979	138	158	581	1081	0	0
ACTR5	HGLibA_00669	TTACCTGCACATATAGCAGT	81	50	196	39	191	240	1	0	0	0
ACTR6	HGLibA_00670	GGAGCTTACAACGCCAAAAT	37	19	86	67	86	73	0	1	0	0
ACTR6	HGLibA_00671	TGAGATGACGACCTTAGTGC	135	95	58	167	266	237	0	0	0	0
ACTR6	HGLibA_00672	ACTCTTAACCAATCATCTAA	73	67	188	719	114	134	975	171	0	0
ACTR8	HGLibA_00673	GCGGCCCATCGTGCCCGCGC	63	53	4	102	140	98	0	0	0	0
ACTR8	HGLibA_00674	CGCACCTCTTGCAGCGACTC	102	88	74	352	126	186	0	0	0	0
ACTR8	HGLibA_00675	CATCACCCTGAGTATTTAGT	102	79	718	799	94	203	120	172	0	0
ACTRT1	HGLibA_00676	GAGGGCTCGGTCATAAGTAC	48	39	162	97	47	77	0	0	0	0
ACTRT1	HGLibA_00677	AGTTAAACCCGCTAGCAAAG	36	37	107	69	56	40	0	80	56	0
ACTRT1	HGLibA_00678	CGCAGTCACCAAACTCTGTA	99	73	934	923	226	206	0	985	0	0
ACTRT2	HGLibA_00679	GGAGACCATATTCGAGAGCC	10	4	38	0	13	8	0	0	0	0
ACTRT2	HGLibA_00680	CTGCACTCCCCTTTCGAGCG	73	55	602	293	121	154	79	47	0	0
ACTRT2	HGLibA_00681	AGATCACGGCTCCCCCCGAC	78	52	297	501	190	154	179	0	0	4
ACTRT3	HGLibA_00682	GAGCCGTTGTCGATCACCAC	74	75	187	234	167	152	6	0	0	0
ACTRT3	HGLibA_00683	CAACGGCTCGGGAATGATCA	17	7	0	1	5	13	0	1	0	0
ACTRT3	HGLibA_00684	ACTAACCGCTTGTCTAAACC	59	52	20	160	75	92	0	211	0	0
ACVR1	HGLibA_00685	TTGGATCATTCGTGTACATC	108	111	1026	466	240	231	5	388	0	0
ACVR1	HGLibA_00686	GGCTCGCCAGATTACACTGT	110	78	84	369	233	188	398	23	0	0
ACVR1	HGLibA_00687	AGCAGCCTTTCTGGTAGACG	83	61	360	169	193	87	136	103	0	0
ACVR1B	HGLibA_00688	TGCCCACGATCTCCATGTGC	168	114	920	854	248	331	219	283	0	0
ACVR1B	HGLibA_00689	AGCCTGAGCACCCGTCCATG	132	90	341	722	306	286	193	222	0	0
ACVR1B	HGLibA_00690	ACACCTGCACATGGAGATCG	23	19	16	47	50	43	0	0	0	0
ACVR1C	HGLibA_00691	ATTTATGATGTGACCGCCTC	78	70	144	744	106	134	1	0	0	0
ACVR1C	HGLibA_00692	TTGGTTAGGTCTACCTCTGT	243	224	701	1091	501	557	139	322	0	0
ACVR1C	HGLibA_00693	AGGGTCGACAGTGCTCCTAC	130	86	1300	661	186	252	1799	1	0	0
ACVR2A	HGLibA_00694	TGCCACTTATGTTAATTGCG	218	146	724	1270	371	302	757	217	0	0
ACVR2A	HGLibA_00695	ACTTGAGTTGGAACAAGTAC	90	82	685	747	166	180	362	203	0	0
ACVR2A	HGLibA_00696	CCAGTTGCTTAACGAATATG	95	84	499	413	161	129	931	0	1	0
ACVR2B	HGLibA_00697	GCGATGCCGGTACATCCAAA	4	2	0	22	8	21	0	0	0	0
ACVR2B	HGLibA_00698	CGGCATCGCAAGCCCCCCTA	78	47	461	604	134	160	117	256	0	0
ACVR2B	HGLibA_00699	CGCGGAACATGACGGCGCCC	102	62	963	78	104	177	76	2	0	0
ACVRL1	HGLibA_00700	GCAGTGTTGCATCGCCGACC	71	49	326	186	109	130	0	0	0	0
ACVRL1	HGLibA_00701	CTCAGACACGACAACATCCT	198	135	302	914	396	273	351	194	0	0
ACVRL1	HGLibA_00702	CATCGGCAACAACCCGAGAG	87	67	116	680	146	154	62	131	0	0
ACY1	HGLibA_00703	TGGCGGAAGAGCGTCACCGA	54	30	0	245	81	96	0	0	0	0
ACY1	HGLibA_00704	GCTGGACAGTGCGGATACGC	53	39	88	99	97	100	0	1	0	0
ACY1	HGLibA_00705	TGAGGAGACAGCCCGCCAGC	27	22	74	106	57	139	2	206	1	663
ACY3	HGLibA_00706	GGGGAAGTCCACGACGCCCA	33	29	240	332	68	86	60	150	0	0
ACY3	HGLibA_00707	CTATAGACCCGTGGGCGTCG	59	47	134	197	91	71	0	4	0	0
ACY3	HGLibA_00708	GGCAACGCCCTTCTCATAGT	41	41	38	225	115	68	0	253	0	0
ACYP1	HGLibA_00709	CAGGAACTTACCTGCATAAC	96	75	594	483	64	119	234	151	0	0
ACYP1	HGLibA_00710	CACATACCTGAGTATGCTTA	105	73	914	278	84	187	15	0	0	0
ACYP1	HGLibA_00711	TTTCATAATCCACTGATATC	113	72	432	433	136	211	149	0	0	0
ACYP2	HGLibA_00712	TCCGAACACCTCGTAGTCCA	121	102	858	493	188	330	47	764	0	0
ACYP2	HGLibA_00713	CGAGGTGTTCGGAAGAGTGC	54	42	172	284	42	117	0	0	0	0
ACYP2	HGLibA_00714	AGAGTATTCAAGCTTAGAGA	29	17	371	145	59	67	493	165	1	0
ADA	HGLibA_00715	CAGGCTTGATGGATCCGTCT	102	77	456	259	126	166	0	0	0	0
ADA	HGLibA_00716	GCTCACTTTGGGCTTGTCGA	136	102	1046	273	373	317	1627	366	0	0
ADA	HGLibA_00717	GAACTGCATGTCCACCTAGA	37	20	0	60	59	34	0	0	0	0
ADAD1	HGLibA_00718	GCGAGTTCAGCTTGACCTTA	137	120	1033	1433	183	296	154	615	0	1
ADAD1	HGLibA_00719	CTCGCTGCATTTGTGCAAAC	27	27	0	18	44	77	0	0	0	0
ADAD1	HGLibA_00720	GCTAGTTCAGATAAAACAAC	19	10	50	0	44	4	105	0	0	0
ADAD2	HGLibA_00721	ATGGCGAGCGCTCGTCCAAC	40	29	356	146	83	98	37	0	0	0
ADAD2	HGLibA_00722	TGCTCACCTACCTACGCTCA	128	90	26	545	137	255	0	0	0	0
ADAD2	HGLibA_00723	CAGTTCCGCGCTCACCGAGA	77	44	507	101	83	124	118	0	0	0
ADAL	HGLibA_00724	CAATCACAGTCATCTGATCG	103	84	1112	591	128	173	1906	0	0	0
ADAL	HGLibA_00725	TCAGATGACTGTGATTGACA	123	79	181	508	202	154	676	557	0	0
ADAL	HGLibA_00726	GAATAGAAGTCTGTCTTGCA	27	18	247	116	94	32	4	0	0	0
ADAM10	HGLibA_00727	AAAATGTGCCACCACGAGTC	12	25	0	201	26	42	0	502	0	0
ADAM10	HGLibA_00728	GATACCTCTCATATTTACAC	37	31	413	201	70	61	711	396	0	0
ADAM10	HGLibA_00729	AAGTGTCCCTCTTCATTCGT	63	48	299	252	201	153	0	0	0	0
ADAM11	HGLibA_00730	CCTCCTCTCCTCGCAATACG	149	102	546	128	246	301	275	731	0	0
ADAM11	HGLibA_00731	GGTCACGGAACCCAGCCGTC	76	56	221	74	102	71	35	0	0	0
ADAM11	HGLibA_00732	GCTCCACGTATTGCGAGGAG	75	74	329	203	212	78	0	415	0	0
ADAM12	HGLibA_00733	TTGGAGTCGAAGCTCTTCAC	103	84	1238	384	217	128	306	131	0	0
ADAM12	HGLibA_00734	GTCAGTCTCAGCACGTGTTC	85	59	399	390	137	172	480	0	0	0
ADAM12	HGLibA_00735	AATATCCCCGTACATGTCCA	72	34	272	201	97	99	116	152	0	0
ADAM15	HGLibA_00736	TAATTGGGAGATCGTCCTGA	43	39	0	327	84	48	0	0	0	0
ADAM15	HGLibA_00737	TTCCCCGAGTATTAGCTGTC	53	40	203	157	56	53	530	481	0	0
ADAM15	HGLibA_00738	CACAGCTTGCCCGCCAGCGC	87	74	458	329	165	166	0	548	0	0
ADAM17	HGLibA_00739	AACGTTCAGTACTTGATGTC	154	98	529	219	247	140	0	210	0	0
ADAM17	HGLibA_00740	GGACTTCTTCACTGGACACG	53	45	162	311	65	116	11	516	0	0
ADAM17	HGLibA_00741	CTTAAGGTGAGCCTGACTCT	195	117	247	530	392	387	1	1	0	0
ADAM18	HGLibA_00742	CAACCTTACACTCTACATCT	122	95	681	519	251	267	246	54	0	0
ADAM18	HGLibA_00743	TTTCCGAGATGTAGAGTGTA	120	71	102	1003	198	205	96	426	0	0
ADAM18	HGLibA_00744	TCATTTGACTTAATCTTCCG	95	84	888	549	156	84	89	224	0	1
ADAM19	HGLibA_00745	ACTCACCTCCAATTTCCGTG	129	120	829	612	205	253	564	0	0	0
ADAM19	HGLibA_00746	TGAGGGGCGAGAACTGATCC	93	84	683	583	236	160	264	183	0	0
ADAM19	HGLibA_00747	TCAAACCACCACACGGAAAT	10	10	0	62	12	33	0	0	0	0
ADAM2	HGLibA_00748	CAGAAACAAGACGCGCCACA	22	26	157	173	53	78	0	101	0	0
ADAM2	HGLibA_00749	CGCGTCTTGTTTCTGCTCAG	70	37	517	361	117	115	456	198	0	0
ADAM2	HGLibA_00750	TCCTACAAAATTGTAATTGA	10	11	0	98	11	24	0	51	0	0
ADAM20	HGLibA_00751	CCAAATTATGACCAAGCTCG	69	58	732	154	159	164	110	81	0	0
ADAM20	HGLibA_00752	GTAGCTCGCACACACACCAC	25	25	18	232	94	46	0	150	0	0
ADAM20	HGLibA_00753	ACCCTCCCACACATGATATC	83	66	391	342	182	245	0	286	0	0
ADAM21	HGLibA_00754	TCCATTGAGAGAAATCGTTC	70	55	13	259	66	68	0	372	0	0
ADAM21	HGLibA_00755	ACGACATATTCCTGCAACAT	109	69	611	929	137	226	498	377	0	0
ADAM21	HGLibA_00756	TAAGAAGCCCGACAGTAAAC	15	14	4	119	4	38	0	0	0	0
ADAM22	HGLibA_00757	TGAACACTTACTGAAGTCCG	94	53	468	117	92	122	0	400	0	0
ADAM22	HGLibA_00758	GAGAATGAATGACGTTCCAA	77	56	230	166	167	115	355	76	0	0
ADAM22	HGLibA_00759	AGGAGAGCACTGTTACTACC	106	77	172	339	106	191	0	392	0	0
ADAM23	HGLibA_00760	AACCGTACCTTAGAGTACTG	32	39	24	0	58	41	0	0	0	0
ADAM23	HGLibA_00761	TATGATAGAGCCACTAGAGC	44	42	115	59	37	54	0	0	0	0
ADAM23	HGLibA_00762	CACTTACTGAAGTCCATTGC	113	94	194	464	142	118	215	0	0	0
ADAM28	HGLibA_00763	TCATCCACTGCATAAAAGAG	75	73	598	241	160	133	730	176	0	0
ADAM28	HGLibA_00764	AAAAGCTGTACCTGTTGCTC	88	67	1110	318	165	110	212	245	0	0
ADAM28	HGLibA_00765	AATATGTACCTGCAACAGAG	85	50	327	548	233	193	447	285	0	0
ADAM29	HGLibA_00766	AGTCGGAGAACATTACGCCC	59	33	32	238	79	96	0	0	0	0
ADAM29	HGLibA_00767	GTGGTGCCAGTTATCCTCAC	84	74	190	406	124	66	153	338	0	0
ADAM29	HGLibA_00768	AGTAGTATGATCACTCATAT	76	47	641	405	117	158	1129	0	0	0
ADAM30	HGLibA_00769	GCATTGTCGGAACTAGTAGA	66	45	688	53	77	89	629	236	0	0
ADAM30	HGLibA_00770	GGAACCCCTTGCAAGTATGA	51	57	108	498	147	133	0	756	1	0
ADAM30	HGLibA_00771	ATGCTCGCCTGTCATCAGAT	141	118	929	1009	220	226	54	474	0	0
ADAM32	HGLibA_00772	GCTCACCGGGTCTTGACGCC	79	53	366	319	190	85	149	1	0	0
ADAM32	HGLibA_00773	GCCGCACCATGTTCCGCCTC	342	253	1965	1293	688	705	1331	1368	0	0
ADAM32	HGLibA_00774	GTGTACAGTTTCTCATCTAT	78	61	265	233	180	126	119	212	0	0
ADAM33	HGLibA_00775	ACCCTGGCGCACCGTCAGCC	105	69	606	241	150	132	0	103	0	0
ADAM33	HGLibA_00776	GCAGCCAGTCACCCCGCACT	106	86	625	135	308	165	585	105	0	0
ADAM33	HGLibA_00777	GAAACCCACTACGGCCCAGA	23	20	171	121	40	50	0	0	0	0
ADAM7	HGLibA_00778	CTGATACAGAAGCGAGATAC	72	55	51	87	171	88	0	0	0	0
ADAM7	HGLibA_00779	GTATCTCGCTTCTGTATCAG	137	76	682	1231	189	208	323	1301	0	0
ADAM7	HGLibA_00780	CAAGACATACCTTTAACCTG	46	34	198	128	95	95	0	1	0	0
ADAM8	HGLibA_00781	CGGCTACACAGAGACCTATA	47	34	82	187	69	65	1	0	0	0
ADAM8	HGLibA_00782	CTGGGCGCGATGATGCTGCC	50	36	0	120	123	95	0	83	0	0
ADAM8	HGLibA_00783	CCGACCCATACCTGCCCGCG	43	39	334	175	106	98	1037	0	0	0
ADAM9	HGLibA_00784	CACTGACCATCCCAATATAC	31	16	130	269	50	75	0	0	0	0
ADAM9	HGLibA_00785	TTAGGTATCTTATGTTATTC	132	89	244	596	204	176	3	171	0	0
ADAM9	HGLibA_00786	CTTATGAAATTATAACTCCT	36	35	659	359	73	52	32	311	0	0
ADAMDEC1	HGLibA_00787	TCGGACCCTACCATGTTCTC	76	57	640	159	130	176	484	4	0	0
ADAMDEC1	HGLibA_00788	TACCACGAAACCTGAGAACA	37	29	187	31	72	78	0	0	0	0
ADAMDEC1	HGLibA_00789	ACCACAACTTCATGCTGCGT	77	51	184	107	120	84	2	0	0	0
ADAMTS1	HGLibA_00790	CTGCCGGTTGGCATCGTACG	91	61	361	259	110	132	197	0	0	0
ADAMTS1	HGLibA_00791	GCACCTCGTACGATGCCAAC	152	118	908	657	274	285	551	380	0	0
ADAMTS1	HGLibA_00792	GCTTGTGGCAGACCAGTCGA	97	45	244	427	110	169	0	0	0	0
ADAMTS10	HGLibA_00793	CTCACGTGTGCCCGATCTCG	96	68	641	58	157	243	20	0	0	0
ADAMTS10	HGLibA_00794	CCAGACGCACACCATCGACA	73	68	432	198	158	260	111	86	0	0
ADAMTS10	HGLibA_00795	CGCTCACACATTCCGCCCAC	102	55	629	803	184	167	630	889	0	0
ADAMTS12	HGLibA_00796	ACCACCCGCACATCGTTTAC	22	18	36	61	46	73	0	0	0	0
ADAMTS12	HGLibA_00797	CTCGGACTGGACCCACCACG	76	49	629	222	82	143	485	978	1	0
ADAMTS12	HGLibA_00798	GTACTACAGAATTTCTCACG	83	54	190	346	178	133	140	5	0	0
ADAMTS13	HGLibA_00799	TGCAGGCGGCATCCTACACC	113	89	453	350	180	103	0	104	2	0
ADAMTS13	HGLibA_00800	CATAGCGCTCTGTGTCCTCC	218	168	1029	531	253	327	270	255	0	0
ADAMTS13	HGLibA_00801	AAGTAAGAAGACACGGCCTG	95	79	150	423	304	165	289	0	0	0
ADAMTS14	HGLibA_00802	ACACTTGTCATCCGCCTTCA	74	48	269	196	151	210	81	0	0	0
ADAMTS14	HGLibA_00803	AAGCCGGACCTTCACCGCCA	63	32	7	101	115	122	0	0	0	0
ADAMTS14	HGLibA_00804	GGCGGTGAAGGTCCGGCTTG	31	36	1	312	85	75	0	175	0	0
ADAMTS15	HGLibA_00805	CGCGGAGCCTTTGGCTACCG	35	26	93	190	36	83	0	103	0	0
ADAMTS15	HGLibA_00806	TTAACGGCCGCCGCTACTAC	100	104	286	454	259	220	505	353	0	1
ADAMTS15	HGLibA_00807	AGGGGTTGGCACGGTCGATC	8	3	169	0	0	0	0	0	0	0
ADAMTS16	HGLibA_00808	TGGATGAAGCCCCGCGCGCG	37	22	393	150	50	36	131	0	0	0
ADAMTS16	HGLibA_00809	GGGACACGTAATCGCCCCTG	154	108	999	725	263	268	893	11	0	0
ADAMTS16	HGLibA_00810	TGTGCAGACTTTACCGCCAG	78	78	65	143	169	202	407	19	0	0
ADAMTS17	HGLibA_00811	CCGGCTCACCAGCGAGCACA	60	40	175	74	145	162	35	148	0	0
ADAMTS17	HGLibA_00812	CCCGTGGTACTGCACCATGT	207	184	1371	913	369	400	296	934	0	0
ADAMTS17	HGLibA_00813	GTGGACGAGAACATCTGATC	8	2	0	0	27	0	0	0	0	0
ADAMTS18	HGLibA_00814	GTGACTGCTCAAAATCGCCG	45	44	332	101	67	59	0	0	0	0
ADAMTS18	HGLibA_00815	GTCGTGTGAAATATATGACC	104	63	169	431	136	117	0	0	0	0
ADAMTS18	HGLibA_00816	GGGCGACCCAGAAGATCAGC	31	25	30	133	71	75	0	0	0	0
ADAMTS19	HGLibA_00817	GCCAGGACTGCATGACCGTG	148	96	572	432	175	260	40	335	0	0
ADAMTS19	HGLibA_00818	TCATTGCACTTTCGAATCTG	182	127	1530	743	301	331	674	0	0	0
ADAMTS19	HGLibA_00819	CACTGATTAGAGCCCGAGAG	52	42	198	308	102	65	0	0	0	0
ADAMTS2	HGLibA_00820	CGAGAAGGGCACCACCCGCG	38	34	270	211	88	117	0	0	0	0
ADAMTS2	HGLibA_00821	GGAGTTCTTCATCGAACCCT	79	70	91	455	209	177	164	208	0	0
ADAMTS2	HGLibA_00822	AGGAGCACGCCAACAGCTCG	111	63	612	228	135	184	163	0	0	0
ADAMTS20	HGLibA_00823	GACCGCCGATGCATCCTTTC	138	113	807	773	254	367	759	291	0	0
ADAMTS20	HGLibA_00824	ACGAAGTAGTGATCCCCGAG	29	10	0	83	45	36	0	0	0	0
ADAMTS20	HGLibA_00825	ATTAGTTATGATTCACCGTG	164	145	362	669	212	265	2	70	0	0
ADAMTS3	HGLibA_00826	TCTCTTATTAGAGTCGGACC	91	69	333	331	123	122	0	1	0	0
ADAMTS3	HGLibA_00827	AATGAGACGCCGCAGACACG	27	15	188	59	25	44	8	0	0	0
ADAMTS3	HGLibA_00828	ACCTCTGTAGTGGAAGTCTT	107	69	343	438	196	183	419	132	0	0
ADAMTS4	HGLibA_00829	CATACCCAGCGTGTCGCAAG	96	56	175	169	171	137	134	0	0	0
ADAMTS4	HGLibA_00830	AGTCTCCACTTGCGACACGC	143	109	737	717	193	257	0	211	0	0
ADAMTS4	HGLibA_00831	AGCCATTCTGTTTACCCGTC	32	21	76	118	62	52	0	90	0	0
ADAMTS5	HGLibA_00832	GGACGCGGGGGTTTCGCAGC	19	18	54	259	25	63	1	0	0	0
ADAMTS5	HGLibA_00833	CCGGCCATACAACCGCGCCA	81	54	205	199	164	118	35	0	0	0
ADAMTS5	HGLibA_00834	GGGCTTAGATGCATCAATGC	92	84	73	347	213	198	0	0	0	0
ADAMTS6	HGLibA_00835	TCAACGTAGTACAACTAAAG	20	10	39	0	22	35	0	0	0	0
ADAMTS6	HGLibA_00836	ACCAGCTAACTATTCCAATA	16	16	0	71	39	21	0	177	0	0
ADAMTS6	HGLibA_00837	CATACAGATGTCGTTGTTGA	90	66	121	405	208	71	0	377	0	0
ADAMTS7	HGLibA_00838	CCCCCCGCGTCGACTCGAAC	37	24	242	17	72	89	0	0	0	0
ADAMTS7	HGLibA_00839	CCGGCTTTGTGAGCGAGACG	46	32	162	66	15	56	0	398	0	0
ADAMTS7	HGLibA_00840	ACACCCACCTGGTGCGGGTC	5	2	0	19	18	19	0	0	0	0
ADAMTS8	HGLibA_00841	ATGGCCGTGTCGTAGTGCTC	77	41	203	419	91	111	0	1	0	0
ADAMTS8	HGLibA_00842	CAGTGTAAGCCCCCCATTGT	180	137	572	956	290	317	0	384	0	0
ADAMTS8	HGLibA_00843	CGAACAGCGGTGCCATCACG	25	22	29	143	42	30	36	73	0	0
ADAMTS9	HGLibA_00844	CGCTGCGCCTATAAATGATG	60	39	70	260	71	64	0	0	0	0
ADAMTS9	HGLibA_00845	GACGTAGCAGCATTAAACAG	44	36	379	258	119	162	928	157	0	0
ADAMTS9	HGLibA_00846	ATGCTGCTACGTCACCAGCC	145	90	498	1005	260	370	2	456	0	0
ADAMTSL1	HGLibA_00847	AGGCATCCCATAGGCCGTCC	154	104	1686	598	243	213	1311	0	0	0
ADAMTSL1	HGLibA_00848	CTCCTCGGAGCGTGCGGTCC	55	39	408	269	129	127	301	627	0	0
ADAMTSL1	HGLibA_00849	CAAGCATGGAATGCTGCCGT	51	19	0	183	76	74	0	0	1	0
ADAMTSL2	HGLibA_00850	GACCGGAATCGAGTACATCG	77	58	72	51	142	83	177	1	0	0
ADAMTSL2	HGLibA_00851	TGCGATAGTTGCCCGTCACG	136	107	335	287	187	237	777	0	0	0
ADAMTSL2	HGLibA_00852	GACCAACGAGGTGTGCGAGC	69	58	232	137	88	125	561	167	0	0
ADAMTSL3	HGLibA_00853	GGTCATCATAGCGATAAGTG	42	21	114	157	83	62	0	155	0	0
ADAMTSL3	HGLibA_00854	CACTTATCGCTATGATGACC	14	13	0	0	19	21	0	0	0	0
ADAMTSL3	HGLibA_00855	ACTGGGATGCTTGGGGCGAC	62	52	466	198	93	132	352	4	0	0
ADAMTSL4	HGLibA_00856	TTCGATATAACCGTCCTCCC	159	91	126	67	202	196	70	0	0	0
ADAMTSL4	HGLibA_00857	AGGACGGTTATATCGAAAGA	13	20	0	170	23	5	0	276	0	0
ADAMTSL4	HGLibA_00858	TCCTGGCCGCTCGAATCTCC	111	89	107	47	145	134	0	247	0	0
ADAMTSL5	HGLibA_00859	GCGGCCGAAGCTGTGGTAGA	51	34	289	148	63	38	0	0	0	0
ADAMTSL5	HGLibA_00860	GGACAGGGCGGCCATTGTAC	28	18	283	30	50	51	4	0	0	0
ADAMTSL5	HGLibA_00861	GCACACTGTAGGTCTCGGAA	61	56	233	107	116	154	125	94	0	0
ADAP1	HGLibA_00862	CCGGGCCAAGTACGAGCGAC	29	20	277	75	33	80	46	1	0	0
ADAP1	HGLibA_00863	GAACTCCTGTCGCTCGTACT	202	150	537	462	363	326	123	136	0	0
ADAP1	HGLibA_00864	CAAGGTGAAGTCCGTCCGCC	87	56	160	29	50	94	363	0	0	0
ADAP2	HGLibA_00865	GCTGCTTAAGGTAACCGAGA	27	28	29	93	95	43	0	0	0	0
ADAP2	HGLibA_00866	GGGGAAACCATCTCGCTCCC	32	32	204	149	136	86	414	128	0	0
ADAP2	HGLibA_00867	AACTTTACCTGGGAGCGAGA	35	43	0	98	129	68	0	90	0	0
ADAR	HGLibA_00868	AATAGTATCCGCGCAGCACC	97	68	4	474	69	128	0	55	0	0
ADAR	HGLibA_00869	CTCGGCCATTGATGACAACC	134	79	757	481	202	210	0	638	0	0
ADAR	HGLibA_00870	TGGTCTCTTACCGAGGTTCA	78	65	838	251	171	159	0	0	0	0
ADARB1	HGLibA_00871	AGCTGACGCTGTCTCACGCC	59	33	0	186	202	120	0	0	0	0
ADARB1	HGLibA_00872	TCACGCTCGCAGAAAAGTGC	77	38	110	6	123	71	73	0	0	0
ADARB1	HGLibA_00873	CGTCTCATACCTTCCAGGAT	137	104	1091	693	260	118	165	0	0	0
ADARB2	HGLibA_00874	GCGGTCCTTACCTTTCCGCT	22	21	96	99	41	22	0	0	0	0
ADARB2	HGLibA_00875	CGTGGACGGCAGGACGTTCG	71	61	123	539	152	162	0	126	0	0
ADARB2	HGLibA_00876	GGTGAACGGGCTCACGTTCG	76	69	323	452	81	115	0	0	0	0
ADAT1	HGLibA_00877	TCTTGAACTCCGAAGCCTTT	105	93	317	660	239	167	0	112	0	0
ADAT1	HGLibA_00878	ATTTGAACAGAGCCGCAGTG	75	68	346	372	113	85	1099	0	0	0
ADAT1	HGLibA_00879	CCTCAGCATGGCTATCATTG	16	10	127	95	18	29	0	0	0	0
ADAT2	HGLibA_00880	GAGCACGCGCCGCTTGCAGC	62	51	685	421	107	128	223	0	0	0
ADAT2	HGLibA_00881	CACTTTGACGACACCAATCG	146	93	1014	1279	170	275	211	687	0	0
ADAT2	HGLibA_00882	CGCGTGCTCGGTGTCGGCAG	34	27	58	198	23	44	0	0	0	0
ADAT3	HGLibA_00883	CGCACACCATGACGGCGTGC	64	53	213	376	83	123	66	0	0	0
ADAT3	HGLibA_00884	GCGCACCGTAGAAGACGCGC	55	42	243	196	97	24	158	197	0	0
ADAT3	HGLibA_00885	GCGTAAACTGGACGCAGACG	70	47	193	100	90	87	488	14	0	0
ADC	HGLibA_00886	GTACACGATGGTCTTGGAGG	85	78	308	176	151	96	0	0	0	0
ADC	HGLibA_00887	CGAGGTAGCTGCCTTCTTCG	210	131	988	996	239	403	316	207	0	0
ADC	HGLibA_00888	GTTGGCGCAGATGATCTTAC	63	47	0	158	183	59	0	0	0	0
ADCK1	HGLibA_00889	CTAATGACTTTGGCGCTGTC	125	89	341	325	90	147	0	133	0	0
ADCK1	HGLibA_00890	CTTAGAGATTCGCAACAACG	54	52	257	368	119	87	298	0	0	0
ADCK1	HGLibA_00891	AAGACCAACGACCTGCTGCG	71	70	108	561	350	135	0	278	0	0
ADCK2	HGLibA_00892	GATTCTGAGCTTCGTAACGC	94	57	77	675	228	190	0	150	0	0
ADCK2	HGLibA_00893	TTCCCTCTGCCCGCTGCGAC	81	57	210	423	164	176	404	42	0	0
ADCK2	HGLibA_00894	ACTTGACGGCTTTCACATTC	200	154	1401	746	466	395	1370	723	0	0
ADCK3	HGLibA_00895	GCGTGGTGCGGCACTCAAGC	85	72	661	177	149	177	387	79	0	1
ADCK3	HGLibA_00896	ATTGGCCGGCTGGCCAACTT	35	40	468	78	57	26	41	0	0	0
ADCK3	HGLibA_00897	GATCGTGCGCACGCTCTGCA	39	22	141	348	108	69	0	0	0	0
ADCK4	HGLibA_00898	GCTAGGAGTACTGGCCGAGA	67	48	70	222	117	87	0	211	0	0
ADCK4	HGLibA_00899	TGACCGCTCTCGAGAACGCA	88	68	463	106	190	116	366	0	0	0
ADCK4	HGLibA_00900	GCCCATCCTGGTAAAACTTT	99	61	449	875	273	129	411	126	0	0
ADCK5	HGLibA_00901	GGTGCTCTCCACCGCGGTAG	82	54	69	385	133	115	1	0	0	0
ADCK5	HGLibA_00902	TGCACCAATGTTGTCCTTCG	128	111	285	876	359	246	754	0	0	0
ADCK5	HGLibA_00903	GGACTCGTTACCTTGGAGGA	55	41	170	235	78	46	0	0	0	0
ADCY1	HGLibA_00904	GTTCACACCGACGAAGAGCA	57	41	465	226	91	89	266	0	0	0
ADCY1	HGLibA_00905	TGTCGCCGCATCAAGATTCT	141	83	323	900	156	261	14	154	0	0
ADCY1	HGLibA_00906	GGACTGCTACTACTGCGTGT	62	48	92	289	148	63	0	0	0	0
ADCY10	HGLibA_00907	ACCTTAACTGCTCTCTGATC	69	66	25	486	161	133	457	198	0	0
ADCY10	HGLibA_00908	CCTGACCAATCACCAGAAAG	50	38	0	42	139	104	0	0	0	0
ADCY10	HGLibA_00909	CCCCCATACCTGCAAATTTC	48	39	796	415	97	72	83	0	0	0
ADCY2	HGLibA_00910	CCGCGACTTGATGCAATTAC	93	75	229	464	227	206	0	138	0	0
ADCY2	HGLibA_00911	GCTTATGGTAGGCTCCCGCC	81	89	695	336	151	178	377	63	0	0
ADCY2	HGLibA_00912	TCCATATCACCAACGAGAAG	51	38	60	236	72	38	0	0	0	0
ADCY3	HGLibA_00913	CACGCGCGAAGTTCAGGCCC	63	55	214	448	100	103	0	724	0	0
ADCY3	HGLibA_00914	CTTCTCCGAGCCCGAATACT	108	82	943	463	216	130	639	3	0	0
ADCY3	HGLibA_00915	TTACGAGATGGCCTCCACCA	48	43	47	141	101	126	0	0	0	0
ADCY4	HGLibA_00916	CAGCGCGACCCATACCAAGC	21	28	0	0	51	12	0	0	0	0
ADCY4	HGLibA_00917	TGGGTCGCGCTGCTAGCGCT	1	1	0	82	10	0	0	0	0	0
ADCY4	HGLibA_00918	CTCGTAGAAGAGGTCTTCGC	103	94	477	411	130	171	749	153	0	0
ADCY5	HGLibA_00919	GCGGTTCATCTTGGCGATCA	42	36	0	247	91	51	0	205	0	0
ADCY5	HGLibA_00920	CTGCACCCACTATCCGGCTG	93	69	131	171	184	131	94	133	0	0
ADCY5	HGLibA_00921	GGTGCAGACACCCACGATGT	116	83	402	273	156	161	0	0	0	0
ADCY6	HGLibA_00922	ACGCGTTGCGCTCGCCACCA	85	63	348	286	131	126	203	0	0	0
ADCY6	HGLibA_00923	GCAGTGTTGCCCGAGTGATG	90	67	322	118	138	139	219	0	0	0
ADCY6	HGLibA_00924	CCGCAGCCAGCTTGTCAAAC	45	38	86	173	135	84	240	1	0	0
ADCY7	HGLibA_00925	ACTTCTCGTAGAGCGCATCT	44	35	207	89	65	103	193	0	0	0
ADCY7	HGLibA_00926	CTACTTCCTCAACGAGGGCG	38	22	627	111	54	117	267	0	0	0
ADCY7	HGLibA_00927	TGTTACCTGCTCCCACGCAC	102	69	375	310	110	156	91	2	0	0
ADCY8	HGLibA_00928	CGTAGCCTATGCCGTCGCCC	177	154	561	765	260	187	76	1	0	0
ADCY8	HGLibA_00929	CCACTTCCGATTTGCGCCTT	133	100	679	460	300	295	394	214	0	0
ADCY8	HGLibA_00930	ATGGGCCAGTCGATCAAATC	57	41	631	223	155	66	0	0	0	0
ADCY9	HGLibA_00931	CTTACCTGATGGACACCGCG	154	91	207	799	226	225	0	1839	0	0
ADCY9	HGLibA_00932	TGTCCCTCGCGGTGTCCATC	245	171	1536	591	347	435	1265	289	0	0
ADCY9	HGLibA_00933	CGGCCCCCACGACGGTGGCG	65	38	481	301	109	65	1093	92	0	0
ADCYAP1	HGLibA_00934	GGCTCCGAGCCATCGAAGTC	30	29	380	53	74	33	254	0	0	0
ADCYAP1	HGLibA_00935	CCGTGAAGATCCCGTCCGAG	50	46	249	366	91	160	78	333	0	0
ADCYAP1	HGLibA_00936	AACCCGCTGCCAGACTTCGA	66	36	21	175	163	93	0	0	0	0
ADCYAP1R1	HGLibA_00937	GTCTGGGAGACCGAAACCAT	59	50	104	193	70	98	0	209	0	0
ADCYAP1R1	HGLibA_00938	GTGTTGGAAGCCCGCCCATG	20	11	0	35	57	34	0	0	0	0
ADCYAP1R1	HGLibA_00939	CCCCTTACCTGAGAGATCTA	63	46	262	119	192	107	230	1	0	0
ADD1	HGLibA_00940	GACCAGAGTGAACTCCGAGC	96	48	355	361	166	154	461	222	0	0
ADD1	HGLibA_00941	CATGGCACCAGACCTTCGCC	190	107	641	502	303	278	558	125	0	0
ADD1	HGLibA_00942	GAATGGTGATTCTCGTGCTG	110	108	635	393	362	192	248	170	0	1
ADD2	HGLibA_00943	TGAAGTCCGCGATCTGTCGC	150	129	719	887	253	350	367	230	0	0
ADD2	HGLibA_00944	AGTACATGCGCCTTCGCAAC	112	90	362	153	198	279	1889	0	0	0
ADD2	HGLibA_00945	CCGCATGAGCCGCTCCCCTT	145	108	1126	912	257	442	161	0	0	0
ADD3	HGLibA_00946	ACAAGTCTACAAGTCTGTAC	141	123	1404	1013	264	134	698	162	0	0
ADD3	HGLibA_00947	ACAGGCCTTTCGGGAAGACT	133	88	438	417	260	291	0	4	0	0
ADD3	HGLibA_00948	ACACCTATCAATGACCTTCC	86	46	571	40	68	36	332	0	0	0
ADH1A	HGLibA_00949	TCACCTTAATACGAACTTCA	105	58	570	380	202	197	322	385	1	3
ADH1A	HGLibA_00950	CCATGGTACCACTAACCACG	57	42	76	130	39	83	0	0	0	0
ADH1A	HGLibA_00951	CTGTGGCACAGATGACCACG	133	103	169	708	197	260	0	226	0	0
ADH1B	HGLibA_00952	CCAGGTTGCCACTAACCACG	236	179	332	1568	398	423	433	798	0	1
ADH1B	HGLibA_00953	TCTCATCCACCACCGTGTAC	132	124	629	988	990	369	0	1	11	0
ADH1B	HGLibA_00954	GTCTGCAGTTAACGTTGCCA	151	109	810	470	371	258	0	124	0	0
ADH4	HGLibA_00955	AGACTTACATAAACCGATCC	110	57	128	440	115	107	2	0	0	0
ADH4	HGLibA_00956	CTAGCTTTCCCAGTGATCGT	213	152	310	854	515	326	0	679	0	0
ADH4	HGLibA_00957	GGAGTGACCAACGTCAAACC	58	33	68	294	130	82	0	0	0	0
ADH5	HGLibA_00958	CTGATAGATCATTGCCACTG	121	84	425	503	153	288	244	0	0	0
ADH5	HGLibA_00959	GTGCTCATTGAGATGACCGA	28	17	180	0	131	115	0	0	0	0
ADH5	HGLibA_00960	ACTTCAGGTTATCAAGTGCA	87	58	631	277	136	212	247	813	0	0
ADH6	HGLibA_00961	TCCATACAGGTTGTGGCCAC	44	41	133	459	98	55	50	554	0	0
ADH6	HGLibA_00962	GCTGGAATCGTTGAGAGTAT	79	71	323	316	242	112	0	0	0	0
ADH6	HGLibA_00963	GATGCAAAGCAGCCATACTC	42	23	46	94	33	33	0	226	0	0
ADH7	HGLibA_00964	CCTACTCGCTCCTAATGCAA	70	45	490	386	140	146	464	196	0	0
ADH7	HGLibA_00965	AATGCTTGTCGCAACCCAGA	66	50	259	254	168	77	0	92	1	0
ADH7	HGLibA_00966	GACTAAAGAAGTTCGCATTA	46	32	137	174	66	62	0	0	0	0
ADHFE1	HGLibA_00967	AGGATCAATCAGTCCCAGTG	42	29	143	56	193	59	0	0	3	0
ADHFE1	HGLibA_00968	CGACCACTCGGGCAGGCATG	113	71	249	418	209	196	899	493	0	0
ADHFE1	HGLibA_00969	TTACAATGTGGATCACCCAC	22	14	175	122	18	19	0	117	0	0
ADI1	HGLibA_00970	GAAATTTCACGTACTGCCCG	93	58	257	70	202	119	462	0	0	0
ADI1	HGLibA_00971	GCAGTGGGTACTTCGATGTG	122	109	245	602	261	177	371	498	0	0
ADI1	HGLibA_00972	GGGGATCTATCACCGCTTCA	66	40	256	162	134	143	134	0	0	0
ADIG	HGLibA_00973	GAAGTACCCTTTGATGCCGC	82	64	386	480	139	128	309	86	0	0
ADIG	HGLibA_00974	CTACGCTTCTTACTTAGCCA	33	42	16	132	77	86	0	30	0	0
ADIG	HGLibA_00975	AAATGACTCCAGTGTGTGCT	152	101	1124	592	207	365	291	117	0	0
ADIPOQ	HGLibA_00976	CCAGGGCATCCGGGCCATAA	60	37	630	356	75	67	39	0	0	0
ADIPOQ	HGLibA_00977	ATCGGTGAAACCGGAGTACC	71	52	1	348	161	111	4	84	0	0
ADIPOQ	HGLibA_00978	TAGGCAAAGTAGTACAGCCC	126	103	283	431	235	311	52	187	0	0
ADIPOR1	HGLibA_00979	GTCCCACTGCGCCACAATGA	78	58	585	88	217	176	3	0	0	0
ADIPOR1	HGLibA_00980	CTGCCATCATTGTGGCGCAG	71	54	844	216	284	115	284	0	0	0
ADIPOR1	HGLibA_00981	GACAACGACTATCTGCTACA	74	41	363	288	76	162	0	247	0	0
ADIPOR2	HGLibA_00982	CTCATGATGTACTACCAGAC	67	46	572	205	112	132	249	0	0	0
ADIPOR2	HGLibA_00983	CTCTTCGTGTACCATCCAGT	247	195	803	383	616	664	406	1	0	0
ADIPOR2	HGLibA_00984	CTTACAAGCCCATCATGCTA	69	45	634	507	133	157	501	151	0	0
ADIRF	HGLibA_00985	CTGGTTAGCAGTCTTGTCGA	35	30	367	381	91	51	0	159	0	0
ADIRF	HGLibA_00986	CATCGACAAGACTGCTAACC	97	78	501	680	162	150	112	62	0	0
ADIRF	HGLibA_00987	CACTTGCTGAGCTGCCGCTC	99	92	28	149	196	128	0	68	0	0
ADK	HGLibA_00988	AGCGCTCACCTCAGCGCTTG	54	57	550	99	134	102	122	0	0	0
ADK	HGLibA_00989	TGGAGGCGCCGCAAGCGCTG	59	60	408	261	135	130	476	0	0	0
ADK	HGLibA_00990	TTCAAAGTCGAATATCATGC	65	53	0	73	86	50	0	0	0	0
ADM	HGLibA_00991	CGACGCGACATCCAACCGAG	63	48	280	281	79	55	0	453	0	0
ADM	HGLibA_00992	TCCTAGGCGCTGACACCGCT	177	154	668	1024	201	354	699	253	0	0
ADM	HGLibA_00993	ACAAGGACAACGTCGCCCCC	103	81	414	467	173	115	182	0	0	0
ADM2	HGLibA_00994	AACTCATGGGACCGGCCGGC	46	23	408	122	24	63	121	0	0	0
ADM2	HGLibA_00995	ACCCGCGACCCGTCAAACCC	4	3	0	0	16	1	0	0	0	0
ADM2	HGLibA_00996	GTCTTCGGGGGCCCGAGTGT	28	33	203	40	62	99	44	0	0	0
ADM5	HGLibA_00997	TCCAGTATATGATCTCCGCC	34	34	185	55	31	65	293	0	0	0
ADM5	HGLibA_00998	CCTACAGCTATGGGCGCCGC	105	72	101	172	260	193	555	0	0	0
ADM5	HGLibA_00999	CCCCTTGGGCGGAGAAGGCG	8	1	0	0	16	6	0	0	0	0
ADNP	HGLibA_01000	ATCGAAGACCATGAACGTAT	23	20	111	0	27	51	284	0	0	0
ADNP	HGLibA_01001	TGCTCGTAAGTGCGCTTCAC	110	74	62	457	192	162	94	0	0	0
ADNP	HGLibA_01002	CCCATCACTTACGAAAAACC	50	36	57	117	140	61	3	0	0	0
ADNP2	HGLibA_01003	CTTTCCGTCCAACGTCTACC	155	89	210	332	220	263	0	693	0	0
ADNP2	HGLibA_01004	CCGTCACGGGTTCTTCCCCC	15	11	33	42	47	31	14	0	0	0
ADNP2	HGLibA_01005	GACCTTAAAGGCTTTGATCC	42	28	215	267	90	59	93	332	0	0
ADO	HGLibA_01006	TTCGCGGGCCGAGTACACCG	88	61	0	12	123	80	0	0	0	0
ADO	HGLibA_01007	GATCCAACGGATCGCCCGCC	27	16	0	1	32	34	0	0	0	0
ADO	HGLibA_01008	ACAAGCTAGACGCGGGCGGC	21	22	194	21	30	28	746	0	0	0
ADORA1	HGLibA_01009	GGCGACCCGCAGAAGTACTA	15	11	318	191	74	8	47	104	0	0
ADORA1	HGLibA_01010	CTCGAACTCGCACTTGATCA	74	57	169	388	94	77	0	0	0	0
ADORA1	HGLibA_01011	CTTCTGCTTCATCGTGTCGC	150	105	998	312	201	399	343	2	0	0
ADORA2A	HGLibA_01012	TCTGGCGGAACTCGCGGATA	61	57	333	65	26	105	93	106	0	0
ADORA2A	HGLibA_01013	CTCCTCGGTGTACATCACGG	69	58	153	231	155	97	259	41	0	0
ADORA2A	HGLibA_01014	CGTGGCTGCGAATGATCTTG	108	63	104	474	189	143	71	0	0	0
ADORA2B	HGLibA_01015	CATCGCCGCGCTTTCGGTGG	102	90	101	443	278	142	82	0	0	0
ADORA2B	HGLibA_01016	GTTGCCCGCCACCGAAAGCG	55	42	259	386	89	70	515	0	0	0
ADORA2B	HGLibA_01017	GTTCCGGTAAGCATAGACAA	65	41	556	254	135	118	34	38	0	0
ADORA3	HGLibA_01018	TCCGCAAGGCTGACCGCTCC	120	77	535	397	183	98	143	239	0	0
ADORA3	HGLibA_01019	TCGCTGTGGACCGATACTTG	94	59	142	248	96	89	0	977	0	0
ADORA3	HGLibA_01020	CATTGGACTCTGCGCCATAG	39	28	63	199	42	97	194	0	0	0
ADPGK	HGLibA_01021	TGTTCCACCAGAGTCATTGC	104	62	161	596	207	95	619	0	0	0
ADPGK	HGLibA_01022	AGTCAATGCATGTGTTGATG	137	110	1135	1000	342	312	216	2424	0	0
ADPGK	HGLibA_01023	TTCTCTCACGACCTCTCCAA	123	92	468	816	226	210	0	870	0	0
ADPRH	HGLibA_01024	CGGCTTGGATGCCCTAGACG	60	33	450	233	55	171	496	0	0	0
ADPRH	HGLibA_01025	ATCCAAGTGAGCATCGAGAG	87	67	187	433	186	186	0	127	0	0
ADPRH	HGLibA_01026	GGAGAAGATACACCGGCAGT	29	21	11	142	69	72	0	0	0	0
ADPRHL1	HGLibA_01027	GACCCTCATCGAGGTCAGCG	70	47	222	179	103	109	200	0	0	0
ADPRHL1	HGLibA_01028	ACTCCACGCTGACCTCGATG	179	106	45	305	362	394	3	108	0	0
ADPRHL1	HGLibA_01029	CCAGGCGAGAAGGTAGTTAT	82	63	65	436	122	259	2	38	0	0
ADPRHL2	HGLibA_01030	CTCAAAGACATCGCGACATT	183	137	596	962	266	192	343	809	0	0
ADPRHL2	HGLibA_01031	AGGAGCCTTTCCCGTTAAAC	65	40	383	273	164	127	138	108	0	0
ADPRHL2	HGLibA_01032	TTACAATGGCGCCATCCTGC	209	143	82	486	295	236	0	220	1	0
ADPRM	HGLibA_01033	ATGTCTGTAGTATCGCCGCC	115	78	455	324	189	227	289	0	0	0
ADPRM	HGLibA_01034	AACATCTGCGATGACGCCAA	55	46	384	139	117	83	1	3	0	0
ADPRM	HGLibA_01035	CACACATTGTCAGAGGCGTC	34	24	191	141	93	45	1	0	0	0
ADRA1A	HGLibA_01036	GATCAAGAGAGACCTTCTAC	29	27	532	50	121	85	295	0	0	0
ADRA1A	HGLibA_01037	TTCACAAACGCCATCCGTCT	241	171	2230	1114	538	532	582	269	0	0
ADRA1A	HGLibA_01038	GGAAGCTGGCTTCATGTCAT	15	9	12	6	27	52	0	0	0	0
ADRA1B	HGLibA_01039	CGCGCTTTCGTGCGCATCCT	165	146	779	801	391	303	1031	0	0	0
ADRA1B	HGLibA_01040	AGCGAGCCGCCGCGCGTCCA	26	15	87	283	106	50	205	0	0	0
ADRA1B	HGLibA_01041	GTACTGCCGTGTCTATATAG	40	34	68	143	90	54	452	1	0	0
ADRA1D	HGLibA_01042	ATACCGCAGAAGCGCTCGTC	84	54	196	22	142	92	0	0	0	0
ADRA1D	HGLibA_01043	TGCGCGCGACCACGTACACG	122	80	589	316	187	186	0	334	0	0
ADRA1D	HGLibA_01044	CTGTCGCACAAGATCCGCGC	67	51	113	132	209	30	110	70	0	0
ADRA2A	HGLibA_01045	GCCGCGCGACACCGACGCGC	46	47	340	312	166	130	118	0	0	0
ADRA2A	HGLibA_01046	CCCGACGGCCGTGAGCGTGT	93	69	27	251	117	109	0	96	0	0
ADRA2A	HGLibA_01047	TACGTCATCTCGTCGTGCAT	133	87	985	705	182	205	2	3	0	0
ADRA2B	HGLibA_01048	ACGGGCGGCACAGGATCCTC	37	30	95	15	94	80	2	0	0	0
ADRA2B	HGLibA_01049	TGGAGTTGTACTCCAGCGCG	83	50	192	152	77	158	117	1	0	0
ADRA2B	HGLibA_01050	AACGGACACTCGAAGTCCAC	61	39	417	11	84	16	149	0	0	0
ADRA2C	HGLibA_01051	GCGTCCCCGACTACCGAAAA	45	31	373	188	100	83	662	59	0	0
ADRA2C	HGLibA_01052	CTACGCGCGCATCTACCGAG	21	19	161	174	37	57	59	35	0	0
ADRA2C	HGLibA_01053	GCGGCCTCAACGACGAGACC	82	51	153	633	152	196	159	579	0	0
ADRB1	HGLibA_01054	CCGCTTACCCGCACGCCCGT	154	102	570	334	298	414	53	83	0	0
ADRB1	HGLibA_01055	TACGGACGAGGCGATGGCGT	37	20	0	215	52	41	0	157	0	0
ADRB1	HGLibA_01056	CCAACGGGCGTGCGGGTAAG	38	30	0	347	57	125	0	2	0	0
ADRB2	HGLibA_01057	CGTCTGCAGACGCTCGAACT	56	51	219	278	108	73	0	592	0	0
ADRB2	HGLibA_01058	TGTAAACTTCCTTACGGATG	170	135	962	874	341	282	341	79	0	0
ADRB2	HGLibA_01059	CCCTTTCCTGCGTGACGTCG	4	3	0	0	4	13	0	0	0	0
ADRB3	HGLibA_01060	TTACCTACCCGTCGAGCCGT	113	99	119	1032	206	134	0	391	0	0
ADRB3	HGLibA_01061	GTGACCAACCCGCTGCGTTA	31	17	128	126	79	38	203	188	0	0
ADRB3	HGLibA_01062	CAACGTGTTCGTGACTTCGC	38	26	278	145	36	39	0	0	0	0
ADRBK1	HGLibA_01063	TGTATGAGTCGAAGATCTCC	126	107	64	455	188	168	646	425	0	0
ADRBK1	HGLibA_01064	CTTCGACTCATACATCATGA	140	93	18	137	179	175	0	0	0	0
ADRBK1	HGLibA_01065	GGCCGACGTGAGCTACCTGA	69	55	328	249	107	132	0	0	0	0
ADRBK2	HGLibA_01066	CAGCAAGAGGATCGTCCTGC	66	68	152	163	108	88	239	1	0	0
ADRBK2	HGLibA_01067	TTATGATGCCTACATCATGA	81	55	336	557	78	125	0	0	0	0
ADRBK2	HGLibA_01068	CTGATTGAAAATCTTGTCAA	86	39	596	169	82	72	807	0	0	0
ADRM1	HGLibA_01069	CGCCTAGCGCAGAGAGTTCG	121	95	875	320	291	174	434	0	0	0
ADRM1	HGLibA_01070	CGCTTGAACTCACAGTCGTC	153	89	1582	890	169	296	918	0	1	0
ADRM1	HGLibA_01071	ACATCCGCGTTGGCGAGGAT	7	4	0	2	0	0	0	0	0	0
ADSL	HGLibA_01072	CTCGGACACGCTTCAAGTTC	105	74	586	602	168	185	370	522	0	0
ADSL	HGLibA_01073	CGAGCCAGTCTACCCACATT	68	36	68	115	105	99	0	0	0	0
ADSL	HGLibA_01074	TCCGAGATGACCTGCGCTTC	120	86	1170	244	219	194	1522	226	0	0
ADSS	HGLibA_01075	CCTTTCTAGGACTAGAAGGC	28	25	289	251	96	49	0	0	0	0
ADSS	HGLibA_01076	ATATCTGACAGAGCTCATAT	56	37	289	87	64	96	1463	0	0	0
ADSS	HGLibA_01077	CCAATGAATGCAGTGACATT	81	59	775	611	178	112	0	321	0	0
ADSSL1	HGLibA_01078	CTCTCATGCAGGCAACGGGG	51	34	426	143	178	122	259	179	0	0
ADSSL1	HGLibA_01079	CCAGTCGATGTTCCCCACCC	208	141	780	798	346	388	0	201	0	0
ADSSL1	HGLibA_01080	ACATTGAAGGCCAACTCAAA	65	57	319	324	207	127	109	0	0	0
ADTRP	HGLibA_01081	CCGGCTGATGTAAGCAATGC	29	26	398	8	99	18	255	1	0	0
ADTRP	HGLibA_01082	TAGATACTGTCATCCCCGTG	116	79	127	364	114	178	0	0	0	0
ADTRP	HGLibA_01083	GACGACTTCAGCCAATGTGA	188	108	199	784	321	234	0	8	0	0
AEBP1	HGLibA_01084	GCTGACCGACGACGAGATCG	60	50	214	498	96	142	0	0	0	0
AEBP1	HGLibA_01085	GAACTCCTCGATCTCGTCGT	58	44	339	311	28	110	1247	0	0	0
AEBP1	HGLibA_01086	GGGCGCCCCTCTCAAATAAC	35	14	392	359	100	87	63	392	0	0
AEBP2	HGLibA_01087	TTTCTTCGATGCACAAACAC	119	76	326	465	183	262	0	52	0	0
AEBP2	HGLibA_01088	TGTGCATCGAAGAAATCATG	104	92	322	294	165	167	130	56	0	0
AEBP2	HGLibA_01089	GTTCTGCTGACTGAAGTGTG	64	43	124	565	94	130	0	0	0	0
AEN	HGLibA_01090	TTGGGACATAGGTCGTATCC	94	83	604	404	159	110	165	143	2	0
AEN	HGLibA_01091	TCGCTGACTACCGTACCCGC	44	40	7	10	101	52	0	0	0	0
AEN	HGLibA_01092	CTACTGATGAGTGCCCGTGC	138	94	923	289	165	217	1053	0	0	0
AES	HGLibA_01093	CACGTCCGTGGCACGCGTCC	102	81	275	257	127	101	145	0	0	0
AES	HGLibA_01094	TCCAGGCTGAGATCGTCAAA	45	45	24	267	78	56	0	0	0	0
AES	HGLibA_01095	CACGACCTGGACGCGTGCCA	73	58	846	287	104	157	595	0	0	0
AFAP1	HGLibA_01096	ATAAGAGCTGCTCATCGCAT	149	92	1088	616	224	218	1810	1	0	0
AFAP1	HGLibA_01097	TTATGAGTCGTATGATGAAG	69	26	195	68	117	69	1792	0	0	0
AFAP1	HGLibA_01098	ATCTCCGGCAGGGGCATCTG	69	49	595	306	201	92	80	272	0	0
AFAP1L1	HGLibA_01099	GTACCTCAGCGATACCACCC	44	36	199	28	49	91	274	0	0	0
AFAP1L1	HGLibA_01100	GCACGAGCTGCGTTTCACCC	116	86	404	219	298	192	92	132	0	0
AFAP1L1	HGLibA_01101	GGGCACGTAGATGATGCTGC	42	20	466	72	65	77	423	0	0	0
AFAP1L2	HGLibA_01102	GCCCCGATGGAGCGGTACAA	52	37	122	521	82	164	0	1	0	0
AFAP1L2	HGLibA_01103	AAAGCCGGAGGAGCTCCGCC	55	35	233	107	104	112	169	97	0	0
AFAP1L2	HGLibA_01104	CTTCCTCAAGATTCTTGACC	118	116	454	404	149	227	218	319	0	0
AFF1	HGLibA_01105	CCTGGTTTAGAGTTACCATT	136	89	394	466	271	276	442	105	0	0
AFF1	HGLibA_01106	TACTTGTCAAACTTCACTTG	168	101	610	917	249	361	532	661	0	0
AFF1	HGLibA_01107	CCTTCAGCTCAGTGACAGTG	11	7	0	64	43	18	0	116	0	0
AFF2	HGLibA_01108	GAATTCGCCGTGCAAGCGCC	83	63	559	163	118	189	149	0	0	0
AFF2	HGLibA_01109	CATAGTTTCCAAGCGTGTTC	40	22	254	76	25	54	1	0	0	0
AFF2	HGLibA_01110	AAGATTTCTTCAACACAGCT	72	53	511	278	126	114	528	0	0	0
AFF3	HGLibA_01111	AGAAACCGACCGCGTATGTG	16	9	124	122	0	5	103	150	0	0
AFF3	HGLibA_01112	TCCGAAGACGACTTCAGCTT	163	109	700	375	439	241	600	128	0	0
AFF3	HGLibA_01113	TGTAGTGCTACAGATAGACG	113	64	317	177	94	123	529	0	0	5
AFF4	HGLibA_01114	GGGCAACTTACAACTTTGTA	50	44	196	281	59	83	519	0	0	0
AFF4	HGLibA_01115	GCAACATGAACCGTGAAGAC	25	21	104	103	17	26	0	0	0	0
AFF4	HGLibA_01116	GAGTCTCAGCAGTCCAATTT	129	89	453	764	279	213	210	162	0	0
AFG3L2	HGLibA_01117	ATGGGCGGACTCTTCAGTGT	48	32	99	121	124	134	0	0	0	0
AFG3L2	HGLibA_01118	TGAAGAGTCCGCCCATCCCT	95	49	147	45	105	182	0	0	0	0
AFG3L2	HGLibA_01119	AGTTTCCAGATTCCGTTCAA	48	39	38	61	45	89	0	212	0	0
AFM	HGLibA_01120	AATTTCTTACCTATATCCCG	62	62	339	98	88	80	0	18	0	0
AFM	HGLibA_01121	TAACCCTGCCCACACAACCT	162	118	763	1120	418	258	202	110	2	1
AFM	HGLibA_01122	TGCATTTGCTCAGTATGTTC	62	48	316	99	119	84	186	2	0	0
AFMID	HGLibA_01123	ACAACCTTCAGACGACTCGT	42	22	476	26	28	63	204	0	0	0
AFMID	HGLibA_01124	GCTTACGGCATCGCCCCCAA	60	41	153	208	76	43	85	236	0	0
AFMID	HGLibA_01125	TTCCCCGACGAGTCGTCTGA	96	67	164	391	215	219	0	201	0	0
AFP	HGLibA_01126	AACTTATCTCTGCAGTACAT	114	87	330	559	254	213	37	30	0	0
AFP	HGLibA_01127	TGAAGACTGTTCATCTCCAG	158	123	857	542	335	257	862	102	0	0
AFP	HGLibA_01128	TTCAGGGTGTTTAGAAAACC	41	30	265	128	69	35	33	0	0	0
AFTPH	HGLibA_01129	GACAGCTTTATTAAACCGCC	30	26	54	89	75	83	0	145	0	0
AFTPH	HGLibA_01130	ATGCTTCGAAAATTCGCTCC	122	81	390	495	171	209	184	731	0	0
AFTPH	HGLibA_01131	ATGTACATCTGATCAGTTCC	104	66	828	226	185	209	231	6	0	0
AGA	HGLibA_01132	ACCACCTGGTATCTTAAAGC	68	43	434	336	75	97	465	0	0	0
AGA	HGLibA_01133	TGCAGCACTACTATGGATGT	156	110	353	668	292	428	137	0	0	0
AGA	HGLibA_01134	GTGCATACCCTCCAATAATT	69	50	326	325	121	85	79	0	0	0
AGAP1	HGLibA_01135	CCTGACGGGCACATATGTCC	95	84	377	661	189	178	0	225	0	0
AGAP1	HGLibA_01136	GGTGGACCGACTCGAAGCGC	26	23	206	43	61	23	28	0	0	0
AGAP1	HGLibA_01137	CATATGTGCCCGTCAGGTAC	31	20	102	198	35	26	2	0	0	0
AGAP11	HGLibA_01138	GCTATACTTCTTGTAGTTCA	89	69	286	464	153	163	109	220	0	0
AGAP11	HGLibA_01139	ACTTTGATATAATGCCTCAT	157	133	1344	827	332	192	1206	0	0	0
AGAP11	HGLibA_01140	CATCTTCTTCATCCCCTAGC	59	52	249	40	117	119	89	0	0	0
AGAP2	HGLibA_01141	GGTGGACGACCCCGAACTCC	42	38	207	190	105	55	41	0	0	0
AGAP2	HGLibA_01142	AGCAGGCTCTAAACCGCCTC	86	50	328	251	136	157	0	146	0	0
AGAP2	HGLibA_01143	TTACCTACCAGGCGCAGTTC	144	78	458	370	128	234	7	0	0	0
AGAP3	HGLibA_01144	CATAGGTCCCCGTCAGATAG	64	62	82	125	148	75	0	0	0	0
AGAP3	HGLibA_01145	GGGCTGACTTCCCGCTAGAC	69	47	75	374	96	52	2	158	0	0
AGAP3	HGLibA_01146	CAGCTTCCGCAACGCCAGCG	75	47	34	290	103	146	0	2	0	0
AGAP4	HGLibA_01147	TAACCCTTCTGCCAATCCAG	376	293	243	350	446	549	165	46	0	0
AGAP4	HGLibA_01148	CATCTGTTTGAGAGTTCCTC	794	583	453	878	1365	1089	189	966	1	0
AGAP4	HGLibA_01149	TTGTCATTGTAAGATAATGC	270	211	319	465	242	276	714	4	0	1
AGAP5	HGLibA_01150	TAGCCTTTCTGCCAATCCAG	108	87	245	80	193	206	668	0	0	0
AGAP5	HGLibA_01151	CATCTGTTTGAGAGTTCCTC	794	583	453	878	1365	1089	189	966	1	0
AGAP5	HGLibA_01152	TAACCCTTCTGCCAATCCAG	376	293	243	350	446	549	165	46	0	0
AGAP6	HGLibA_01153	TATTGTGCTTGACTCTGGAT	68	67	433	211	87	41	0	248	0	0
AGAP6	HGLibA_01154	AGTCAAGCACAATATTCCAG	105	79	118	215	136	117	0	0	0	0
AGAP6	HGLibA_01155	CATCTGTTTGAGAGTTCCTC	794	583	453	878	1365	1089	189	966	1	0
AGAP7	HGLibA_01156	TAACCCTTCTGCCAATCCAG	376	293	243	350	446	549	165	46	0	0
AGAP7	HGLibA_01157	CATCTGTTTGAGAGTTCCTC	794	583	453	878	1365	1089	189	966	1	0
AGAP7	HGLibA_01158	TTGTCATTGTAAGATAATGC	270	211	319	465	242	276	714	4	0	1
AGAP8	HGLibA_01159	TAACCCTTCTGCCAATCCAG	376	293	243	350	446	549	165	46	0	0
AGAP8	HGLibA_01160	CATCTGTTTGAGAGTTCCTC	794	583	453	878	1365	1089	189	966	1	0
AGAP8	HGLibA_01161	TTGTCATTGTAAGATAATGC	270	211	319	465	242	276	714	4	0	1
AGAP9	HGLibA_01162	CATCTGTTTGAGAGTTCCTC	794	583	453	878	1365	1089	189	966	1	0
AGAP9	HGLibA_01163	TAACCTTTCTGCCAATCCAG	167	131	469	147	218	134	435	201	0	0
AGAP9	HGLibA_01164	TAACTCTTCTGCCAATCCAG	113	74	142	376	274	167	126	122	0	0
AGBL1	HGLibA_01165	CGTAGGCGTTGGCTGTGTCA	156	100	1023	582	255	262	1060	276	0	0
AGBL1	HGLibA_01166	ACGCCTACGTGCAGATCCGA	86	65	442	370	117	149	137	0	0	0
AGBL1	HGLibA_01167	GAAAGCGCACCCAAGCAATC	45	27	16	198	112	46	6	170	0	0
AGBL2	HGLibA_01168	TACCGTCACCTCCAATATTA	78	87	516	429	164	177	381	298	0	0
AGBL2	HGLibA_01169	CCCCAAGAGAGCCATTCAAC	54	33	130	70	142	115	889	229	0	0
AGBL2	HGLibA_01170	AACCCTCAATGCCTGTTGAA	103	77	286	365	198	221	0	141	0	0
AGBL3	HGLibA_01171	TGAGCCAGTGTATATCCCAA	117	84	322	237	170	165	0	169	0	0
AGBL3	HGLibA_01172	GGCCACCGTGTTGGGCTCAA	102	84	357	736	236	263	182	347	2	0
AGBL3	HGLibA_01173	GGTTCCGTTTCTAAGCCCGT	95	104	508	474	299	124	579	157	0	0
AGBL4	HGLibA_01174	GTAATCCACGCTTCCGAGTC	86	62	459	818	180	184	115	114	0	0
AGBL4	HGLibA_01175	TGTTTACTACTACCGCTGCC	98	70	169	291	145	107	0	1	0	0
AGBL4	HGLibA_01176	TTACTTCTTTCGGGAGCAGC	50	30	0	611	103	115	0	205	0	0
AGBL5	HGLibA_01177	TCTCGAATGCGTTCCCAGCG	189	132	555	704	255	182	0	901	0	0
AGBL5	HGLibA_01178	CCTCGACCATTCCGTTTCGC	41	23	515	67	83	118	116	2	0	0
AGBL5	HGLibA_01179	GCTGGGAACGCATTCGAGAC	55	30	361	155	175	81	184	0	0	0
AGER	HGLibA_01180	TCTTACGGTAGACACGGACT	156	89	634	662	361	222	195	0	0	0
AGER	HGLibA_01181	CAAAACATCACAGCCCGGAT	77	61	83	239	81	108	0	611	0	0
AGER	HGLibA_01182	TCCCGACAGCCGGAAGGAAG	68	48	451	139	88	133	0	0	0	0
AGFG1	HGLibA_01183	CCCCACCTACGTTAACATGA	42	21	2	187	47	97	0	0	0	0
AGFG1	HGLibA_01184	TGCTTCGACTGCGACCAGCG	73	54	567	132	135	82	0	0	0	0
AGFG1	HGLibA_01185	GAGGATTAAATCCACCACAC	63	76	440	572	162	99	0	284	0	0
AGFG2	HGLibA_01186	GAGATTGACTTGACACGATG	144	100	957	1026	384	248	525	613	1	0
AGFG2	HGLibA_01187	ATCACCCAGAAGTGTCCGAA	98	55	585	472	111	80	201	189	0	0
AGFG2	HGLibA_01188	GAGAGTTACCTGGCTCGAGG	40	24	0	190	90	28	0	0	0	0
AGGF1	HGLibA_01189	TCTATAGTATTTCCACTAGT	105	103	224	658	187	165	0	295	0	0
AGGF1	HGLibA_01190	GACGAAGCCATTACCAGTGA	37	23	249	109	107	60	249	3	0	0
AGGF1	HGLibA_01191	AGCTAATGATGAGCCTTCTA	57	56	753	280	115	110	92	2	0	0
AGK	HGLibA_01192	AACTACCCTTTGCAAGCTGC	124	111	1121	610	243	213	376	57	0	0
AGK	HGLibA_01193	ACGGATGTGATCATTGTTGC	99	82	515	315	176	149	4	3	0	0
AGK	HGLibA_01194	TGTTCTTCGACGAACAGATG	137	114	607	511	224	244	0	130	0	0
AGL	HGLibA_01195	ATCAGCACCAACACGTAAAA	38	27	72	21	82	89	0	0	0	0
AGL	HGLibA_01196	TATGAGCTACAGTTCCGATT	36	32	1	115	47	76	0	69	0	0
AGL	HGLibA_01197	TGATAATCATGTGCTACCCT	123	88	505	477	72	134	73	109	0	0
AGMAT	HGLibA_01198	CACCGGCCGGGCCACGAACT	70	41	37	426	129	99	60	55	0	0
AGMAT	HGLibA_01199	GATTCGGACCTCGCCGCATC	84	65	295	317	173	173	0	65	0	0
AGMAT	HGLibA_01200	CAGCTGCCGGCGAATTCAAG	35	33	161	308	128	93	0	0	0	0
AGMO	HGLibA_01201	GCTTTAACGTCAATCTCAGC	91	70	747	75	177	250	634	0	0	0
AGMO	HGLibA_01202	TTGACGTTAAAGCATCATCC	189	129	1217	772	282	244	596	98	0	0
AGMO	HGLibA_01203	AAAACAACATGCGAAATCCC	30	19	177	22	57	92	0	53	0	0
AGO1	HGLibA_01204	TCAGCGCGTTCGCTTCACCA	216	161	222	586	285	295	512	113	0	0
AGO1	HGLibA_01205	CCTCCTGAAGGTCGACTTTG	106	102	313	569	295	256	218	231	0	0
AGO1	HGLibA_01206	GAACGCGCTGAGAGTCCGTG	54	30	219	222	127	60	0	296	0	0
AGO2	HGLibA_01207	TAACGCCTGCAAGCTCACGC	98	83	87	332	133	103	0	0	0	0
AGO2	HGLibA_01208	GCGTTACACGATGCACTTTC	56	49	327	150	74	91	0	0	0	0
AGO2	HGLibA_01209	GCCACCATGTACTCGGGAGC	66	30	68	130	89	73	121	0	0	0
AGO3	HGLibA_01210	AAGGCATTACTTCTAGTGGC	71	69	290	479	77	113	219	301	0	0
AGO3	HGLibA_01211	TCAGACTTCCACTATGATCA	48	50	648	180	173	57	60	406	0	0
AGO3	HGLibA_01212	TCTTCTGGGCACCATGAGTA	79	70	489	514	128	125	1	144	0	0
AGO4	HGLibA_01213	GTTAACATACGTTTGATGAC	45	47	0	204	113	136	0	470	0	0
AGO4	HGLibA_01214	CCAGCACCAATGCTGCAATA	90	61	192	574	129	184	114	0	0	0
AGO4	HGLibA_01215	GTCTAGTCACATTACAAACT	123	73	264	252	89	139	317	149	0	0
AGPAT1	HGLibA_01216	CTCGACGTTGCGTCCTCGCA	114	82	485	253	223	189	1	0	0	1
AGPAT1	HGLibA_01217	TTGCCAAGCGCGAGCTACTG	80	69	326	277	127	198	250	102	0	0
AGPAT1	HGLibA_01218	TCCCGTACAGGTATTTGATG	113	78	876	290	169	195	673	107	0	0
AGPAT2	HGLibA_01219	GCGATCTGCACGCAGCGCTC	45	37	638	144	114	78	0	0	0	0
AGPAT2	HGLibA_01220	TGGCAGGTGTCCACGAGCGC	57	33	289	367	141	61	0	190	0	0
AGPAT2	HGLibA_01221	ATTGTCGTTGCGAGTACCCT	144	122	1075	591	199	403	1180	819	0	0
AGPAT3	HGLibA_01222	GACCAAGCACCGCGTTAGCA	63	72	297	414	119	173	0	0	0	0
AGPAT3	HGLibA_01223	AGTACCACGTCCAGCCGATG	152	80	237	93	230	170	109	0	0	0
AGPAT3	HGLibA_01224	CAGGCCACGGTAGAGCGCTT	115	85	597	611	276	196	137	72	0	0
AGPAT4	HGLibA_01225	CCGCGCGCCTACCTCAAGTA	127	78	204	527	183	278	0	0	0	0
AGPAT4	HGLibA_01226	TCACCTGTTGCCACGAACCA	32	29	0	171	80	2	0	0	0	0
AGPAT4	HGLibA_01227	GGCCCTGGACCCTCGTGAAC	12	7	157	137	17	31	160	0	0	0
AGPAT5	HGLibA_01228	GTGCGCTACGTGCTGAAAGA	36	34	320	11	86	52	0	0	0	0
AGPAT5	HGLibA_01229	AAACAAGTTGCAGAGCTACG	71	55	160	198	78	86	128	474	0	0
AGPAT5	HGLibA_01230	CATCTCTTTCTCGTTAAATT	12	12	0	63	30	23	0	40	0	0
AGPAT6	HGLibA_01231	CCCCATCTTACCGTTGGTGT	99	67	284	628	151	227	681	593	0	0
AGPAT6	HGLibA_01232	TCAGCGCTCGCACGCAGATC	94	57	0	516	84	135	0	0	0	0
AGPAT6	HGLibA_01233	TGAGCCGAAGGCTGATGTAC	43	23	711	143	41	39	9	1	0	0
AGPAT9	HGLibA_01234	GCTGGTTATAGGAACTACAC	50	38	325	55	46	48	82	0	0	0
AGPAT9	HGLibA_01235	ACTGATCCCAATGAAAGCCA	101	75	228	306	150	147	179	0	0	0
AGPAT9	HGLibA_01236	CAACACAAATGCCTCCCTTC	75	41	282	117	98	61	0	103	0	0
AGPHD1	HGLibA_01237	ATCATGTTTCTGAAAGCCGC	111	86	396	364	185	189	380	123	0	0
AGPHD1	HGLibA_01238	CTACTTTCAGGTATCAATCA	68	45	408	585	112	135	177	128	0	0
AGPHD1	HGLibA_01239	CGATGAAGACTACTTAACTT	118	78	373	263	142	122	129	106	0	0
AGPS	HGLibA_01240	TACCTTAGGTACCCTCTTAG	60	42	250	351	65	149	0	224	0	0
AGPS	HGLibA_01241	CTTGGCCATAAAACTATATC	79	44	210	515	145	200	72	161	0	0
AGPS	HGLibA_01242	GATCGAGTATTTAGAGCTCA	30	29	373	18	73	24	672	0	0	0
AGR2	HGLibA_01243	CTTGATGATTATTCATCACT	124	65	298	545	208	188	760	200	0	0
AGR2	HGLibA_01244	GGAAACTTACAACCAGATTG	38	20	6	234	85	24	0	107	0	0
AGR2	HGLibA_01245	GACAAACACCTTTCTCCTGA	99	73	456	538	154	189	325	0	0	0
AGR3	HGLibA_01246	GAGAGTATTGACAATCCTCC	90	65	270	211	114	99	0	0	0	0
AGR3	HGLibA_01247	GAGGATTGTCAATACTCTCA	75	57	536	161	144	150	122	108	0	0
AGR3	HGLibA_01248	GATAAGAATTTATCACCTGA	68	49	151	248	113	105	316	0	0	0
AGRN	HGLibA_01249	GAGGCGTCCGACCCACACAC	69	52	421	185	49	35	0	0	0	0
AGRN	HGLibA_01250	CCTTGTTGCCGCCGTCCAGC	100	76	1015	445	234	185	392	1	0	0
AGRN	HGLibA_01251	ATGTCCCGCCGGCTCCGGGC	36	22	219	54	86	74	47	0	0	0
AGRP	HGLibA_01252	CAGCCTTACGCAGCGACGTG	133	117	264	269	209	271	0	143	0	0
AGRP	HGLibA_01253	GCTCCTCACGTCGCTGCGTA	68	65	204	477	149	139	627	381	0	0
AGRP	HGLibA_01254	GCCCATCTGGGCTCCTCGCG	144	103	434	469	261	261	1079	205	0	0
AGT	HGLibA_01255	GGCCAGCATCCCGACCATTG	98	56	526	248	194	261	409	2	2	0
AGT	HGLibA_01256	TTGCAGCGACTAGCACCAGC	51	43	98	100	143	86	0	0	0	0
AGT	HGLibA_01257	GAGTCACCGAGAAGTTGTCC	26	17	158	94	46	57	143	100	0	0
AGTPBP1	HGLibA_01258	TCCTACGATCCTAGAATTAT	83	65	257	352	182	156	7	0	0	0
AGTPBP1	HGLibA_01259	CAATATTTGTGAACCACCTT	119	86	597	390	161	169	589	307	0	0
AGTPBP1	HGLibA_01260	GCTGTGAATTCAGTATCCTT	87	68	339	370	201	200	172	333	0	0
AGTR1	HGLibA_01261	CTACAAGCATTGTGCGTCGA	50	56	429	342	34	105	71	287	1	0
AGTR1	HGLibA_01262	TCTCAGCATTGATCGATACC	105	73	283	193	129	237	109	0	0	0
AGTR1	HGLibA_01263	TCAGGCCCAGCCCTATCGGG	72	41	757	688	148	141	52	470	2	0
AGTR2	HGLibA_01264	AAGCCCGAAGTGAAGACCGC	76	69	262	374	143	142	0	73	0	0
AGTR2	HGLibA_01265	TTACTGAAGACGAATAGCTA	98	69	166	152	81	138	92	0	0	0
AGTR2	HGLibA_01266	TTCGGGCTTGTGAACATCTC	60	62	563	699	135	188	0	66	0	0
AGTRAP	HGLibA_01267	AACTTCGAAGTGCAGCGCAC	38	27	0	238	62	18	0	91	0	0
AGTRAP	HGLibA_01268	CACCATGCTTATGGCGTCGA	128	98	646	594	275	290	165	0	0	0
AGTRAP	HGLibA_01269	CTCCATCGACGCCATAAGCA	66	45	115	630	127	196	0	689	0	0
AGXT	HGLibA_01270	TCCTGGTCTGGAACACGTAC	37	28	250	35	16	84	121	0	0	0
AGXT	HGLibA_01271	TATGCGCTCCCCGATGTCCA	94	70	519	260	173	152	472	4	0	0
AGXT	HGLibA_01272	CCGAGTGCACCCGATGACCA	24	22	86	234	21	42	0	74	0	0
AGXT2	HGLibA_01273	AGACGGTGCTTGTATGCCAC	32	38	0	137	65	32	0	0	0	0
AGXT2	HGLibA_01274	TATGTTGTTTGAGTGCGCCC	33	19	51	41	46	29	44	0	0	0
AGXT2	HGLibA_01275	AGGATACTCACGGGTGGCAA	68	70	239	114	105	116	160	0	0	1
AGXT2L1	HGLibA_01276	CAACGACTTAGCCTTACGCC	166	125	313	775	150	400	114	940	0	0
AGXT2L1	HGLibA_01277	CATACTCAACAATGTTGTCG	178	106	47	1164	209	271	0	415	1	0
AGXT2L1	HGLibA_01278	GGTCAAGAGTGATCACATCC	44	38	334	581	58	76	0	1081	0	0
AGXT2L2	HGLibA_01279	GCAGTACATGTACGATGAAC	90	63	518	78	194	118	862	153	0	0
AGXT2L2	HGLibA_01280	CATCGTACATGTACTGCCCT	480	340	2502	1643	886	891	2513	1166	0	1
AGXT2L2	HGLibA_01281	GAGGCTGGCTCGCCACTACA	112	92	523	934	223	209	0	1622	0	0
AHCTF1	HGLibA_01282	CAAAATGAAGTTGAAGCATC	30	20	166	207	83	62	1457	368	0	0
AHCTF1	HGLibA_01283	CCTTCTTGTTGACCTATGTT	278	178	1003	652	495	518	216	0	0	0
AHCTF1	HGLibA_01284	TTAAGAGCTCAAGTGACTAG	56	39	12	222	116	103	360	0	0	0
AHCY	HGLibA_01285	ACCGCTCCCGCATACGCATC	144	109	289	137	181	120	0	22	0	0
AHCY	HGLibA_01286	TGCCGGGCCTGATGCGTATG	160	106	332	232	227	509	77	0	0	0
AHCY	HGLibA_01287	CAACGAGAACGCCGTGGAGA	71	60	456	94	133	97	71	0	0	0
AHCYL1	HGLibA_01288	CGCCGAGAAGTACTCCTTCA	136	108	577	620	396	266	210	130	1	0
AHCYL1	HGLibA_01289	CGTCACCAAGGCGCCCAAGA	21	11	21	51	29	8	0	0	0	0
AHCYL1	HGLibA_01290	TCGAGCGAGACAAAGATCTT	52	31	216	475	49	131	0	276	0	0
AHCYL2	HGLibA_01291	CGCCTCGGTGACGGTGCCGT	87	60	423	162	159	144	66	77	0	0
AHCYL2	HGLibA_01292	TCCTAGTTGCGACTCCGCCT	228	157	2100	1127	477	453	1097	709	0	0
AHCYL2	HGLibA_01293	GTGTGTGCAACCCACGATTT	55	52	406	184	129	98	0	0	0	0
AHDC1	HGLibA_01294	AGTGCGCCGCAAGGCGTACT	21	8	0	0	13	9	0	0	0	0
AHDC1	HGLibA_01295	GGCCAAGATCCCCGTATCGC	83	52	375	265	136	121	27	0	0	0
AHDC1	HGLibA_01296	CGAGCCACCATCGCCCGAGC	58	47	153	148	79	187	4	75	0	0
AHI1	HGLibA_01297	CACTGCTTAGTTTGTCATCA	78	59	251	295	131	168	45	2	0	0
AHI1	HGLibA_01298	CATGTGGTTGATGAGCATAC	107	83	546	323	153	261	81	244	0	0
AHI1	HGLibA_01299	AATAACAAGCCGAGATAGCC	18	8	0	57	17	33	0	0	0	0
AHNAK	HGLibA_01300	AGACCTTCGACGTGAATCGC	187	118	191	443	105	230	0	519	0	0
AHNAK	HGLibA_01301	TTGCCAGCGATTCACGTCGA	130	88	608	610	335	244	0	232	0	0
AHNAK	HGLibA_01302	GCTGAAGACTTCACGGGTCC	58	41	333	387	140	139	0	171	0	0
AHNAK2	HGLibA_01303	CGGATGAGGGCATTCGACCA	68	44	89	224	132	200	0	0	0	0
AHNAK2	HGLibA_01304	GGTCGAATGCCCTCATCCGC	7	7	0	0	21	18	0	0	0	0
AHNAK2	HGLibA_01305	TTTCAGGATGAGTCGTCCAG	30	26	568	4	71	86	294	0	0	0
AHR	HGLibA_01306	AAGTCGGTCTCTATGCCGCT	47	29	184	85	109	163	151	106	0	0
AHR	HGLibA_01307	TTGCTGCTCTACAGTTATCC	130	100	384	269	147	148	275	125	0	0
AHR	HGLibA_01308	AATTTCAGCGTCAGCTACAC	25	14	150	2	43	23	717	0	0	0
AHRR	HGLibA_01309	CCCGCGTACGTGCACTCCCC	123	88	653	485	185	296	267	0	0	1
AHRR	HGLibA_01310	TTATGCATCAGCAACGATCG	193	118	419	475	277	291	426	1	4	0
AHRR	HGLibA_01311	GGGAGTGCACGTACGCGGGC	34	22	94	96	13	75	0	0	0	0
AHSA1	HGLibA_01312	TGAGCCTGACACAAATCTCG	79	53	634	98	160	85	78	203	0	0
AHSA1	HGLibA_01313	AGACGTTGCCATCTACCATG	128	77	363	432	171	170	270	141	0	0
AHSA1	HGLibA_01314	GCATCCATTAACAATCGCAA	41	41	42	217	71	65	0	88	0	0
AHSA2	HGLibA_01315	CTGCAGCTGACCCCCCTAAA	65	28	273	207	96	155	0	85	0	0
AHSA2	HGLibA_01316	AATTCTGTTTGCCCTAGAGT	85	78	479	209	197	142	293	146	0	0
AHSA2	HGLibA_01317	GTATAGCATCTTCACTGTAA	65	46	102	181	139	151	0	0	0	0
AHSG	HGLibA_01318	GGTTGTCTATAAATCAGCCC	90	64	203	133	124	133	1	0	0	1
AHSG	HGLibA_01319	CTCACGCTGCATCTTGCCAC	8	5	65	290	21	31	0	0	0	0
AHSG	HGLibA_01320	ACACCTTTACTTCATCAATC	77	64	444	264	161	162	142	138	0	0
AHSP	HGLibA_01321	AATAAGGATCTCATTTCCGC	106	81	547	327	96	130	519	369	0	0
AHSP	HGLibA_01322	ACTTCTACATCAACTATTAC	24	19	51	1	78	24	0	0	0	0
AHSP	HGLibA_01323	TCGGCAAGAGCTGAACACTC	153	97	492	285	268	207	531	0	0	0
AICDA	HGLibA_01324	ACGAGACGCATTTCGTACTT	122	85	708	433	87	140	143	2	0	0
AICDA	HGLibA_01325	CGCGCGCCTCTACTTCTGTG	105	84	299	458	299	268	321	38	0	0
AICDA	HGLibA_01326	GCCGCTGCTACCGCGTCACC	95	84	241	410	210	206	1	471	0	0
AIDA	HGLibA_01327	ATGTTCAGCCTGTCCCATTA	113	81	211	550	127	129	69	93	1	0
AIDA	HGLibA_01328	TACTTGGTTCTAGCTTCTTC	25	31	10	154	53	17	0	0	0	0
AIDA	HGLibA_01329	TGAATTCACAGAAGAACAAA	21	15	77	58	57	15	0	0	0	0
AIF1	HGLibA_01330	CATGTCCCTGAAACGAATGC	54	41	49	245	142	105	0	140	0	0
AIF1	HGLibA_01331	GAACGTCTCCCCGGAGCCAC	68	43	36	347	129	173	1	28	0	0
AIF1	HGLibA_01332	TACATGGAGTTTGACCTTAA	107	65	837	165	150	227	123	275	0	0
AIF1L	HGLibA_01333	GGGGCTTACCCGGTTGATCT	6	2	133	38	7	13	0	0	0	0
AIF1L	HGLibA_01334	CTGAACAATGAAGGCGAGAT	91	56	673	466	168	156	574	220	0	0
AIF1L	HGLibA_01335	CAATCTCGCCTTCATTGTTC	105	74	268	6	99	264	1	0	0	0
AIFM1	HGLibA_01336	AATGCTATTGTGCAATCCGT	139	104	247	418	268	205	0	0	0	0
AIFM1	HGLibA_01337	GACAGTAGTTTGCCCACAGT	175	119	178	706	356	343	0	238	0	0
AIFM1	HGLibA_01338	ACCATGGAAAAAGTCAGACG	71	58	283	194	116	154	130	181	0	0
AIFM2	HGLibA_01339	CCACGATGAACCGTGAGCGC	109	68	671	254	138	134	1056	0	0	0
AIFM2	HGLibA_01340	AAACCTCATTAAACTTGCCC	12	13	0	0	15	21	0	0	0	0
AIFM2	HGLibA_01341	TCCCCACTACTAGCCCCTGC	20	24	0	79	20	61	2	0	0	0
AIFM3	HGLibA_01342	CTAGCGTGCACAGGACGATC	103	76	781	214	113	244	732	0	0	0
AIFM3	HGLibA_01343	TCGTCCTGTGCACGCTAGAC	108	98	203	430	262	113	2	1	0	0
AIFM3	HGLibA_01344	GAACCCACTGGCCATTCTCG	132	106	363	606	288	265	391	161	0	0
AIG1	HGLibA_01345	GATGATATACCCGAAGCTGC	52	34	489	389	142	96	39	124	0	0
AIG1	HGLibA_01346	CATGTGGGTGTACCCTTTCC	109	79	624	238	190	187	137	0	0	0
AIG1	HGLibA_01347	ATCATACTCACAACCCCAAC	51	27	168	315	55	79	324	38	0	0
AIM1	HGLibA_01348	TCGACCTGCCCACGCCGAAA	107	54	1352	512	150	188	21	90	0	0
AIM1	HGLibA_01349	CGACGCGGTGTTCGACGACG	1	2	0	0	3	1	0	0	0	0
AIM1	HGLibA_01350	AATAAACTCAATCCCCGACC	62	49	92	140	129	144	60	0	0	0
AIM2	HGLibA_01351	TTCAGCATCTAACACACGTG	147	93	59	537	217	119	0	0	0	0
AIM2	HGLibA_01352	AGTACTGGGGGTTAGAAACG	1	3	0	0	2	10	0	0	0	0
AIM2	HGLibA_01353	TTCACGTTTGAGACCCAAGA	66	39	391	315	107	118	24	318	0	0
AIMP1	HGLibA_01354	GCCAATAGATGTTTCCCGTC	107	88	751	565	208	111	1302	362	0	0
AIMP1	HGLibA_01355	ACCATAGAATTAGCGTGCAG	50	39	318	162	40	36	48	0	0	0
AIMP1	HGLibA_01356	TCCACTGCACGCTAATTCTA	19	13	0	70	23	29	0	0	0	0
AIMP2	HGLibA_01357	GCCCCGCCAAGACTATCAGC	51	34	548	84	116	91	177	254	0	0
AIMP2	HGLibA_01358	AAGTCGTGGGCTCATCCGCT	149	135	112	1069	271	271	0	420	0	0
AIMP2	HGLibA_01359	ACGCAACCCTTATAGATAGC	21	13	0	87	37	32	0	0	0	0
AIP	HGLibA_01360	GCAACCGGTTGTACCGCGAG	27	44	275	96	78	49	0	0	0	0
AIP	HGLibA_01361	GCTCACCGTCGTACTTGTTG	98	63	81	136	148	162	428	1203	0	0
AIP	HGLibA_01362	CGTCGTCACTGTGCAGCGTC	141	74	423	176	151	129	118	252	0	0
AIPL1	HGLibA_01363	ATGCCCCGAGTGATTACCAG	82	55	474	118	125	140	476	236	0	0
AIPL1	HGLibA_01364	TGCACGAGGTGGCCGAGTTC	31	26	0	180	69	39	0	0	0	0
AIPL1	HGLibA_01365	GTTTCCGATGATGATGTGCA	74	56	133	415	138	97	0	447	0	0
AIRE	HGLibA_01366	GTGGCGGTACCAAAGCCTTG	63	55	65	343	115	52	0	2	4	0
AIRE	HGLibA_01367	CCCCGCTCACCGTTCCCGAG	17	20	0	0	57	11	0	0	0	0
AIRE	HGLibA_01368	GCAGCCGGCCATAGCGCTCC	42	26	0	43	57	114	0	0	0	0
AJAP1	HGLibA_01369	TCCGACGAGTGTTCCCGCTT	142	98	767	982	225	199	109	686	0	0
AJAP1	HGLibA_01370	CGTCGAGTGCAGCGTCTCAT	60	40	242	488	50	169	820	258	0	0
AJAP1	HGLibA_01371	GAGCAGCTATGACCATGATG	25	17	211	54	81	7	0	0	0	0
AJUBA	HGLibA_01372	TTTGAGGCGCCGCGCTACGA	114	84	777	395	205	182	1030	374	0	0
AJUBA	HGLibA_01373	CGGGCCGCTGAGCGTACAAT	26	12	277	284	44	51	639	255	0	0
AJUBA	HGLibA_01374	GCCTTTGTTGCACTTGATAC	23	17	4	104	34	21	0	0	0	0
AK1	HGLibA_01375	ATTGTCGTCCACACGCCCGC	170	120	2293	226	195	291	1334	3	0	0
AK1	HGLibA_01376	CTCCACGTTTCAAGAGCCGC	38	32	405	50	96	51	5	0	0	0
AK1	HGLibA_01377	AGTATTGACTTTGGCCACCA	96	65	574	131	125	130	0	68	0	0
AK2	HGLibA_01378	TTTACAGCTCGATGACCTCA	124	99	225	383	170	145	0	0	0	0
AK2	HGLibA_01379	CTCTCTGTAGGCACCCAGAT	84	69	507	328	168	261	132	0	0	0
AK2	HGLibA_01380	GCTCACCTGGGTCCCTTTAC	72	62	716	515	180	241	610	0	0	0
AK3	HGLibA_01381	CATCCAACAGCCAGCTATAC	115	79	179	552	194	191	0	608	0	0
AK3	HGLibA_01382	AGATGATGTCATGACTCGGC	17	11	0	0	42	17	0	0	0	0
AK3	HGLibA_01383	AACAACGCCTTACTGCTCGC	223	134	409	862	407	413	0	294	0	0
AK4	HGLibA_01384	TAGGGTATTGATGACGTCAC	160	122	257	1016	199	262	0	282	0	0
AK4	HGLibA_01385	TATATTCTTACATGTACATG	67	72	191	218	182	134	65	0	0	0
AK4	HGLibA_01386	CACTTGTATAATTCAATGAC	11	11	135	43	29	16	132	0	0	0
AK5	HGLibA_01387	ACAGATCTGTACCCCCGATT	68	46	8	444	123	139	0	0	0	0
AK5	HGLibA_01388	GTCTCTGATTAGCACAAGCC	57	46	58	488	119	93	0	126	0	0
AK5	HGLibA_01389	GGTCCTCAAAAGATAGAGCC	29	17	92	0	43	47	0	0	0	0
AK6	HGLibA_01390	GTGGGTGATTTAGCTCGAGA	5	9	58	0	7	9	26	0	0	0
AK6	HGLibA_01391	TTGTCTTACAGGTACACCAG	101	82	113	149	207	244	0	639	0	0
AK6	HGLibA_01392	TGACCGGTGAGCAGGATGTT	21	14	71	23	27	33	0	0	0	0
AK7	HGLibA_01393	GCAGCATACGTAGTTGCTGC	59	31	0	296	110	66	0	214	0	0
AK7	HGLibA_01394	TTGGGCGCGCTCCAAAGCCC	70	53	271	222	175	234	0	0	0	4
AK7	HGLibA_01395	CTCCAGTATGGAGCGGAAGG	2	2	0	8	1	8	0	0	0	0
AK8	HGLibA_01396	GATACGGTGCGGGGCGATAG	70	40	116	104	72	97	0	0	0	0
AK8	HGLibA_01397	CCACATCTTCGAGTTGATGC	83	51	163	153	162	105	594	122	0	0
AK8	HGLibA_01398	TGGACCTAATATTACAATCC	58	32	250	364	58	43	92	743	0	0
AK9	HGLibA_01399	ATTAGCCCGTTACATAACAC	108	77	250	49	113	166	1	0	0	0
AK9	HGLibA_01400	ATTGCTGCTGAAACCGAATC	54	56	1	202	69	79	0	102	0	0
AK9	HGLibA_01401	TCCATGCCTGTGTTATGTAA	97	84	1053	723	276	171	0	108	0	0
AKAP1	HGLibA_01402	ACGGTCATCTGTGCCGCCCC	157	91	538	448	305	262	1116	508	0	0
AKAP1	HGLibA_01403	CTACGAGGAGACCAACGAAG	45	35	134	63	70	73	0	0	0	0
AKAP1	HGLibA_01404	AGAAGGTCGACCTCATCATC	81	75	538	240	102	130	0	0	0	0
AKAP10	HGLibA_01405	TGTCGTGCAAGACTTGTTCA	200	151	1233	528	312	409	427	178	0	0
AKAP10	HGLibA_01406	ACTTCGGCGAATGGAGCATT	95	53	828	659	126	265	0	0	0	0
AKAP10	HGLibA_01407	CACTGGTCAGCACTTCAATC	98	72	584	227	118	205	0	3	0	0
AKAP11	HGLibA_01408	AAGCAGTGATCCTCTAAATC	52	23	361	118	80	71	352	0	0	0
AKAP11	HGLibA_01409	CCAGTCTGTGTCATCCATAG	128	89	573	589	261	165	0	445	0	0
AKAP11	HGLibA_01410	CACCTACATCACCAAGACTT	73	52	164	735	196	85	0	131	0	0
AKAP12	HGLibA_01411	GGGCGACACGGTCGTTAGTG	74	56	53	30	72	69	0	0	0	0
AKAP12	HGLibA_01412	TGTCAAGCCGAAACCTTAGC	93	65	336	1250	218	158	0	624	0	0
AKAP12	HGLibA_01413	TTAGGGCTCCTTGACCGTTC	226	164	1137	395	437	315	554	2	0	0
AKAP13	HGLibA_01414	TCCGAGTACTTGTACAGTGA	131	107	703	384	106	181	221	64	1	0
AKAP13	HGLibA_01415	CTGCATCATACGCTTCATCC	68	39	393	302	48	108	326	0	0	0
AKAP13	HGLibA_01416	CCCCAATACATTCCACTCCG	76	63	768	324	129	137	0	204	0	0
AKAP14	HGLibA_01417	ACCACCAAGCATTAGTTCAC	70	51	584	174	105	80	137	0	0	0
AKAP14	HGLibA_01418	ACCAGCAGAGATTCGTGCTA	89	50	448	422	147	97	583	878	0	0
AKAP14	HGLibA_01419	CCCGTAGCACGAATCTCTGC	86	67	314	313	133	150	0	0	0	0
AKAP17A_X	HGLibA_01420	AGGACTCACCTTGATGTTGC	331	244	1483	1468	707	683	938	268	0	0
AKAP17A_X	HGLibA_01421	CATCGTGCACGACACGTCTG	379	257	1542	1336	613	571	836	228	0	0
AKAP17A_X	HGLibA_01422	CAGCTGCCGCTTCTTAATTG	192	131	479	816	413	275	315	1143	0	0
AKAP17A_Y	HGLibA_01423	AGGACTCACCTTGATGTTGC	331	244	1483	1468	707	683	938	268	0	0
AKAP17A_Y	HGLibA_01424	CATCGTGCACGACACGTCTG	379	257	1542	1336	613	571	836	228	0	0
AKAP17A_Y	HGLibA_01425	CAGCTGCCGCTTCTTAATTG	192	131	479	816	413	275	315	1143	0	0
AKAP2	HGLibA_01426	TTCTATTCACCCCCGCATAA	55	38	499	186	168	68	51	17	0	0
AKAP2	HGLibA_01427	TCAACAAGCCATAGCCGAGC	55	37	226	321	30	77	0	43	0	0
AKAP2	HGLibA_01428	CTTTCTTCGATTAACCCGTG	105	92	540	734	194	211	136	304	4	0
AKAP3	HGLibA_01429	GTGATTGCTGACAATCACCG	3	2	0	13	6	7	0	0	0	0
AKAP3	HGLibA_01430	GTCGGTGCTGCGCTATGAGA	41	30	172	222	119	94	220	45	0	0
AKAP3	HGLibA_01431	GAAGGCCGAAGTTAGCCTAC	73	65	246	323	131	145	0	100	0	0
AKAP4	HGLibA_01432	GGCGTACTCTGATACTACAA	56	37	243	199	66	40	502	0	0	0
AKAP4	HGLibA_01433	AGATGTCTGATGATATTGAC	106	81	1113	190	167	195	0	8	0	0
AKAP4	HGLibA_01434	TCCTGATCTTGCTGTCCTTC	186	148	841	874	410	389	510	182	0	0
AKAP5	HGLibA_01435	TCAAACGTCTTGTAACACGC	111	79	304	471	183	192	2	401	0	0
AKAP5	HGLibA_01436	GCATCCTCAGCATTTATTGC	105	87	724	468	226	209	141	33	0	0
AKAP5	HGLibA_01437	TGTTACAAGACGTTTGAGTG	107	78	411	595	217	129	78	355	0	0
AKAP6	HGLibA_01438	CCTGAGCTTATCCGAAGTGT	150	139	414	1238	395	341	360	873	1	0
AKAP6	HGLibA_01439	CCATTCCTAGTGACGTGACT	139	136	808	662	350	331	127	353	0	0
AKAP6	HGLibA_01440	TTACTCTGTCAACGTGATAG	102	78	416	260	155	126	84	0	0	0
AKAP7	HGLibA_01441	AATACAACAAGATGAGCGAC	75	56	178	66	156	85	0	0	0	3
AKAP7	HGLibA_01442	AGCCAATACTATGGATTCTC	39	37	1	213	61	37	0	0	0	0
AKAP7	HGLibA_01443	TTAATAATTGCATCACCAGC	65	42	234	86	103	85	354	1	0	0
AKAP8	HGLibA_01444	TTTGACCGCTTCGGACCAGA	47	35	191	335	59	116	0	419	0	0
AKAP8	HGLibA_01445	GAAGCAGTTCCAACTTTACG	78	74	329	337	145	172	0	305	0	0
AKAP8	HGLibA_01446	TTCTTGCAGGCTACGGGGCG	7	4	42	0	22	0	53	0	0	0
AKAP8L	HGLibA_01447	ATCTAAGCGCTGGTTAATTC	77	54	312	495	111	105	167	439	0	0
AKAP8L	HGLibA_01448	TGTTGTCCGAGCAGTCCGTG	169	139	965	724	258	271	459	1851	0	0
AKAP8L	HGLibA_01449	AATTAACCAGCGCTTAGATA	74	47	316	164	112	99	187	146	0	0
AKAP9	HGLibA_01450	TCCGACTCATCTAGAGATGA	93	83	550	750	190	134	293	0	0	0
AKAP9	HGLibA_01451	AGAAATAACCAGTCATGAGC	37	25	124	103	95	56	272	191	0	0
AKAP9	HGLibA_01452	ATAATGAGAACTCTACATAG	30	25	114	107	33	68	81	0	0	0
AKIP1	HGLibA_01453	CATGCCCTGGAGCGTCCCAA	70	46	90	118	89	135	0	650	0	0
AKIP1	HGLibA_01454	TCTCCCGGGAGAACGCGCTG	39	36	423	225	152	38	217	0	0	0
AKIP1	HGLibA_01455	CATGTCTATCGTTATCACAG	156	135	741	184	323	395	1	2	0	0
AKIRIN1	HGLibA_01456	ACATTTACCCTCCGACAAGT	146	105	751	605	237	184	313	156	5	0
AKIRIN1	HGLibA_01457	CCTGGGCCTACCTGCTAGTT	219	157	1751	918	483	397	433	385	1	5
AKIRIN1	HGLibA_01458	CACATGATCAGATTATGCGA	12	7	0	29	0	5	0	0	0	0
AKIRIN2	HGLibA_01459	GATCAAATAATGCGACGATA	29	24	281	125	25	20	393	227	0	0
AKIRIN2	HGLibA_01460	AACCTGCCGTAGAGTAAATA	73	45	458	895	133	112	317	263	0	0
AKIRIN2	HGLibA_01461	ATGTTATTACCTGGTGAAGC	46	45	154	87	94	28	0	0	0	0
AKNA	HGLibA_01462	ACCATTGACCAGCTACGCCT	219	158	680	1385	510	387	0	582	0	0
AKNA	HGLibA_01463	CCTGGGGCACCATTCCCGTG	54	36	121	330	188	101	64	0	0	0
AKNA	HGLibA_01464	CTCAAGTCTCCTCGAGCTGA	73	71	379	327	207	121	0	199	0	0
AKNAD1	HGLibA_01465	CTGACCAACTCAACCCGAAA	31	25	171	257	79	86	0	0	0	0
AKNAD1	HGLibA_01466	TAGACTATCTTGCACAAGAG	52	47	37	173	130	61	0	11	0	0
AKNAD1	HGLibA_01467	ATCCACCAAGAACTTCTCAC	95	83	128	392	116	130	0	0	0	0
AKR1A1	HGLibA_01468	ATCACGCCATGCACGATCAG	159	103	368	333	254	280	276	0	0	0
AKR1A1	HGLibA_01469	GGTGGAATGCCACCCATACT	135	93	367	339	210	262	78	0	0	0
AKR1A1	HGLibA_01470	GTTAAGTATGCCCTTAGCGT	138	114	151	324	158	202	147	2	0	0
AKR1B1	HGLibA_01471	TCAGGTCGCTGAGTGTCTTC	159	124	527	405	243	325	1	145	0	0
AKR1B1	HGLibA_01472	TGGGCTCACAGGTCCTGATC	75	45	402	281	108	132	0	3	0	0
AKR1B1	HGLibA_01473	TCCCATACCTTAAAGCCAGT	52	42	31	152	105	43	0	0	0	0
AKR1B10	HGLibA_01474	TGGCCATTGATGCAGGATAT	68	52	461	137	142	125	278	259	0	0
AKR1B10	HGLibA_01475	CGGTGGAAAAGCAACGTTCT	16	15	1	120	21	19	1	55	0	0
AKR1B10	HGLibA_01476	GTGCCGATATCCTGCATCAA	86	49	492	253	67	131	28	531	0	0
AKR1B15	HGLibA_01477	CAGTGGAAAAGGAACGTTCT	140	96	277	613	171	196	82	96	0	4
AKR1B15	HGLibA_01478	TTTCTATGAGAATCAACATG	108	82	170	254	149	218	0	77	0	0
AKR1B15	HGLibA_01479	GTGGCGATATTCTGCATCAA	24	18	269	95	27	24	0	0	0	0
AKR1C1	HGLibA_01480	GCCAGCTTCAATTGCCAATT	118	89	855	649	339	217	238	129	0	0
AKR1C1	HGLibA_01481	ACCAAATTGGCAATTGAAGC	52	46	305	187	41	57	51	0	0	0
AKR1C1	HGLibA_01482	CTTATTACCATGGTTCTTCT	183	128	648	1226	359	312	2073	1077	0	0
AKR1C2	HGLibA_01483	GGCTTCTATTGCCAATTTGA	75	47	170	325	112	81	49	392	0	0
AKR1C2	HGLibA_01484	ATTACCATGGTTCTTCTCGA	135	119	752	481	230	175	0	161	0	0
AKR1C2	HGLibA_01485	GTCAAATTGGCAATAGAAGC	44	27	98	173	65	70	0	0	0	0
AKR1C3	HGLibA_01486	GGTTCCGAGAAGTAAAGCTT	35	40	45	225	95	97	0	0	0	0
AKR1C3	HGLibA_01487	CAACTCTGGTCGATGAAAAG	75	69	944	106	168	106	532	0	0	0
AKR1C3	HGLibA_01488	CTGCATACCTTTAGAGACAT	202	138	1034	1214	534	313	630	595	0	0
AKR1C4	HGLibA_01489	AAAAGTAATATTCGACACAG	51	29	1	141	59	53	0	22	0	0
AKR1C4	HGLibA_01490	GCCAGCTTCTATTGCTAATT	30	25	112	106	33	87	135	98	0	0
AKR1C4	HGLibA_01491	TTCCCTACCTTGAGAGCCAT	119	88	356	249	230	201	286	7	0	0
AKR1D1	HGLibA_01492	AACCTTCACCGATGTTGCAC	210	130	1368	898	326	402	433	4	0	0
AKR1D1	HGLibA_01493	TGTAGGCCCCATCAATATGT	126	97	541	875	167	220	0	28	0	0
AKR1D1	HGLibA_01494	TTACATCATTGAAGTACCCA	76	67	237	314	140	103	0	147	0	0
AKR1E2	HGLibA_01495	ACCATGTTGCTCTCGTCCAG	141	109	437	1008	254	285	0	442	0	0
AKR1E2	HGLibA_01496	CCTCTCACATCCTCGAGTGC	111	92	547	286	187	249	528	0	0	0
AKR1E2	HGLibA_01497	GAACGGTACCTTGAAACCCA	71	78	70	161	96	201	0	0	0	0
AKR7A2	HGLibA_01498	CCCGGCTCACCGATTCCTGT	210	142	1108	1131	523	536	1002	573	0	0
AKR7A2	HGLibA_01499	GCCTCTCCAACTATGCTAGC	51	41	413	345	73	60	661	0	0	0
AKR7A2	HGLibA_01500	CACTTCCCAGCTAGCATAGT	216	178	1623	1235	494	340	188	171	0	0
AKR7A3	HGLibA_01501	CCCAAACAGTGGAATGGCCT	117	83	768	796	221	300	114	103	0	0
AKR7A3	HGLibA_01502	ATACCTGGGCAGAGATGTAC	58	45	204	148	58	79	189	0	0	0
AKR7A3	HGLibA_01503	GCCTCTCCAACTATGCAGCC	67	52	138	237	123	77	809	146	0	0
AKT1	HGLibA_01504	TGTGCCGCAAAAGGTCTTCA	67	57	623	135	105	136	1175	85	0	0
AKT1	HGLibA_01505	TCACGTTGGTCCACATCCTG	233	173	880	1076	338	389	607	686	0	0
AKT1	HGLibA_01506	GCAGGATGTGGACCAACGTG	120	94	721	901	250	210	37	570	0	0
AKT1S1	HGLibA_01507	CGCGCATGCTCGCCGCGATG	53	35	385	82	49	142	170	122	0	0
AKT1S1	HGLibA_01508	AACGGCGCGCTGCCTCCGCC	93	62	255	203	210	154	0	144	0	3
AKT1S1	HGLibA_01509	TGTGGGCCAGTGCGATGTCG	56	41	20	81	112	199	0	0	0	0
AKT2	HGLibA_01510	TCTCGTCTGGAGAATCCACG	91	82	433	417	175	116	123	0	0	0
AKT2	HGLibA_01511	CATCGAGAGGACCTTCCACG	217	155	520	383	394	366	59	251	0	0
AKT2	HGLibA_01512	TTAAACAACTTCTCCGTAGC	108	79	605	484	157	198	683	254	0	0
AKT3	HGLibA_01513	AGAATGGACAGAAGCTATCC	57	44	272	166	120	168	0	379	1	0
AKT3	HGLibA_01514	TAAGGTAAATCCACATCTTG	119	105	114	772	187	153	0	0	0	0
AKT3	HGLibA_01515	TTGCCACTGAAAAGTTGTTG	6	6	82	0	16	20	0	0	0	0
AKTIP	HGLibA_01516	CTTACTGGACAGTCACCATC	124	91	252	601	223	186	0	923	0	0
AKTIP	HGLibA_01517	CACCACTTACCTAATTGCAT	127	105	478	577	230	227	254	9	0	0
AKTIP	HGLibA_01518	TAGAAGACCCCTATGCAATT	61	51	243	214	147	83	97	0	0	0
ALAD	HGLibA_01519	GCCCCGTCGGACATGATGGA	82	65	255	469	154	102	289	183	0	0
ALAD	HGLibA_01520	CGTCCATCCATCATGTCCGA	139	106	700	250	290	295	185	0	4	0
ALAD	HGLibA_01521	CTCGCCGTGTACCACGTCTC	74	67	762	230	127	153	0	0	0	0
ALAS1	HGLibA_01522	GTGGTTAGTGTGAAAACCGA	56	36	33	57	97	17	0	401	0	0
ALAS1	HGLibA_01523	GTCATTGGCCACAAAGCACG	145	97	250	271	301	232	115	185	0	0
ALAS1	HGLibA_01524	ATAACTGCCCCACACACCCG	92	80	104	429	199	171	173	83	0	0
ALAS2	HGLibA_01525	TGCGAGATTTACTCAGACGC	53	38	195	172	67	88	0	6	0	0
ALAS2	HGLibA_01526	CTCCACTGTTACGGATACCT	162	129	819	764	259	336	1	157	0	0
ALAS2	HGLibA_01527	GACAGCGTCCAATACCAAAC	69	54	351	294	198	140	0	590	0	0
ALB	HGLibA_01528	TGCTCATCGGTTTAAAGATT	113	117	887	900	311	216	1187	243	0	0
ALB	HGLibA_01529	CGATGAATTTAAACCTCTTG	25	13	37	0	13	30	0	0	0	0
ALB	HGLibA_01530	AATGTGATGTTATAAGCCTA	49	41	53	31	31	24	0	0	0	0
ALCAM	HGLibA_01531	AAAGTGCTACATCCCCTTGA	143	94	355	446	256	249	0	189	1	0
ALCAM	HGLibA_01532	TACCATGTGATATTGCCATC	80	68	484	559	149	199	538	172	0	0
ALCAM	HGLibA_01533	TCATTGACTCTCATTGTAGA	80	63	424	285	120	140	354	156	0	0
ALDH16A1	HGLibA_01534	GGATAGAATGGGCGTTCCGA	26	8	185	36	58	33	637	64	0	0
ALDH16A1	HGLibA_01535	AAGGGGGAGGCCACGACCAC	51	38	283	151	93	133	0	241	0	0
ALDH16A1	HGLibA_01536	GCCCCCGCGGGGCGTCCCGT	41	38	122	114	102	57	0	0	0	0
ALDH18A1	HGLibA_01537	GCGCAAGCGTTGTTTGCCAA	43	48	281	466	130	136	0	337	0	0
ALDH18A1	HGLibA_01538	ACAGGCAATTCCAGTCTTAG	117	83	626	304	171	217	1	0	0	0
ALDH18A1	HGLibA_01539	GGGCAGCACAGATGCTGTAC	39	25	524	298	112	65	651	184	0	0
ALDH1A1	HGLibA_01540	GTATAATAGTCGCCCCCTCT	111	74	414	565	181	180	199	94	0	1
ALDH1A1	HGLibA_01541	AAGCATCCATAGTACGCCAC	67	67	534	513	111	177	0	137	0	0
ALDH1A1	HGLibA_01542	AAAACATTGCGCTACTGTGC	124	105	0	366	205	174	0	0	0	0
ALDH1A2	HGLibA_01543	AAAACCTTTCGATATTACGC	62	44	155	250	72	53	400	0	0	0
ALDH1A2	HGLibA_01544	CCAGCCTGCGTAATATCGAA	70	55	203	339	149	138	75	67	0	0
ALDH1A2	HGLibA_01545	ACCACTCAGTGCACTCTACA	153	148	886	670	342	280	686	0	0	0
ALDH1A3	HGLibA_01546	CGTCCCGGAGCAATCTGAAG	28	18	72	189	12	64	0	93	0	0
ALDH1A3	HGLibA_01547	AGCGTCCGCACACACGATGC	99	77	103	538	133	169	0	273	0	0
ALDH1A3	HGLibA_01548	CATATTTGCTCCCGAGTTGA	55	51	332	396	124	118	485	0	0	0
ALDH1B1	HGLibA_01549	GGTAGGGTTGACCGTCGGGA	25	14	69	48	36	20	2	119	0	0
ALDH1B1	HGLibA_01550	GAGCAGTTTGAACGAGTCCT	79	47	327	330	135	190	471	0	0	0
ALDH1B1	HGLibA_01551	CGAAACGCTCTCCGCCACAG	114	88	493	742	269	176	235	543	0	0
ALDH1L1	HGLibA_01552	TGAACACACCCACCACTTCG	123	89	518	575	259	159	216	0	0	0
ALDH1L1	HGLibA_01553	AAGGAGGGCCACGAAGTGGT	54	45	334	481	71	100	69	604	0	0
ALDH1L1	HGLibA_01554	GGAGACGCTTTGCCCATCCC	126	83	508	95	265	210	156	146	0	0
ALDH1L2	HGLibA_01555	CTATAGCCACCTCCGCAAAG	83	85	723	378	150	138	361	106	0	0
ALDH1L2	HGLibA_01556	AAGTGCATCCACTGTATCAT	120	81	553	610	130	134	183	460	0	0
ALDH1L2	HGLibA_01557	CTGTGAACACCCCTACTACT	54	49	156	420	96	133	36	429	0	0
ALDH2	HGLibA_01558	CCCGCTCGATCAGATCGGCC	43	48	96	204	58	92	421	0	0	0
ALDH2	HGLibA_01559	GCCTGGCCGATCTGATCGAG	4	6	4	0	0	3	0	0	0	0
ALDH2	HGLibA_01560	CCCACCGTCAATCCGTCCAC	149	78	570	341	185	211	381	104	0	1
ALDH3A1	HGLibA_01561	GTTCGACCATATCCTGTACA	80	63	60	231	47	145	1	1	0	7
ALDH3A1	HGLibA_01562	AGTTCCAGGTGCCAATGACG	46	43	58	100	107	59	0	0	0	0
ALDH3A1	HGLibA_01563	GGGACACCCCCATTGATTAC	40	33	268	36	74	69	411	46	0	2
ALDH3A2	HGLibA_01564	GTCCGACAGGCGTTCCTGTC	147	112	591	499	355	215	142	294	0	0
ALDH3A2	HGLibA_01565	CGTGCGTACCTTGCACAGGT	95	79	177	639	117	86	0	0	0	0
ALDH3A2	HGLibA_01566	TGGTGCTGATAATCGGAGCT	114	98	1084	568	277	145	1917	27	0	0
ALDH3B1	HGLibA_01567	TGGCCCGTGATTAGATAGTT	110	82	620	577	225	262	112	171	0	0
ALDH3B1	HGLibA_01568	CCTTCCACGCGGGGCGCACG	1	2	0	0	0	0	0	0	0	0
ALDH3B1	HGLibA_01569	CTATCCGCTGAACCTGACGC	132	102	499	329	173	157	0	0	0	0
ALDH3B2	HGLibA_01570	AGCGATCGCTCTCGTTGCTC	57	30	57	102	124	67	0	227	0	0
ALDH3B2	HGLibA_01571	GCCCTCCTCACCTGCGGCGA	95	74	358	415	272	209	468	49	0	0
ALDH3B2	HGLibA_01572	TGGTCCTCATCATCGCACCC	112	74	371	17	95	217	109	0	0	0
ALDH4A1	HGLibA_01573	GCCCGTCTTAGCCTTCACGC	143	112	672	412	245	253	752	275	0	0
ALDH4A1	HGLibA_01574	TGAGCGAGATGCCCTGCAAA	61	40	257	319	174	123	0	0	0	0
ALDH4A1	HGLibA_01575	TCAGCATGTCTGCCGCCTTC	42	31	43	244	69	61	13	0	0	0
ALDH5A1	HGLibA_01576	GAGGAAGCCCGCCGTGTTTA	41	21	189	62	92	71	193	0	0	0
ALDH5A1	HGLibA_01577	GAGAAGGGCGTGTCTTCGGC	29	33	314	162	78	49	0	0	0	0
ALDH5A1	HGLibA_01578	GATGACTGCAGCCACGCCTA	53	38	370	458	103	117	0	97	0	0
ALDH6A1	HGLibA_01579	GAGAGCCATGGCGGCGCTAT	75	51	297	223	176	164	118	403	0	0
ALDH6A1	HGLibA_01580	CGCCGCCAATAGCGCCGCCA	49	36	113	120	71	40	100	0	0	0
ALDH6A1	HGLibA_01581	CCAACTGTAAAGCTCTTCAT	115	75	174	446	239	154	123	0	0	0
ALDH7A1	HGLibA_01582	CATTAGGTTATGGATCGCCC	158	121	298	660	238	185	222	1	0	0
ALDH7A1	HGLibA_01583	CCTTTCTAGGATAATAGCCA	25	21	30	107	28	73	0	0	0	0
ALDH7A1	HGLibA_01584	GCAGAATCTTTCGCTGGCTT	76	86	423	561	135	170	0	179	0	0
ALDH8A1	HGLibA_01585	TCAGGACCCGTGAGCGCTCC	98	66	444	233	133	170	54	0	0	0
ALDH8A1	HGLibA_01586	TCTGCGTGCACTCTGACGTG	165	127	386	571	321	265	95	0	0	0
ALDH8A1	HGLibA_01587	CAGCACTCACCGACTCCCAC	72	43	0	326	130	116	1	118	0	0
ALDH9A1	HGLibA_01588	GTATAACCAAACGATCCACC	61	38	115	13	192	119	0	0	0	1
ALDH9A1	HGLibA_01589	GGTTTATGCAGGTAATGCCA	37	19	105	98	32	87	0	0	0	0
ALDH9A1	HGLibA_01590	AGTGAGGCTGGTGTACCTCC	91	65	333	164	110	132	0	0	0	0
ALDOA	HGLibA_01591	TGTGCGGCGCAGCGCTGTGA	60	36	183	1	85	151	0	0	0	0
ALDOA	HGLibA_01592	ACGGAGCTGACTTCGCCAAG	126	104	161	185	233	192	0	0	0	0
ALDOA	HGLibA_01593	CCTTGCCAGGTGCCACGATG	109	76	0	74	288	181	0	0	0	0
ALDOB	HGLibA_01594	GGTACCTATTGTTGAACCAG	129	99	604	318	294	339	1003	426	0	0
ALDOB	HGLibA_01595	TCCATCCAGCCTCGCTATCC	167	124	1093	868	261	239	9	0	0	0
ALDOB	HGLibA_01596	TATCCACAGTTAGACCAAGG	109	64	80	397	174	138	0	219	0	0
ALDOC	HGLibA_01597	GAACCGCCGGCTGTACCGCC	95	59	242	152	162	136	768	0	0	0
ALDOC	HGLibA_01598	CCACGACGATGCCCTTATCC	164	122	670	523	325	280	782	537	0	0
ALDOC	HGLibA_01599	CACGTTGGCGTTCTCCAGAA	53	44	208	417	123	108	1	292	0	0
ALG1	HGLibA_01600	GCAGTACCACGCGCTGTCGT	75	66	348	307	101	151	0	246	0	0
ALG1	HGLibA_01601	GCACCACCGCTACTACATGC	88	44	323	300	106	96	0	341	0	0
ALG1	HGLibA_01602	GAAGCAAGCTCGTCATTGAC	59	53	516	109	77	191	0	1	0	0
ALG10	HGLibA_01603	TGATCACTCCAATTGACACC	179	109	634	572	315	319	265	0	0	0
ALG10	HGLibA_01604	AATTCTACGTTTCCAAACTA	76	53	192	194	115	83	0	0	0	0
ALG10	HGLibA_01605	GGGAGCTGGAATGGCGCAGC	28	21	41	132	118	69	0	0	0	0
ALG10B	HGLibA_01606	AGCAGGAATGGCGCAGCTAG	48	32	278	245	135	58	310	630	0	0
ALG10B	HGLibA_01607	TGACCACTCCAACTGACACC	218	165	452	755	493	332	599	687	2	0
ALG10B	HGLibA_01608	ACTCAGTTCACAAACAAGTC	91	72	193	473	167	159	55	460	0	0
ALG11	HGLibA_01609	GGAAGATGGCGGCCGGCGAA	22	16	0	0	58	66	0	0	0	0
ALG11	HGLibA_01610	CCCCCTATATACTTAAACAG	38	26	48	121	74	63	0	158	0	0
ALG11	HGLibA_01611	TGTTACGACAACCTCCAATG	37	32	11	0	75	61	0	0	0	0
ALG12	HGLibA_01612	TCCGCGTGCAGTAGAACATC	140	101	901	175	283	182	67	174	0	0
ALG12	HGLibA_01613	ACGAGTGGGCCCGCTTCATC	60	46	396	36	198	172	452	0	0	0
ALG12	HGLibA_01614	CAGCGAAAGCACGTAAACCG	79	67	166	155	140	99	839	152	0	0
ALG13	HGLibA_01615	CAGTACTGAGTCGTTTACTC	141	108	69	273	228	117	0	0	0	0
ALG13	HGLibA_01616	GATCTTGTTATTAGTCACGC	86	66	133	59	90	84	0	0	0	0
ALG13	HGLibA_01617	GAAGAATATCTTTATCGTGC	78	67	385	285	71	74	103	40	0	0
ALG14	HGLibA_01618	GTTCCATGGACGTTACGCCC	85	81	91	302	193	144	0	0	0	0
ALG14	HGLibA_01619	GTAGAAACGTTATCCATGTC	22	7	0	160	11	37	0	11	0	0
ALG14	HGLibA_01620	GTGCGTTCTCGTTCTAGCTG	82	72	258	282	114	165	0	207	0	0
ALG1L	HGLibA_01621	CCCGCAGGTTCTTCCAAAAC	27	25	159	100	59	56	0	0	0	0
ALG1L	HGLibA_01622	AGTTGTATGTCCATAACCAA	87	77	451	351	127	115	494	126	0	0
ALG1L	HGLibA_01623	TTTGAACAACTTACTCTTGA	125	89	788	398	114	81	166	80	0	0
ALG2	HGLibA_01624	TACCACGTCGAACTCCTCGT	350	240	14	168	558	677	0	0	0	1
ALG2	HGLibA_01625	CGACGTGGTAGTGTGCGACC	57	54	0	1	121	126	0	0	0	0
ALG2	HGLibA_01626	AGGGTTCATCTGATCGTGGC	64	64	197	168	206	117	72	0	0	0
ALG3	HGLibA_01627	GGAGCCGCGCTACACGCTGC	41	24	133	35	65	51	0	0	0	0
ALG3	HGLibA_01628	CTGCGGAAACGCGGCCGGTC	42	33	189	329	41	116	0	0	0	0
ALG3	HGLibA_01629	GCCTACATGGCCGAGGTAGA	39	44	210	289	68	74	162	229	0	0
ALG5	HGLibA_01630	CAGGGTATATTCAGTTCTCG	111	77	662	481	152	136	0	70	0	0
ALG5	HGLibA_01631	AGCAGTTGTAAATGCAACGA	68	55	524	361	90	131	931	0	0	0
ALG5	HGLibA_01632	CACAACGACAGAAAGTTGTT	53	39	93	131	21	25	0	0	0	0
ALG6	HGLibA_01633	GCTGGTAAACCGCCTATGTT	73	86	653	511	194	157	559	97	0	0
ALG6	HGLibA_01634	AAGCTCTTCATGCGTACAAC	73	54	127	342	123	85	195	0	0	0
ALG6	HGLibA_01635	TCTCATATCCACGTGATGTA	100	87	487	505	199	249	0	0	0	0
ALG8	HGLibA_01636	AAACCAATTGCCAGTACCCG	84	55	41	183	179	145	0	264	0	0
ALG8	HGLibA_01637	GGCGGCGCTCACAATTGCCA	52	37	24	151	128	72	0	0	0	0
ALG8	HGLibA_01638	AACCAAACCACTTGTCATTG	125	109	763	537	198	282	184	262	0	0
ALG9	HGLibA_01639	GTCCATATACCATCCAGTCA	83	75	888	629	213	278	210	416	0	0
ALG9	HGLibA_01640	ACTACGTTGATAGCCATGAC	56	49	174	150	66	179	227	0	0	0
ALG9	HGLibA_01641	TCGAATGATGCTAGCCTTCT	7	3	0	0	99	20	0	0	13	0
ALK	HGLibA_01642	AATGGGACAGTCCTCCAGCT	154	123	859	731	359	235	3	686	0	0
ALK	HGLibA_01643	TGTCCCATTCCAACAAGTGA	29	37	120	296	118	82	411	327	0	0
ALK	HGLibA_01644	TCACATGGAGAGCTCTTGAT	103	82	298	406	99	96	197	0	0	0
ALKBH1	HGLibA_01645	AGAAGTCGATGACCCCTTCC	128	101	48	782	148	242	12	168	0	0
ALKBH1	HGLibA_01646	ACCCTTGCCACGGGCTGCGT	112	58	1162	476	122	205	1501	898	0	0
ALKBH1	HGLibA_01647	AGGATAGCCTTTGAGTCCAT	148	114	1079	559	226	175	332	0	0	0
ALKBH2	HGLibA_01648	CAGGCAACGTATGGCGACGC	74	56	260	66	111	124	75	0	0	0
ALKBH2	HGLibA_01649	TGTGCCACTTCCCGAATACC	101	52	99	533	97	102	0	0	0	0
ALKBH2	HGLibA_01650	TCCCACGGGAATCCTTATGC	74	63	231	92	63	134	88	0	0	0
ALKBH3	HGLibA_01651	TCTTTCACGTCAACAAAGCC	78	68	413	216	134	217	153	0	0	0
ALKBH3	HGLibA_01652	AGCTTTGTCAAGATGTTCCC	134	118	569	768	408	274	140	584	0	0
ALKBH3	HGLibA_01653	TGCTTACCTAGATACACCTG	122	81	558	467	145	124	0	121	0	0
ALKBH4	HGLibA_01654	GCCCGTCGAGCAGTGCAACC	96	59	209	267	142	173	0	0	0	0
ALKBH4	HGLibA_01655	CGGTTCACACGGGTCTTCCC	99	73	30	546	69	199	0	239	0	0
ALKBH4	HGLibA_01656	CCGAGACCCCCGAAGTCCTT	60	41	696	374	122	123	0	0	0	0
ALKBH5	HGLibA_01657	CCACCGTGTGCTCGTTGTAC	100	90	0	319	210	115	0	195	0	0
ALKBH5	HGLibA_01658	ACTGGTTCCGACACCCGAAT	112	62	223	394	172	166	0	76	0	0
ALKBH5	HGLibA_01659	TATGCTTCAGATCGCCTGTC	39	19	0	74	93	90	0	0	0	0
ALKBH6	HGLibA_01660	CTCGTGAACCAGTATCTGCC	126	96	301	246	211	328	162	0	0	0
ALKBH6	HGLibA_01661	ACACTTTGTCCACGTAGCGC	113	75	520	554	158	251	237	0	0	0
ALKBH6	HGLibA_01662	AGCCCTGGAACCGTTCAGAG	39	24	254	197	32	86	36	251	0	0
ALKBH7	HGLibA_01663	GCCGCTACGAATACGATCAC	74	54	153	326	176	83	0	185	0	0
ALKBH7	HGLibA_01664	GTGCACCAGCCGCATAACGC	104	57	678	359	191	165	27	759	0	0
ALKBH7	HGLibA_01665	CCCAGTGATCGTATTCGTAG	121	76	122	217	75	274	596	143	0	0
ALKBH8	HGLibA_01666	TCTTCTACTACCATGAGTCC	93	62	559	313	119	156	2460	622	0	0
ALKBH8	HGLibA_01667	GACAGTATCCTATGCCACTC	112	88	285	462	246	333	420	47	0	0
ALKBH8	HGLibA_01668	AATTACTTACCCCCAGATAA	42	38	42	177	90	60	0	148	0	0
ALLC	HGLibA_01669	GACATGGCATCTGAATCCGT	121	108	170	238	152	164	1	0	0	0
ALLC	HGLibA_01670	TCCTGCAGAAAACCTCATAA	59	41	0	179	92	89	0	205	0	0
ALLC	HGLibA_01671	CTTCAAAGAGCATGAATATA	16	14	80	62	19	50	1	0	0	0
ALMS1	HGLibA_01672	GCCCCCGCAGCACCGCTACT	119	95	904	433	385	145	447	115	0	0
ALMS1	HGLibA_01673	TCCGCTCGCCCTCCGAGTAG	167	116	601	524	232	220	0	619	0	0
ALMS1	HGLibA_01674	TTCTCACATTAAACCTAGTC	21	26	198	223	27	33	0	21	0	0
ALOX12	HGLibA_01675	CGTACAACCGCGTGCAGCTT	98	70	55	683	189	158	0	678	0	0
ALOX12	HGLibA_01676	TGGCCTTCCCGTGCTACCGC	187	114	717	899	368	379	0	269	0	0
ALOX12	HGLibA_01677	GACCATCGCTGCAGACCGTA	77	72	71	702	207	160	0	0	0	0
ALOX12B	HGLibA_01678	GGCCGGGGTTGACGCCGTTG	55	39	777	438	116	79	1787	510	0	0
ALOX12B	HGLibA_01679	GTTCCCCGTCACAGACGACA	68	59	51	152	117	71	0	0	0	0
ALOX12B	HGLibA_01680	GATGATGCCCATCGCCATCC	113	90	513	380	203	202	28	1	0	2
ALOX15	HGLibA_01681	GTTGGAACCGGCATAGAGCG	25	15	15	7	53	24	0	0	0	0
ALOX15	HGLibA_01682	ACCTCCTTAAGGACGACGCC	64	45	9	463	77	89	0	0	0	0
ALOX15	HGLibA_01683	CTATGCCGGTTCCAACAACC	105	79	218	669	195	112	270	184	0	0
ALOX15B	HGLibA_01684	GGTTCCAGCTGACACCGCCG	65	43	106	349	76	109	906	500	0	0
ALOX15B	HGLibA_01685	GCCAGCCTGTAGATAAAAGT	71	64	405	434	148	129	28	0	0	0
ALOX15B	HGLibA_01686	AAGAGGAGGTGGCCGCCCCG	89	66	606	453	161	304	0	0	0	0
ALOX5	HGLibA_01687	GGATTCATACGACGTGACTG	103	65	277	381	271	123	0	0	0	0
ALOX5	HGLibA_01688	GAATCGAGAAGCGCAAGTAC	25	18	0	75	32	35	0	0	0	0
ALOX5	HGLibA_01689	GCAACACCGACGTAAAGAAC	54	44	278	402	64	64	0	1039	0	0
ALOX5AP	HGLibA_01690	GGTACGCATCTACACAGTTC	56	49	23	475	44	133	568	0	0	0
ALOX5AP	HGLibA_01691	TTAGTTCCTGCTGCGTTTGC	59	35	395	0	97	132	469	2	0	0
ALOX5AP	HGLibA_01692	CATCGTCACCCTCATCAGCG	103	73	591	666	265	225	621	237	0	0
ALOXE3	HGLibA_01693	CCACACTCGATACACGCTGC	36	23	0	250	62	22	0	149	0	0
ALOXE3	HGLibA_01694	GGGTCGCGGACCTTGTAGAT	29	29	591	121	149	83	1563	0	0	0
ALOXE3	HGLibA_01695	AGCAAAAATCTCGCCAGTCC	101	78	650	529	182	172	35	0	0	0
ALPI	HGLibA_01696	CATGGACCGCTTCCCATACC	159	119	1231	639	270	239	534	56	0	0
ALPI	HGLibA_01697	AGCTGCCTGGCGGTTCCAGA	32	39	0	542	77	89	0	538	0	2
ALPI	HGLibA_01698	TGAGGTTCTTGGCGACCTTC	211	171	402	917	355	423	72	362	0	0
ALPK1	HGLibA_01699	CAGAGACGTCGAGCCCATAC	86	59	581	656	111	203	243	3	0	0
ALPK1	HGLibA_01700	AGCCACGCCAATTGCCCCGC	61	53	195	192	231	114	54	0	0	0
ALPK1	HGLibA_01701	TCGGTCTGTATACAGATCAG	82	57	606	219	94	278	13	97	0	0
ALPK2	HGLibA_01702	GATAACCCTAACCTACACCG	77	53	229	139	103	109	0	0	0	0
ALPK2	HGLibA_01703	AATAATGCCACTCCCATCGA	78	47	642	635	128	128	302	245	0	0
ALPK2	HGLibA_01704	GTGCTTCGCTGCATAATATC	58	46	479	216	160	122	311	0	0	0
ALPK3	HGLibA_01705	GTCTGCAGTAGCGCCGCGTC	18	18	0	34	11	26	0	0	0	0
ALPK3	HGLibA_01706	CCGATACACACCGCAGTCTA	98	44	591	168	96	172	292	472	0	0
ALPK3	HGLibA_01707	CCGTAGACTGCGGTGTGTAT	17	8	87	20	19	26	46	0	0	0
ALPL	HGLibA_01708	TGGCGGTGCCGGCACTGTCA	63	45	121	492	111	21	0	291	0	0
ALPL	HGLibA_01709	GTTGCACCGGGAACGCTCAG	55	39	323	334	28	55	174	602	0	0
ALPL	HGLibA_01710	GGTGGCATGGTTCACTCTCG	30	20	35	161	34	67	0	0	3	0
ALPP	HGLibA_01711	CATGGACCGCTTCCCATATG	269	199	900	1622	508	733	8	650	0	0
ALPP	HGLibA_01712	CGAGGCGTGCTGCACTCGTG	83	84	260	218	180	148	0	0	0	0
ALPP	HGLibA_01713	TCCATGGCCAGGGGTATCTC	80	55	73	85	176	137	1	0	0	0
ALPPL2	HGLibA_01714	CATGGACCGCTTCCCGTACG	56	45	266	510	113	158	0	0	0	0
ALPPL2	HGLibA_01715	GGATGCCGACGTGCCTGCCT	50	30	145	98	52	99	0	0	0	0
ALPPL2	HGLibA_01716	CACCGTGTGGGCGTAGGCGC	102	57	111	134	276	191	0	0	0	0
ALS2	HGLibA_01717	GAACTCCATGTTTCACTCCG	138	81	589	550	219	180	0	0	0	0
ALS2	HGLibA_01718	GGCACGGCGATGTTCTGCCT	133	72	401	197	165	241	132	0	0	0
ALS2	HGLibA_01719	GTGGCTGCTACTTATGAAGC	29	18	0	67	32	12	0	0	0	0
ALS2CL	HGLibA_01720	CTACACGCAGCGAGTACTGG	121	104	189	136	123	194	0	2	0	0
ALS2CL	HGLibA_01721	GCACGTACTGTTGCACGTGA	109	93	242	255	101	173	0	309	0	11
ALS2CL	HGLibA_01722	GTGAACGCAGTCACCCTCTT	232	158	1311	1259	353	349	80	365	0	0
ALS2CR11	HGLibA_01723	AGCACACTTGATAACCGCAG	90	70	380	192	101	97	86	0	0	0
ALS2CR11	HGLibA_01724	CCGCCACCCCGCTATTGCAG	80	49	0	299	73	147	0	238	0	0
ALS2CR11	HGLibA_01725	ATTGTTGTAGGTTGGCTGCC	120	92	894	686	279	178	1	892	0	0
ALS2CR12	HGLibA_01726	GAATCGGAGATCCCGGACAA	24	23	106	227	34	17	0	45	0	0
ALS2CR12	HGLibA_01727	TTCCGAACAAGTTGATAGCC	63	52	863	492	123	91	301	0	0	0
ALS2CR12	HGLibA_01728	AGTTCTTGCGTGGTAGTTGA	107	87	305	671	314	132	0	163	0	0
ALS2CR8	HGLibA_01729	TTGACTCTTCACCGTCATTA	144	101	1011	523	238	175	840	349	1	0
ALS2CR8	HGLibA_01730	CATGATTTAGTGCCCCCAAA	63	39	122	226	100	95	0	0	0	0
ALS2CR8	HGLibA_01731	TGGGGGTAGTAGAATGCTTG	50	41	218	421	104	145	594	300	0	0
ALX1	HGLibA_01732	CGCCGAGCATCACGTGCGCT	40	28	0	94	121	105	0	132	0	0
ALX1	HGLibA_01733	CATTCGAAGAACTGCGATAC	96	77	195	394	159	186	480	0	0	0
ALX1	HGLibA_01734	AGGTCCTCTGGAGCACGTTA	64	32	237	318	168	120	1	572	0	0
ALX3	HGLibA_01735	GCACTGCGCGCCTTTCCGCG	46	38	329	221	69	98	44	0	0	0
ALX3	HGLibA_01736	CGAGCGTTATGGGAAGATCC	59	45	191	128	73	65	0	0	0	0
ALX3	HGLibA_01737	ATCACGTGGTCCAGTTCAGA	68	57	189	349	126	73	0	235	0	0
ALX4	HGLibA_01738	CGTCTCTTACTGCGAGTCGC	80	55	13	274	130	151	0	435	0	0
ALX4	HGLibA_01739	CCGCAAGACCTCGAGCATCG	62	48	0	382	186	153	0	232	0	0
ALX4	HGLibA_01740	CCGTTACGGCGCTGGGCAGC	22	16	130	156	30	11	0	0	0	0
ALYREF	HGLibA_01741	GGGACTCACTCTCGCATTAT	35	32	111	104	165	100	333	0	0	0
ALYREF	HGLibA_01742	AGTCTCAGACGCCGATATTC	80	41	279	497	80	94	337	49	0	0
ALYREF	HGLibA_01743	CGTCACAGATTGACGCACAG	85	64	307	432	206	129	0	1	0	0
AMACR	HGLibA_01744	GTCCTGTAAGTCGTATAGAA	19	24	146	186	79	35	1	0	0	0
AMACR	HGLibA_01745	CACCTTTCTATACGACTTAC	47	37	249	4	39	54	0	0	0	0
AMACR	HGLibA_01746	GACCCTTGCCAGTGCGTGTG	64	79	767	104	173	83	331	0	0	0
AMBN	HGLibA_01747	AGGCTCAAACTAGCCATACC	54	57	245	258	88	107	1936	1	0	0
AMBN	HGLibA_01748	GATACTGATCCTATGCCTCC	26	26	75	75	97	30	314	0	0	0
AMBN	HGLibA_01749	TATGGCTAGTTTGAGCCTTG	97	97	833	368	180	180	54	79	0	0
AMBP	HGLibA_01750	TTGTCGGGCGGCGTTGGCAC	96	65	562	249	169	153	263	0	0	0
AMBP	HGLibA_01751	TGCTCACCGCCAACGAGTGC	73	54	456	124	211	129	0	306	0	0
AMBP	HGLibA_01752	GGCAGGTGGAACCGATGGCC	44	35	106	282	45	97	0	0	0	0
AMBRA1	HGLibA_01753	GCAGACATCCGGGCATTGCG	37	23	73	326	122	53	290	0	0	0
AMBRA1	HGLibA_01754	GGTAGTATTGGCAATGTTAC	49	22	139	140	113	59	0	0	0	0
AMBRA1	HGLibA_01755	ACATTGCCAATACTACCTAC	78	65	633	363	139	141	299	188	0	0
AMD1	HGLibA_01756	TGACTGATTACCCGACTCTC	97	68	370	256	145	164	179	0	0	0
AMD1	HGLibA_01757	GTTGTAGAAGTCTTCAAGCC	51	34	387	294	112	84	677	362	0	0
AMD1	HGLibA_01758	GGAATTCGTGACCTGATACC	61	36	82	0	64	86	76	0	0	0
AMDHD1	HGLibA_01759	GAACGCGCAGCAAGTGGTGC	87	41	134	146	113	42	336	1	0	0
AMDHD1	HGLibA_01760	TGCGCAGCGCATCCCGCGCC	129	102	388	255	154	208	0	74	0	0
AMDHD1	HGLibA_01761	AGTTCACGAATTTGCAATGA	41	42	511	49	116	103	0	0	0	0
AMDHD2	HGLibA_01762	CAATGTCCGCATCGTGACGC	121	89	384	279	219	189	2	131	0	0
AMDHD2	HGLibA_01763	CCCGCAGTCCCGCCGCTCGT	61	49	371	124	138	127	3	0	0	0
AMDHD2	HGLibA_01764	TCAGCGCCCGGATCACTTCG	77	59	141	29	154	139	0	0	0	0
AMELX	HGLibA_01765	ATACCGGTGGCCTTATGCTC	67	47	0	94	84	130	0	0	0	0
AMELX	HGLibA_01766	CAACCAATGATGCCCGTTCC	174	128	930	684	496	273	1075	0	0	0
AMELX	HGLibA_01767	CAAGCTTCCAGAGTCAGATC	30	19	1	60	60	3	0	0	0	0
AMELY	HGLibA_01768	GGGTTGGAGTCATGGATTGC	10	8	202	26	50	20	1	0	0	0
AMELY	HGLibA_01769	CTGGTGGTCTTATCATGCTC	72	55	308	455	152	121	267	0	5	0
AMELY	HGLibA_01770	CATACTTCCTGATCTGCATC	148	113	279	1090	294	217	841	98	0	0
AMER1	HGLibA_01771	TTAGCAGTATCCGCCGTCAC	134	98	707	596	152	203	139	0	0	0
AMER1	HGLibA_01772	TACCATAGTCGATTCTACCA	70	54	426	275	102	111	182	446	0	0
AMER1	HGLibA_01773	GAGCAGCCTCCCTCGATACT	131	114	934	712	295	345	548	247	0	0
AMER2	HGLibA_01774	AGCGGCCAAGGACGCGTCCT	88	70	228	308	113	133	0	0	0	0
AMER2	HGLibA_01775	CGACGGACTTGCCGAGGTGC	83	50	290	198	112	74	151	0	0	0
AMER2	HGLibA_01776	TGACTGTGCCGCCGAAACGC	86	78	664	559	94	115	135	1335	0	0
AMER3	HGLibA_01777	CCGTGAGCGAGTCGAAGCTC	25	19	107	90	62	5	0	185	0	0
AMER3	HGLibA_01778	ATCCGTGTCCACAAGTGACG	95	79	309	130	97	100	56	0	0	0
AMER3	HGLibA_01779	ATCGTCAGCTGGCTGCGCCG	10	7	0	30	32	8	0	0	0	0
AMFR	HGLibA_01780	CGGCGAGCCGGACCAGCTAA	31	24	0	53	16	38	0	0	0	0
AMFR	HGLibA_01781	CGCGCGGTAGGCGCTGATGA	8	11	157	86	5	0	0	0	0	0
AMFR	HGLibA_01782	TGTCTCTCACTCACTCGAAG	50	26	240	346	58	74	0	93	0	0
AMH	HGLibA_01783	TCCGACCGCAACCCGCGCTA	77	48	511	199	101	171	221	0	0	0
AMH	HGLibA_01784	AGACGCTCACGCGCCTGGTG	28	24	34	169	41	77	0	469	0	0
AMH	HGLibA_01785	ACGACCACCGCTGCTTCACA	81	48	0	152	111	68	0	290	0	0
AMHR2	HGLibA_01786	AACACACAGGTTCGCCTGTT	40	31	105	325	139	85	0	0	0	0
AMHR2	HGLibA_01787	TTTGTGCTTCCCCGCACTCC	247	164	1222	655	387	494	486	99	0	0
AMHR2	HGLibA_01788	TGCCGAGACAGTGATGAGCC	129	72	401	549	163	179	406	0	0	0
AMICA1	HGLibA_01789	TGTCCCCCATCAAGTGTACG	144	119	1075	958	580	393	62	874	0	0
AMICA1	HGLibA_01790	CCAGAACCGCGTACACTTGA	30	20	71	270	33	42	0	381	0	0
AMICA1	HGLibA_01791	GTTACCTTGGCGTGCTCTCC	97	65	128	236	82	127	213	1	0	1
AMIGO1	HGLibA_01792	CCGGTGCGCCTTCGATGACA	96	64	217	688	220	119	2	546	0	0
AMIGO1	HGLibA_01793	GCCCAGTTACACAGCACTAC	66	50	386	177	174	146	0	2	0	0
AMIGO1	HGLibA_01794	GCTACCCAAACTAACGCTCC	29	12	32	64	23	15	0	0	0	0
AMIGO2	HGLibA_01795	AAGTACCTGACGCGAGTGCC	100	103	104	391	182	255	215	0	0	0
AMIGO2	HGLibA_01796	TGACTCCAGGCACTCGCGTC	83	65	342	159	134	135	132	0	0	0
AMIGO2	HGLibA_01797	AATAAAGCCAAGCGCACGAA	54	27	298	226	69	41	138	0	0	0
AMIGO3	HGLibA_01798	TGCGCGCGAGTACGTATGCT	99	76	1125	388	256	141	77	1	0	0
AMIGO3	HGLibA_01799	CTCGCGCGCAAAGTCGCGCA	58	43	161	273	145	89	0	102	0	0
AMIGO3	HGLibA_01800	ACCGACCCACCAGCGCGTAC	104	68	385	575	225	278	0	168	0	0
AMMECR1	HGLibA_01801	ACGCACCGCCACCTACCTAC	159	118	1720	736	430	281	1532	1	0	0
AMMECR1	HGLibA_01802	GGTCGAGACAAAAGATTACG	19	15	163	26	61	30	0	0	0	1
AMMECR1	HGLibA_01803	ACAGCCCACTGTTTGTAACA	75	74	371	337	195	154	90	110	0	0
AMMECR1L	HGLibA_01804	TTAGTCCGCTCTTTGTGACG	116	108	142	258	183	156	0	158	1	0
AMMECR1L	HGLibA_01805	AGGGCTCAGCGCTCCCGATG	49	46	383	464	95	93	144	0	0	0
AMMECR1L	HGLibA_01806	ATTTCCCCCCCTGACCCGAG	12	8	60	17	23	49	0	0	0	0
AMN	HGLibA_01807	TGCGACGTCGAAGTCCGTGT	63	57	509	86	110	121	0	0	0	0
AMN	HGLibA_01808	ACTTCGACGTCGCAGCCAAC	108	80	1052	602	175	226	493	286	0	0
AMN	HGLibA_01809	CCGAGGCGAGATGGGCGTCC	60	56	347	268	254	66	0	83	0	0
AMN1	HGLibA_01810	ACCTTGTGCGAAGAAATTAG	58	49	101	664	111	145	0	265	0	0
AMN1	HGLibA_01811	AGCTCCGTAGATCTAGAGTT	75	61	521	208	130	68	0	231	0	2
AMN1	HGLibA_01812	ACCTCTAATTTCTTCGCACA	53	44	44	217	123	69	0	182	0	0
AMOT	HGLibA_01813	CATATGCCTCCGAGACGCGC	102	68	93	409	150	166	0	239	0	0
AMOT	HGLibA_01814	GACAGAAATCCAGCGCGTCT	135	89	354	555	303	105	472	91	0	0
AMOT	HGLibA_01815	AGATCCTCTCAGACGAGAAC	51	41	77	157	147	115	0	0	0	0
AMOTL1	HGLibA_01816	TACCACCAAGCGAGAATCGC	58	40	305	165	150	113	0	0	0	0
AMOTL1	HGLibA_01817	CTTGTCCAGCGATTCTCGCT	66	48	317	377	117	147	0	98	0	0
AMOTL1	HGLibA_01818	CCATCACCGTATTGTCCACC	157	95	500	498	313	311	67	300	0	0
AMOTL2	HGLibA_01819	ACTGTCCATCTTGTTCCGCA	181	95	806	1205	424	410	64	735	0	0
AMOTL2	HGLibA_01820	GCCGCAGCCGCGAAAACAGA	12	11	16	0	11	17	0	0	0	0
AMOTL2	HGLibA_01821	GGAATCTGCAAATCGCCGCC	14	8	1	0	26	9	0	0	0	0
AMPD1	HGLibA_01822	AATTAACAGTCTTCCGTCCT	105	99	371	467	274	111	194	111	0	0
AMPD1	HGLibA_01823	CCCAGAAAAAAGCGTTTCCA	67	39	84	314	105	79	105	284	0	0
AMPD1	HGLibA_01824	GGAGATTTCCCCCTTTGATG	92	74	752	322	175	151	489	468	0	0
AMPD2	HGLibA_01825	GGTGTCGGGGCCCTGTTCAT	55	46	143	170	80	70	240	9	0	0
AMPD2	HGLibA_01826	ACATGGGGCCATTGATAATC	38	33	138	224	86	95	1	378	0	0
AMPD2	HGLibA_01827	CCTCCCGCAGCGTCTGTTCA	86	61	248	201	142	123	2	0	0	0
AMPD3	HGLibA_01828	CTTACTAAATCCGGGGCACC	77	42	426	287	108	132	41	0	0	0
AMPD3	HGLibA_01829	AGGAGAGTACTTTGCTCGGA	19	6	194	0	60	8	95	0	0	0
AMPD3	HGLibA_01830	CATCTACGGCCGCAGTCCTG	139	99	431	120	223	302	59	0	0	0
AMPH	HGLibA_01831	AGACTTCAGCGAGAACTCCG	74	61	412	241	89	113	0	0	0	0
AMPH	HGLibA_01832	TCTTCCCGCCCATACCAGTC	73	81	197	317	163	123	0	0	0	0
AMPH	HGLibA_01833	ATGAAGTCTATGAGCCTGAC	55	34	201	487	65	71	0	451	0	0
AMT	HGLibA_01834	CCCTGCGAGTACAGTCGTCC	72	59	228	311	95	131	0	0	0	0
AMT	HGLibA_01835	TGACGTGTCTCATATGCTGC	24	21	434	16	46	73	178	2	0	0
AMT	HGLibA_01836	CGTCAAAGAGCGAGCAGTGC	74	46	0	274	59	122	0	0	0	0
AMTN	HGLibA_01837	TTTGGTAGTGTTCCCTGATC	68	43	439	191	126	51	241	302	0	0
AMTN	HGLibA_01838	CTACAGTTAAATCCTGCTGC	70	61	119	667	113	148	0	63	0	0
AMTN	HGLibA_01839	CCAGACCCACCCATTGACCC	70	37	212	166	184	185	38	0	0	0
AMY1A	HGLibA_01840	GTGCATAATTTATAGCTAAC	82	69	339	514	134	82	298	0	0	1
AMY1A	HGLibA_01841	TTCACAACCCTTTCAGACCT	163	140	875	397	407	307	373	208	2	0
AMY1A	HGLibA_01842	TTAAAATCCCATCCAGAATA	46	26	174	229	124	66	2	0	0	0
AMY1B	HGLibA_01843	TTCACAACCCTTTCAGACCT	163	140	875	397	407	307	373	208	2	0
AMY1B	HGLibA_01844	GTGCATAATTTATAGCTAAC	82	69	339	514	134	82	298	0	0	1
AMY1B	HGLibA_01845	TTTCTAGGTTCGTATTTATG	22	14	0	4	13	17	0	0	0	0
AMY1C	HGLibA_01846	CTGAACCCCTCCAAATCCCT	83	85	474	349	199	237	434	0	0	0
AMY1C	HGLibA_01847	AAAGCAAAATGAAGCTCTTT	52	33	160	121	94	50	138	365	0	0
AMY1C	HGLibA_01848	GTGCATAATTTATAGCTAAC	82	69	339	514	134	82	298	0	0	1
AMY2A	HGLibA_01849	TTTACAACCCTTTCAGACCT	51	33	448	393	92	75	38	0	0	0
AMY2A	HGLibA_01850	GTGCATAATTTATAGCTAAC	82	69	339	514	134	82	298	0	0	1
AMY2A	HGLibA_01851	TTGAAATCCCATCCAGAATA	103	92	706	770	202	188	712	637	0	0
AMY2B	HGLibA_01852	ACAGGTCAGAGATTGTCGTC	33	27	0	186	66	10	0	0	0	0
AMY2B	HGLibA_01853	GCTGTAATTAATCATATGTC	55	39	119	248	53	69	0	109	0	0
AMY2B	HGLibA_01854	ATGAATCATCTCATTGACAT	119	89	317	756	153	189	219	219	0	0
AMZ1	HGLibA_01855	GTCCCGTACCTATCGGCTGT	154	123	893	474	204	219	166	436	0	0
AMZ1	HGLibA_01856	ACGGCAGGCACTTGACGCGC	87	81	51	564	130	149	453	436	0	0
AMZ1	HGLibA_01857	GCGCGTCAAGTGCCTGCCGT	108	63	226	347	160	161	0	0	0	0
AMZ2	HGLibA_01858	TTTACTACTTCGATCCTGTA	16	11	83	0	7	6	0	0	0	0
AMZ2	HGLibA_01859	CAAATATGTGTCCGATCTCA	59	48	221	526	49	157	0	712	0	0
AMZ2	HGLibA_01860	CATGCAAGGCTCCAACCACT	132	86	128	444	203	257	0	93	0	0
ANAPC1	HGLibA_01861	AAACAGCAATCCATATTTAG	80	50	526	693	118	147	195	514	0	0
ANAPC1	HGLibA_01862	GTGTGACTTCATTATATCAC	49	35	20	0	60	128	0	0	0	0
ANAPC1	HGLibA_01863	CCTGAAAGGTTGCAAATGTT	58	37	153	353	94	112	192	285	0	0
ANAPC10	HGLibA_01864	TGTATCATGAATGTACGAGT	129	93	207	381	325	217	0	162	0	0
ANAPC10	HGLibA_01865	GACATACCCGAATTTCTTGA	56	38	251	376	113	67	1	252	0	0
ANAPC10	HGLibA_01866	CCCTTGGCAGCAACTTGAGT	72	61	446	443	139	200	118	171	0	0
ANAPC11	HGLibA_01867	GATGCCACAGTTCTCATCGT	134	94	76	42	251	320	97	0	0	0
ANAPC11	HGLibA_01868	CGACGACTGCCCGCTGGTGT	5	8	0	0	16	42	0	0	0	0
ANAPC11	HGLibA_01869	CCCTCCGTAGGCAAGGTGCC	125	85	698	199	221	281	246	0	0	0
ANAPC13	HGLibA_01870	CATGAGAATGTTCCCCCCAT	122	86	893	437	231	168	110	0	0	0
ANAPC13	HGLibA_01871	AGCCAAGCGTCAGTTTCCAA	64	48	229	24	206	60	38	0	0	0
ANAPC13	HGLibA_01872	GGTATTGCGACATCCTCATA	87	54	422	173	164	121	183	154	0	0
ANAPC15	HGLibA_01873	TGTCTTTCTCCGCGATGCTT	178	119	1417	1137	469	301	412	3	0	0
ANAPC15	HGLibA_01874	TAATCTGGATCGACCCTGTG	94	80	611	436	175	339	928	0	0	0
ANAPC15	HGLibA_01875	CCCACAGCTCCAAAGCATCG	74	57	253	73	93	101	1	0	0	0
ANAPC16	HGLibA_01876	ATGTTTCACCTGTTTAAGCG	39	31	191	63	84	45	0	0	0	0
ANAPC16	HGLibA_01877	AGCTAAAAACAGATTCGCAG	50	34	36	49	80	58	0	0	0	0
ANAPC16	HGLibA_01878	TAAGCCCATCGAGCAGCTGC	21	10	0	6	36	71	1	0	0	0
ANAPC2	HGLibA_01879	ATGCCCGTCGCCGGTACTAC	134	88	576	686	208	186	252	438	0	0
ANAPC2	HGLibA_01880	GAGATGATCCAGCGTCTGTA	8	9	0	0	9	0	0	0	0	0
ANAPC2	HGLibA_01881	GGTAGAAGAACCTTTGCACG	74	46	68	152	149	179	107	180	0	0
ANAPC4	HGLibA_01882	TCCTGGTCTGGTCGCCCAAG	69	69	44	26	245	154	0	0	0	0
ANAPC4	HGLibA_01883	ACAGGTCGGAAAACGCAACA	30	32	56	0	34	104	0	0	0	0
ANAPC4	HGLibA_01884	CACTTCCATCCAATGCATAC	101	84	458	90	216	292	276	0	0	0
ANAPC5	HGLibA_01885	GGTGACGCCGTACAAGATCG	16	12	0	0	0	23	0	0	0	0
ANAPC5	HGLibA_01886	GTCCTTGATGCCGAACACAT	243	165	667	797	477	459	7	224	6	0
ANAPC5	HGLibA_01887	CCACCTCGCAGAGCTACACG	189	127	0	187	207	293	0	48	0	0
ANAPC7	HGLibA_01888	CCTGTACAAGAAGGCTGGTC	70	51	125	138	96	107	658	0	0	0
ANAPC7	HGLibA_01889	GATCCAAACCGTGCCTAACT	114	90	691	431	162	202	213	398	0	0
ANAPC7	HGLibA_01890	CCTGACCAGCCTTCTTGTAC	79	46	495	224	132	140	99	0	0	0
ANG	HGLibA_01891	GGCCCGCTGGTTACGGACGA	35	29	407	184	104	79	50	1	0	0
ANG	HGLibA_01892	AACGTTTCTGAACCCCGCTG	53	67	198	322	108	55	322	0	0	0
ANG	HGLibA_01893	ACCTCCATGTAGCTTGCAAG	67	41	287	178	111	130	517	0	0	0
ANGEL1	HGLibA_01894	CGAAGCGATAGTTCCAATTG	76	60	395	158	138	102	272	196	0	0
ANGEL1	HGLibA_01895	AGGACTGGGTGTAAAACCGA	51	27	0	188	51	39	0	0	0	0
ANGEL1	HGLibA_01896	TCGCTTCGTGAACCTCATGC	124	99	555	442	200	242	0	51	0	0
ANGEL2	HGLibA_01897	TAGTTACGTCATGAACGCTG	42	31	0	125	46	43	0	0	0	0
ANGEL2	HGLibA_01898	CAGGTCTCCAGTTACAGTAC	43	38	115	94	49	87	0	0	0	0
ANGEL2	HGLibA_01899	CTAAAACTCCAGTGTAATAC	57	53	524	236	81	40	43	0	0	0
ANGPT1	HGLibA_01900	GAGAAATCCGGTTCCACGTG	19	11	58	290	42	27	0	0	0	0
ANGPT1	HGLibA_01901	TCGACTTGAGATACAGCTGC	98	68	96	285	218	165	832	166	0	0
ANGPT1	HGLibA_01902	CGACAGTTGCCATCGTGTTC	87	57	539	103	101	156	0	0	0	0
ANGPT2	HGLibA_01903	AACGCGGAAGTTAACTGATG	63	38	190	267	92	69	518	221	0	0
ANGPT2	HGLibA_01904	GACAATTATTCAGCGACGTG	38	28	0	193	103	52	0	0	0	0
ANGPT2	HGLibA_01905	TCCGCGTTTGCTCCGCTGTT	125	94	516	445	203	128	107	301	0	0
ANGPT4	HGLibA_01906	AGTTGTGCCTGACACCGCGC	53	49	806	178	227	45	318	1	0	0
ANGPT4	HGLibA_01907	GCCCTCACCAACATCGAGCG	55	30	248	149	92	190	106	1	0	0
ANGPT4	HGLibA_01908	GGGCCATCAAGACGATCTTG	36	19	169	156	65	42	0	0	0	0
ANGPTL1	HGLibA_01909	GTATGACCCGCCTCTGTATT	161	130	1002	898	397	208	1103	550	0	0
ANGPTL1	HGLibA_01910	TGAATAACAGTCCAACCCCC	29	19	53	83	62	30	1	0	0	0
ANGPTL1	HGLibA_01911	AGATACCCTCGTGCCACAGA	57	53	265	378	66	64	709	102	0	0
ANGPTL2	HGLibA_01912	GCACTTACCCGACGGCTTGT	99	71	65	408	184	98	0	255	0	0
ANGPTL2	HGLibA_01913	CCAACGCGTTGTCCCGCTTG	163	129	361	341	320	267	0	70	0	0
ANGPTL2	HGLibA_01914	GGTACCGCGGGGGCCATTAC	30	26	368	143	78	40	346	0	0	0
ANGPTL3	HGLibA_01915	AGACTTTGTCCATAAGACGA	14	18	0	113	41	4	0	0	0	0
ANGPTL3	HGLibA_01916	CAAAGACCTTCTCCAGACCG	100	84	333	584	265	221	0	300	0	0
ANGPTL3	HGLibA_01917	GTCTACTGTGATGTTATATC	31	22	408	366	38	114	138	667	0	0
ANGPTL4	HGLibA_01918	ATCCCCAAACCCCGCCTTGT	47	42	179	138	155	75	115	239	0	0
ANGPTL4	HGLibA_01919	GTGAACTGCAAGATGACCTC	69	46	185	86	83	96	0	84	0	0
ANGPTL4	HGLibA_01920	TTTGCAGATGCTGAATTCGC	129	87	728	954	265	204	414	354	0	0
ANGPTL5	HGLibA_01921	TAACTGTGTACATCATTCTA	106	76	528	472	189	142	120	0	0	0
ANGPTL5	HGLibA_01922	GAAGTACCAAAAAACTACTA	28	17	317	164	37	37	80	46	0	0
ANGPTL5	HGLibA_01923	GGATGAGCAACAAGCTTCCT	36	33	46	170	24	46	0	0	0	0
ANGPTL6	HGLibA_01924	TGTGGTTCCGGTCCGTCTTG	139	121	1369	442	190	266	408	218	0	0
ANGPTL6	HGLibA_01925	GCCGTCACGTAGTGTCAGTA	92	71	417	498	246	143	747	143	0	0
ANGPTL6	HGLibA_01926	TCAGCTGATACACGGGTTCA	42	40	63	314	117	66	0	156	0	0
ANGPTL7	HGLibA_01927	TTGTCTCCTTCTACCGGGAC	19	19	166	8	33	50	0	0	0	0
ANGPTL7	HGLibA_01928	AGGCTGTGTTGTTATGATAC	93	53	712	305	80	120	403	0	0	0
ANGPTL7	HGLibA_01929	CCTCCATCTCTACACGCAGC	92	74	822	435	155	178	1045	0	0	0
ANHX	HGLibA_01930	TCCACTACCGTCTGGTCATG	224	187	1018	567	353	483	2382	0	0	0
ANHX	HGLibA_01931	GAAGCTGCACAATTTCGCTG	84	53	512	218	158	213	365	1	0	0
ANHX	HGLibA_01932	CAGCTTCTCACGAACCTCTC	80	64	207	246	263	106	779	0	0	0
ANK1	HGLibA_01933	TAATATCTACCCCATTCCGC	98	81	531	185	194	135	655	0	0	0
ANK1	HGLibA_01934	CTCCCGTGACCGAAAGAAGA	22	9	7	0	40	24	0	0	0	0
ANK1	HGLibA_01935	GCGGTTTCTCCGCTTCCTGT	49	58	96	315	113	98	0	185	0	0
ANK2	HGLibA_01936	TGGACTCAACGCTCTCCATC	164	124	674	755	244	440	752	243	4	0
ANK2	HGLibA_01937	CGCTCTTCACATTGCATCTT	104	93	815	550	263	140	157	135	0	0
ANK2	HGLibA_01938	CAATATTAATGCACAGTCTC	74	58	82	338	161	112	318	123	0	0
ANK3	HGLibA_01939	TGGTTTCACGCCATTGTATA	167	119	859	917	345	267	819	1322	0	0
ANK3	HGLibA_01940	AGCATTGCACATCGCATCTT	203	168	1051	764	378	387	0	0	0	0
ANK3	HGLibA_01941	TCCTGGGCTGCCATATACAA	71	61	110	370	125	112	457	210	0	0
ANKAR	HGLibA_01942	GCACAGCGAGAGTGTACTTC	53	43	178	341	114	181	0	0	0	0
ANKAR	HGLibA_01943	ACCAGTAGGTTGATTAGAGA	46	23	25	205	44	79	54	11	0	0
ANKAR	HGLibA_01944	AACAAGGAGCTGTTGCACTT	236	151	1151	1435	399	491	101	569	3845	0
ANKDD1A	HGLibA_01945	GCCGCCCGCCAGAACAATGT	67	43	119	286	166	102	0	0	0	1
ANKDD1A	HGLibA_01946	ACCTGTCCACTGTTGCTCGA	72	49	269	105	149	194	0	0	0	0
ANKDD1A	HGLibA_01947	TCGACGCCATCGAGCAACAG	51	35	8	281	34	87	0	0	0	0
ANKDD1B	HGLibA_01948	GAGCAATCATGTGCGCATCG	121	78	874	319	278	247	37	136	0	0
ANKDD1B	HGLibA_01949	CCACATACCTACCTGATTCT	179	139	726	930	316	321	476	4	0	0
ANKDD1B	HGLibA_01950	TATTCAAGATCTGCACCTCA	57	18	219	171	98	82	0	1	0	0
ANKEF1	HGLibA_01951	CGATTGGTCCGTAGAACGTG	84	86	543	351	131	215	156	125	0	0
ANKEF1	HGLibA_01952	CAGCGATAATGCCGCTTAGT	102	98	801	391	186	139	0	0	0	0
ANKEF1	HGLibA_01953	CTTGCACACGCCGTCATTAG	48	47	359	182	84	121	0	84	0	0
ANKFN1	HGLibA_01954	ACGCAGCCAAACGCCTGTAC	70	30	886	78	115	82	331	250	0	0
ANKFN1	HGLibA_01955	GTACAGGCGTTTGGCTGCGT	47	25	1	592	49	111	0	0	0	1
ANKFN1	HGLibA_01956	GGTGTCAAGCCCTCGCTGTT	150	127	985	657	287	227	4243	121	0	0
ANKFY1	HGLibA_01957	TGACGATGACAATGCTTCGC	157	101	475	915	221	285	0	363	0	0
ANKFY1	HGLibA_01958	CTAGTTTCATCAGTTCAGTC	64	51	153	157	98	62	0	0	0	0
ANKFY1	HGLibA_01959	CTGTATTCGCTTCTACCAGA	43	25	77	77	71	61	101	0	0	0
ANKH	HGLibA_01960	TCCCCACCGACTCGTCCACA	120	74	742	291	217	165	194	422	0	0
ANKH	HGLibA_01961	GCCGTCTTTCACACACTGAT	79	78	384	493	180	154	79	810	0	0
ANKH	HGLibA_01962	CTCACCATTGCGTCCATGAA	109	75	1313	291	176	258	1308	0	0	0
ANKHD1	HGLibA_01963	GACGGGTCTTACCCCCTTGA	71	82	557	520	116	159	112	0	0	5
ANKHD1	HGLibA_01964	CAGCCTCAGATTGCTATTAC	87	50	341	217	141	177	9	2	0	0
ANKHD1	HGLibA_01965	GTGCAGTTGCTAGTGCAAGC	32	24	0	178	49	33	0	0	0	0
ANKHD1-EIF4EBP3	HGLibA_01966	AGTGTATGCGTTGGCACACG	99	68	775	367	173	160	3	0	0	0
ANKHD1-EIF4EBP3	HGLibA_01967	CAGCCTCAGATTGCTATTAC	87	50	341	217	141	177	9	2	0	0
ANKHD1-EIF4EBP3	HGLibA_01968	GCCAACGCATACACTTGCCA	108	78	509	440	185	155	0	12	0	0
ANKIB1	HGLibA_01969	GGCGTGCCAAGCGAGGATGA	44	42	233	199	99	72	0	0	0	0
ANKIB1	HGLibA_01970	GGCTCCCCATAAGATGTATT	57	33	223	415	80	111	0	237	0	0
ANKIB1	HGLibA_01971	TTTAGTCTACGAAGATCCTG	178	131	161	599	269	275	104	377	0	0
ANKK1	HGLibA_01972	GAGGCGGCTTAATGCTGTGC	66	59	74	169	137	137	1	455	0	0
ANKK1	HGLibA_01973	ACATCGAGAGGTCGGCTCTG	33	31	288	76	72	35	0	0	0	0
ANKK1	HGLibA_01974	GCCGCATGCCTGCCGCCACT	194	138	1253	707	496	275	220	364	0	0
ANKLE2	HGLibA_01975	CCCAGTTCCTCCGCCAAGCG	109	64	1179	925	282	299	648	698	0	0
ANKLE2	HGLibA_01976	GACACCGACACCTACAGAGC	21	18	0	0	45	30	0	0	0	0
ANKLE2	HGLibA_01977	AAGGAGCCGCCCCTGTACTA	55	35	43	142	130	82	0	0	0	0
ANKMY1	HGLibA_01978	AGCAGAGCGCGAGACGTTCC	64	44	861	931	83	79	508	821	0	0
ANKMY1	HGLibA_01979	AGGAACGTCTCGCGCTCTGC	132	79	1003	432	150	254	225	0	0	0
ANKMY1	HGLibA_01980	GAAGCAGTTACCTCGCCTGT	95	75	426	447	157	166	543	192	0	0
ANKMY2	HGLibA_01981	TGCAAATTACTACTGCGACA	30	19	0	87	76	62	0	0	0	0
ANKMY2	HGLibA_01982	CTACTGGAAGTCATCGGGAA	52	41	8	347	101	106	1	0	0	0
ANKMY2	HGLibA_01983	GTTGACACGAACATTCTTGC	125	92	1	565	147	134	0	409	0	0
ANKRA2	HGLibA_01984	TCGAGAAAGTGCACTGTCGT	157	104	410	353	244	299	57	0	0	0
ANKRA2	HGLibA_01985	ATGGATCTAGCTGTAGCCCT	62	43	533	613	171	131	0	141	0	0
ANKRA2	HGLibA_01986	AGCTTTGTCTGTTCACCAGT	211	162	706	936	400	430	467	356	0	0
ANKRD1	HGLibA_01987	CCAGATCGAATTCCGTGATA	59	36	692	132	69	54	502	81	0	0
ANKRD1	HGLibA_01988	CCATATCACGGAATTCGATC	85	70	817	476	256	170	1145	1	0	0
ANKRD1	HGLibA_01989	TTGGCTTTAGACGGAACCTG	92	67	141	214	209	219	0	177	0	0
ANKRD10	HGLibA_01990	TGGCGTCTGCGCGTACCGTG	19	19	146	201	45	56	0	0	0	0
ANKRD10	HGLibA_01991	TCTGTGTCGCCATTCGTGAG	142	121	800	1074	357	349	942	134	0	0
ANKRD10	HGLibA_01992	TCTGCCGTGCCACTCACGAA	160	104	726	499	296	336	383	543	0	0
ANKRD11	HGLibA_01993	CGTCCCCGCGGATGGCGGCT	36	27	272	67	76	58	1	0	0	0
ANKRD11	HGLibA_01994	GTCAACGTCAAGGACTTCGC	76	45	522	227	95	157	0	166	0	0
ANKRD11	HGLibA_01995	CCCTTCACCGCGGGCGCCAA	3	6	68	0	0	21	0	0	0	0
ANKRD12	HGLibA_01996	AAAAGGAAGTTTACGTTTCA	18	10	392	29	41	49	0	0	0	0
[truncated: 63,387 more rows]

## Sheet: GeCKOv2 B
S1 Table. Deep sequencing results of HPRT1-depleted library
Gene name	UID	Sequence	Plasmid		Initial cells				6-TG treated cells
					Wild type		Depleted		Wild type		Depleted
			Wild type	Depleted	Replicate 1	Replicate 2	Replicate 1	Replicate 2	Replicate 1	Replicate 2	Replicate 1	Replicate 2
A1BG	HGLibB_00001	CAATGTGACGCTGACGTGCC	145	152	241	703	241	286	1	201	0	0
A1BG	HGLibB_00002	TGTCTCCGCAGGTGTCACCT	176	160	884	483	212	345	875	827	0	0
A1BG	HGLibB_00003	CATATGGCTGCTTCTGTCAC	109	103	303	644	193	160	240	0	0	0
A1CF	HGLibB_00004	GGTGCAGCATCCCAACCAGG	63	61	305	463	116	184	0	133	0	0
A1CF	HGLibB_00005	GGGATGCTGCACCCCCTGAA	21	26	83	342	47	85	0	77	0	0
A1CF	HGLibB_00006	AACTTAATAATTATGAAATT	46	47	114	372	42	63	119	203	0	0
A2M	HGLibB_00007	CCCAAAGTCTTCATCCAATG	123	126	788	514	220	314	304	113	1	1
A2M	HGLibB_00008	CCCACAGACGCCTCAGTCTC	82	62	374	262	151	172	1	0	0	0
A2M	HGLibB_00009	TCCCAGGCAGTATATGGTTC	72	82	359	146	102	146	1388	0	0	0
A2ML1	HGLibB_00010	GACAAACCTCTCTACACCCC	33	52	651	6	41	37	949	0	0	0
A2ML1	HGLibB_00011	GCCGGGCTGGTAATGTCACC	93	91	378	286	176	189	0	115	0	0
A2ML1	HGLibB_00012	GTATTTCCGCATTGTCACCA	70	82	278	157	182	89	394	0	0	1
A3GALT2	HGLibB_00013	AAGTTCTGACCTGTACCCCC	69	75	607	130	153	141	837	270	0	0
A3GALT2	HGLibB_00014	GGCCGAAGGGCAGACGCCCA	26	19	0	119	21	52	0	0	0	0
A3GALT2	HGLibB_00015	AGCAAAGATAGTCAGCCCAA	38	37	0	159	62	47	0	463	0	0
A4GALT	HGLibB_00016	CGTGCGTCGTGGGGCAGTAG	37	41	81	165	122	25	0	0	0	0
A4GALT	HGLibB_00017	CTTCCACATGAGTGCGATCC	16	19	6	122	20	33	0	0	0	0
A4GALT	HGLibB_00018	GAACAATGAAGTCCGTGTCC	75	45	197	320	55	94	0	227	0	0
A4GNT	HGLibB_00019	AAACGTTGTCTATTGCTGAC	49	52	117	43	64	91	140	0	0	0
A4GNT	HGLibB_00020	ACCCCATCTCCTATCGAGAG	51	56	495	469	199	78	444	354	0	0
A4GNT	HGLibB_00021	GCTTCTCGGTACTCTAGTAA	41	53	60	447	84	70	0	145	0	1
AAAS	HGLibB_00022	GCACTCACCAATTTGTGACT	32	36	127	378	44	79	0	89	0	0
AAAS	HGLibB_00023	AATTTGCCCAAGTCACAAAT	102	91	349	734	181	177	343	327	0	0
AAAS	HGLibB_00024	TTTCATTTAGCACCCCAAAA	41	38	226	251	43	26	135	0	0	1
AACS	HGLibB_00025	CGCCGCCGCCATGTCCAAGG	36	38	0	148	132	89	0	0	0	0
AACS	HGLibB_00026	CTTTGTTTGCAGCAGCAATG	94	97	167	245	96	117	613	0	0	0
AACS	HGLibB_00027	CTTCCCAGGGGAAGGCAAAG	35	43	79	258	68	116	0	64	0	0
AADAC	HGLibB_00028	CCTGAGAGAATCGGTATTTC	63	68	848	506	108	81	348	0	0	0
AADAC	HGLibB_00029	CCAGAAATACCGATTCTCTC	66	69	239	214	97	85	0	0	0	0
AADAC	HGLibB_00030	GTTATGACTTGCTGTCAAGA	21	8	95	64	41	45	0	0	0	0
AADACL2	HGLibB_00031	TCCCACCCGAATCTGCATTG	121	130	359	460	189	192	4	0	0	0
AADACL2	HGLibB_00032	ATGCAAGTCTTACTTTACCC	157	130	493	327	284	196	457	100	0	0
AADACL2	HGLibB_00033	ACGCTTGATGCTGTTGTTGT	144	139	256	334	301	220	0	0	0	0
AADACL3	HGLibB_00034	ACCTGGGAGTGCCCGTGACC	19	23	270	0	28	64	0	0	0	0
AADACL3	HGLibB_00035	GACTCCGTGGTTCTGGCAGT	138	129	1029	444	231	266	1230	243	0	0
AADACL3	HGLibB_00036	CATATGCTCTCGTTTGTGCA	53	48	638	388	55	129	1616	195	0	0
AADACL4	HGLibB_00037	TGCCAAGAGTAGCACTAGCC	77	65	643	411	69	176	332	349	0	0
AADACL4	HGLibB_00038	GTGGTGACCGACCTGCGTTT	82	95	876	471	205	146	0	168	0	0
AADACL4	HGLibB_00039	TGTCTTGCAGATTGTTACCA	54	57	29	95	101	61	0	0	0	1
AADAT	HGLibB_00040	CAGCCAACAAGGTCTTTGTA	61	57	295	133	147	141	0	276	0	0
AADAT	HGLibB_00041	CCAGTAGGGTTGTTGCCATT	148	138	1296	961	273	419	1045	107	0	1
AADAT	HGLibB_00042	TAGATCCATTTGTCCTTGAC	122	105	303	499	225	265	1	346	0	0
AAED1	HGLibB_00043	ACTCACTTGTAAGAAACTCC	58	51	320	253	82	87	148	146	0	0
AAED1	HGLibB_00044	AGGATCTGGCCAAAATCCCC	35	46	204	248	29	69	129	193	0	0
AAED1	HGLibB_00045	TATCCAGTCAGCTTGCAAAA	18	22	241	462	24	31	501	1024	0	0
AAGAB	HGLibB_00046	CAGACCAAGATCATCACCTC	59	54	49	231	151	122	0	0	0	0
AAGAB	HGLibB_00047	TGGAACAGAAGATCTTATTG	42	74	75	169	40	81	0	75	0	0
AAGAB	HGLibB_00048	CGCTTTACTCCTGTAGATTC	60	72	166	175	65	60	177	133	0	0
AAK1	HGLibB_00049	AGTCAGGTGGCAATTTGTGA	5	4	0	0	2	14	0	0	0	0
AAK1	HGLibB_00050	CAACAATGAGCATGATCTCC	24	16	116	9	6	16	0	0	0	0
AAK1	HGLibB_00051	TGAGAATATCGAGAATTATC	37	17	655	158	4	24	356	0	0	0
AAMDC	HGLibB_00052	TATAATGCCTTGGTTGCCCA	166	155	293	838	298	304	582	1024	0	1
AAMDC	HGLibB_00053	CCAGGTGCCTTCATCAACTG	128	108	1184	536	232	319	1600	194	0	0
AAMDC	HGLibB_00054	TCAAGGCCTCACTCATCCCT	145	146	396	725	319	188	0	727	0	0
AAMP	HGLibB_00055	CGTCAGCTGTGCCCGCCAAC	88	96	992	423	216	162	133	253	0	0
AAMP	HGLibB_00056	AAGATGACAAAGCCTTCGTA	54	55	48	0	87	85	0	0	0	0
AAMP	HGLibB_00057	TCCTCGGGCACCTGTCCTGT	168	164	30	336	278	318	232	790	0	0
AANAT	HGLibB_00058	GCCTTTGAGATCGAGCGTGA	112	109	33	524	144	130	168	206	0	0
AANAT	HGLibB_00059	GACGCCCAAGACGGAGATGA	36	30	0	199	30	48	0	0	0	0
AANAT	HGLibB_00060	CCGGGCCGCGCTCATGTGCG	23	27	78	66	27	42	0	0	0	0
AAR2	HGLibB_00061	GGACTTTGCTGCGGAACCTG	62	51	262	65	80	116	158	177	0	0
AAR2	HGLibB_00062	TCTCACCAAGCTGGTGGTAC	54	58	334	236	54	84	0	0	0	0
AAR2	HGLibB_00063	TGTACGAGGCATTTGAGCAT	171	151	337	788	260	189	318	603	0	0
AARD	HGLibB_00064	CCAGTAAAGTTCTAGCCAGC	42	41	166	28	54	69	0	0	0	0
AARD	HGLibB_00065	CGGTGCAGCGCGCGATCTCG	21	32	238	126	64	69	0	0	0	0
AARD	HGLibB_00066	AACCAAAGCTCCGCTCTACC	115	108	490	342	106	247	1	227	0	1
AARS	HGLibB_00067	GGTGGCCGGCCTGACAACAC	53	41	0	29	68	62	0	0	0	0
AARS	HGLibB_00068	GAACTCCTCACCCAAGAGTT	99	94	896	516	207	228	1354	715	0	0
AARS	HGLibB_00069	AGCTGGCTTAGAAGCAGATC	42	37	83	1	60	46	0	0	0	0
AARS2	HGLibB_00070	CGTGGATCCACGAAGCGAGA	81	107	383	90	168	201	908	0	0	0
AARS2	HGLibB_00071	GAACTGCTGACTCAGGTCTA	70	58	87	222	175	167	0	0	0	0
AARS2	HGLibB_00072	CTCTGGATCTCCTACTTTGA	85	58	381	382	129	143	180	114	0	4
AARSD1	HGLibB_00073	TACTTGCTCTGCAGTCATAG	105	110	1039	463	158	251	1304	1531	0	0
AARSD1	HGLibB_00074	TGTTCAGTTCACCACCACCG	95	94	158	171	98	188	0	0	0	0
AARSD1	HGLibB_00075	CTTAGGGCAGCATCTCATCA	84	87	52	204	138	184	758	0	0	0
AASDH	HGLibB_00076	TTACTACACCTACAAGACTG	92	84	142	309	130	116	0	427	0	0
AASDH	HGLibB_00077	ATATTTCTTGCTCTATCAAG	8	9	71	0	6	23	0	0	0	0
AASDH	HGLibB_00078	CTTTAGAATTCTCCAAGTCC	115	94	293	251	106	163	565	0	3	0
AASDHPPT	HGLibB_00079	GATGAGTCCTTTGCAAGAAC	85	61	95	141	77	96	0	0	0	0
AASDHPPT	HGLibB_00080	GACTAGGATTTGAATTGCAG	20	20	35	0	35	45	0	0	0	0
AASDHPPT	HGLibB_00081	TAAAGAAACACGTTTATTCC	75	82	548	458	82	105	2	345	0	0
AASS	HGLibB_00082	ACAAGAGGGTGCAATACATA	26	26	436	62	41	18	222	0	0	1
AASS	HGLibB_00083	GCTAACATGTGATCCAGACC	64	56	0	139	107	106	1	0	0	0
AASS	HGLibB_00084	ACAATACTTACCTGCTCTCC	32	41	46	55	16	98	0	30	0	0
AATF	HGLibB_00085	AGTCAAGATTGAGCGTTCAA	126	119	595	487	159	254	506	962	0	0
AATF	HGLibB_00086	CTCCTTGGATCCCAACGATC	67	75	558	482	129	202	2106	126	0	0
AATF	HGLibB_00087	GGACCCTGAAGCGGACCCCG	18	11	7	36	11	41	0	65	0	0
AATK	HGLibB_00088	AGTCACCAATCTTCACCGTC	102	82	394	438	85	111	172	101	0	0
AATK	HGLibB_00089	GCAGGCTAGTGCCAGCGTGC	58	62	283	505	82	120	2	205	0	0
AATK	HGLibB_00090	TGTAGGGCTGCACCTCCTCC	120	105	261	146	212	78	0	0	0	0
ABAT	HGLibB_00091	CATCAACCAGGTAATTGCCT	96	96	358	543	184	255	517	152	0	0
ABAT	HGLibB_00092	GAAACAGCTGAATATAATTC	37	31	113	29	37	50	101	0	0	0
ABAT	HGLibB_00093	GCTCTTACCTATGGGGACAG	6	5	0	0	19	4	0	0	0	0
ABCA1	HGLibB_00094	AGCTCAGCCGAACAGAGATC	46	55	230	103	48	38	250	0	0	0
ABCA1	HGLibB_00095	TTTGCGCATGTCCTTCATGC	157	142	577	328	359	256	4330	0	0	1
ABCA1	HGLibB_00096	TCCTGATCCTGATCTCTGTT	217	187	783	1093	375	329	2434	424	0	0
ABCA10	HGLibB_00097	TTGCATCATTAAATGTTGCA	107	103	252	186	231	150	403	157	0	0
ABCA10	HGLibB_00098	GATACCACCTTTCATTTCTA	57	63	248	289	122	94	274	0	0	0
ABCA10	HGLibB_00099	ACAAAAAATTTCACCATGCA	41	47	513	106	46	107	610	64	0	0
ABCA12	HGLibB_00100	ATAAACTGCTGTCCTTATCC	115	146	171	259	314	158	0	48	0	0
ABCA12	HGLibB_00101	TCTGAGAAAGTCATCCAACC	39	35	232	347	76	112	98	165	0	0
ABCA12	HGLibB_00102	GGACACTTGTCTTGATCTTA	40	55	204	378	106	158	0	642	0	0
ABCA13	HGLibB_00103	TTTGGTCTCTGTAGAAGGTC	82	68	96	407	156	82	0	57	0	0
ABCA13	HGLibB_00104	TCCCCTTTACTGCCTCATAT	45	32	54	311	99	98	0	90	0	0
ABCA13	HGLibB_00105	GAACAAGGGGGCATGACATT	15	29	224	203	35	37	0	1	0	0
ABCA2	HGLibB_00106	TGGGCCGCGCTGGGTCAAAC	18	21	420	3	14	29	0	0	0	0
ABCA2	HGLibB_00107	CAGGGGGATGAAGATCTCGA	48	54	117	0	91	118	225	0	0	0
ABCA2	HGLibB_00108	CTTCCTCCACCACGCGGTCC	112	88	329	296	152	122	0	0	0	0
ABCA3	HGLibB_00109	CAACTGCTCGTCCAGCGTGC	99	116	755	285	173	114	255	685	0	0
ABCA3	HGLibB_00110	TCACCAGGTTCTCCGCCATC	130	116	12	715	203	291	0	836	0	0
ABCA3	HGLibB_00111	CCAGGAGTACATGCGCATGA	18	17	0	57	15	79	0	0	0	0
ABCA4	HGLibB_00112	TGCCGGCACCATTCACTCCC	49	32	0	273	90	43	2	0	0	0
ABCA4	HGLibB_00113	CATTCATGATGGCTGTAGAG	45	39	87	245	20	88	3	292	10	0
ABCA4	HGLibB_00114	GCATCGCCTTGTTGGGGAAA	27	33	278	166	52	77	290	0	0	0
ABCA5	HGLibB_00115	CTGCTTGTAATATTAGTCAC	135	125	596	626	132	186	164	0	0	0
ABCA5	HGLibB_00116	GTCAACTAAAGCTGTTATTA	23	30	124	106	33	62	0	62	0	0
ABCA5	HGLibB_00117	ACCACACCTACAAAGTTGCT	169	135	877	566	220	275	1080	211	0	0
ABCA6	HGLibB_00118	TTCACAGGAACAAGTGTCAT	97	100	1164	284	133	111	363	0	0	2
ABCA6	HGLibB_00119	GATGAAAAGAGAGAGCTTAT	36	44	450	327	32	80	251	651	0	0
ABCA6	HGLibB_00120	ATTCTTGCACAGAAGTGCTT	91	102	230	631	162	131	0	122	7	1
ABCA7	HGLibB_00121	GGGAGTCGTTGAAGTTGCTC	28	25	0	59	53	73	0	104	0	0
ABCA7	HGLibB_00122	GGAAGCTGATCGCCACGCTG	57	81	106	319	53	193	0	139	0	0
ABCA7	HGLibB_00123	AGCCGATGCCCGCACTGTGC	93	104	259	296	188	219	0	277	0	1
ABCA8	HGLibB_00124	ATATGAGTATGTATTAGTAA	49	51	313	143	64	88	236	0	0	0
ABCA8	HGLibB_00125	ACTGTGAAGTTTCAGTATTT	152	148	682	1329	172	271	26	1526	0	0
ABCA8	HGLibB_00126	TTCTATAATAGCAGCATTAA	68	51	499	140	66	94	90	0	0	0
ABCA9	HGLibB_00127	GTGGCCTGATGAAAAAAGCA	20	27	90	32	17	54	502	0	0	0
ABCA9	HGLibB_00128	TTCTATGATAGCAGCATTAA	69	64	355	178	127	114	441	0	0	0
ABCA9	HGLibB_00129	AATGAAAAAATGAAGTGTGA	67	55	386	142	71	92	0	24	0	0
ABCB1	HGLibB_00130	CTAGGTGATATCAATGATAC	53	46	285	187	52	62	0	183	0	0
ABCB1	HGLibB_00131	TGGACTTCCTCTCATGATGC	82	68	656	219	115	159	399	183	0	0
ABCB1	HGLibB_00132	ATCTGGAGGAAGACATGACC	29	28	110	218	32	55	713	204	0	0
ABCB10	HGLibB_00133	CAAGGAACTATTAGTCTTGA	74	69	147	119	91	137	0	0	0	0
ABCB10	HGLibB_00134	TCCTTGCTAACTGCATTACA	52	48	103	279	124	101	536	241	0	0
ABCB10	HGLibB_00135	GTCTACCTCATGCAAACTTC	58	87	429	72	113	123	636	1	0	0
ABCB11	HGLibB_00136	CTTCGAAGTATAAAGAAATT	79	73	296	359	110	141	59	151	0	0
ABCB11	HGLibB_00137	ATAATAATGATAAGAAATCA	25	27	37	27	29	18	0	3	0	0
ABCB11	HGLibB_00138	GTGTGAATAACACCATTGTA	48	59	377	196	59	118	0	164	0	0
ABCB4	HGLibB_00139	CGGCAAAGAACGGAACAGCC	34	34	0	158	45	16	0	0	0	0
ABCB4	HGLibB_00140	ACGAAGACAGTGAAAATGAT	45	51	106	132	149	106	389	0	0	0
ABCB4	HGLibB_00141	CGCGGAGGGCGACTTTGAAC	41	46	362	87	37	58	401	70	0	0
ABCB5	HGLibB_00142	ATACTGGCATCACTGGTCAA	73	71	426	462	153	199	231	0	0	0
ABCB5	HGLibB_00143	ACTGCTTCCTTTCTCAGTTT	86	88	629	482	155	213	0	381	0	0
ABCB5	HGLibB_00144	AGAACAGCCAAAACTGAGAA	8	15	5	49	23	5	0	0	0	1
ABCB6	HGLibB_00145	TGCACGAGCTCTCACTGCGC	155	156	753	265	220	238	293	0	0	1
ABCB6	HGLibB_00146	GGGTGCAGCAGTTCACGTCT	94	78	542	238	163	212	0	809	0	0
ABCB6	HGLibB_00147	GTGCTGCGGTATGTGGTCTC	117	122	346	631	242	209	373	315	0	0
ABCB7	HGLibB_00148	CACCTTGTTTACTCTACTCA	138	130	429	184	195	226	207	141	0	0
ABCB7	HGLibB_00149	AACAAAGCAGATAATGATGC	56	64	271	11	41	66	230	0	0	0
ABCB7	HGLibB_00150	GCTGAATTATGAAACTGTGA	37	41	119	56	66	51	176	0	0	0
ABCB8	HGLibB_00151	CCTGCACGTCAGTTGTCAAG	98	105	625	344	157	172	639	184	0	3
ABCB8	HGLibB_00152	GGGATGCTTACTCAGTACCA	79	65	251	401	79	67	0	373	0	1
ABCB8	HGLibB_00153	TGGCCACGACCTCTACCAGC	138	108	785	558	134	262	572	238	0	0
ABCB9	HGLibB_00154	TGTCGTCATCGTGTGCCTGC	87	80	45	376	171	168	347	466	0	0
ABCB9	HGLibB_00155	GTAGTACTTGCCGTAGATGT	143	125	477	608	107	268	215	171	0	0
ABCB9	HGLibB_00156	TGACCTTGACTGTGTTCCGC	179	161	829	868	202	223	2645	875	0	1
ABCC1	HGLibB_00157	GCGCCACCGGCATGGCGCTC	37	47	0	76	75	50	3	0	0	0
ABCC1	HGLibB_00158	CCAGCCGAAAGAGAGTTCCA	58	51	61	406	72	80	0	0	0	0
ABCC1	HGLibB_00159	TAGAAGTAGCCCTGCCAGTC	68	74	456	322	112	111	259	45	0	0
ABCC10	HGLibB_00160	ATTTGATGCACAGCTGTACA	25	27	291	270	57	61	0	0	0	0
ABCC10	HGLibB_00161	TTGGGGACAGCTTGTACCAG	121	99	349	225	134	183	1	247	0	0
ABCC10	HGLibB_00162	AATGGACAAGAGTCTGACTC	110	99	16	275	156	228	0	150	0	0
ABCC11	HGLibB_00163	CGCTCATGATCCAAAGCTTA	67	60	597	174	122	155	0	0	0	0
ABCC11	HGLibB_00164	GGACTCACCTCGGCTTGGGA	41	42	174	53	53	43	0	0	0	0
ABCC11	HGLibB_00165	TTCCCTTCCGTCCCAAGCCG	85	100	619	112	127	136	409	0	1	1
ABCC12	HGLibB_00166	CACCATCACCGGCGTGAGCC	110	87	279	246	147	179	0	310	0	0
ABCC12	HGLibB_00167	GATGAGTCATATGTCGACAA	80	94	370	266	100	161	1457	49	0	0
ABCC12	HGLibB_00168	CCAGAGGACACGCGTGTTGA	34	30	159	349	44	95	0	0	0	0
ABCC2	HGLibB_00169	GGATTCCCTTGGGCTACCTA	67	66	800	259	115	208	340	119	0	0
ABCC2	HGLibB_00170	TAGGTCTTACCCATGTGCCT	176	165	869	517	428	231	1304	116	0	0
ABCC2	HGLibB_00171	TTCTCCACGTGTATAAATCC	100	95	340	270	87	202	416	0	0	0
ABCC3	HGLibB_00172	GGAGTAAAAAAGGTCCGCCC	26	27	2	2	29	29	0	0	0	0
ABCC3	HGLibB_00173	CCCTGCTGATACAGTATGAG	37	51	132	222	113	142	0	0	0	0
ABCC3	HGLibB_00174	CCCGGCCATGGACCAGGCCA	52	73	326	385	83	93	1316	133	0	0
ABCC4	HGLibB_00175	GAAGACCGCTCACAGCACCT	125	137	469	195	226	247	0	278	0	0
ABCC4	HGLibB_00176	GAGCAATCATAAAGTGTTAC	113	82	815	596	103	112	2373	286	0	0
ABCC4	HGLibB_00177	ATGATTGCTCTTGTTAAAGA	11	14	178	110	30	37	230	2	0	0
ABCC5	HGLibB_00178	ATCAACATTTGCTCCAACGA	71	67	421	152	147	130	594	0	0	0
ABCC5	HGLibB_00179	CCCAAGGGAAAGTACCATCA	81	80	213	376	169	147	1	88	0	0
ABCC5	HGLibB_00180	CATCTTACTTGGAAGTAGTC	83	88	355	160	87	160	1031	373	0	0
ABCC6	HGLibB_00181	TTACCGCTCCGGAGGCCTGC	116	73	176	272	155	213	0	0	0	0
ABCC6	HGLibB_00182	CACCTACCTATGCCTGTCTC	149	169	1062	502	257	214	394	0	0	0
ABCC6	HGLibB_00183	TGGTGACTTACAGACTGCTG	56	68	20	171	40	91	0	0	0	0
ABCC8	HGLibB_00184	TCACCTACCAATTAGCAGCT	180	131	731	774	275	293	333	0	0	1
ABCC8	HGLibB_00185	ATCCACCGCAGGTTGTGCCC	108	98	512	139	207	132	607	0	0	0
ABCC8	HGLibB_00186	CTTCATGCTGCTCTTCGTCC	152	147	718	579	309	339	310	287	0	0
ABCC9	HGLibB_00187	TTCCGGGACATAACCTGAGA	44	39	154	238	81	82	0	223	0	0
ABCC9	HGLibB_00188	CGAATGTAAGAATCCATCTC	98	98	174	257	141	192	0	246	0	1
ABCC9	HGLibB_00189	TACTTACCAATAAACAATAT	96	84	834	763	122	174	438	202	0	0
ABCD1	HGLibB_00190	GCGCTACATGCACTCGCGTG	39	44	334	273	36	19	246	316	0	0
ABCD1	HGLibB_00191	AAGGATGAGGTTGATCTGCG	86	89	224	450	120	157	0	109	0	0
ABCD1	HGLibB_00192	CCTGGTAGGAGCGCTGTAGC	90	75	172	283	132	229	1	0	0	0
ABCD2	HGLibB_00193	CATGATGTACCACAAACGTT	168	173	292	441	198	326	126	0	0	0
ABCD2	HGLibB_00194	TAAATTTCGAGCAGTGGTAA	33	52	175	194	60	135	129	352	0	0
ABCD2	HGLibB_00195	TACCACTGCTCGAAATTTAC	51	49	768	191	63	103	677	505	0	0
ABCD3	HGLibB_00196	AAAATGGGACACTAATTGAA	63	55	337	432	50	147	200	158	0	0
ABCD3	HGLibB_00197	ACCTCTTTACAAAATGTTCT	92	87	944	263	127	142	111	355	0	0
ABCD3	HGLibB_00198	TTTACCTCATTGTTCTGTAA	21	25	0	189	42	32	0	74	0	0
ABCD4	HGLibB_00199	TTGATCCCCAGTCAGTACTA	141	128	907	485	290	240	620	400	0	0
ABCD4	HGLibB_00200	CTCACTCACCCAGTAGGGTC	77	74	287	340	154	174	621	0	0	0
ABCD4	HGLibB_00201	AGAGCAATTTGTGATCTACC	23	34	48	387	35	107	0	0	0	0
ABCE1	HGLibB_00202	ATGTGTATGTATAAATATCC	79	75	63	0	115	78	1	0	0	0
ABCE1	HGLibB_00203	TTTGAGCTAGCAATTGTAGC	83	72	329	282	204	131	1168	0	0	1
ABCE1	HGLibB_00204	TTATAACTGACATTTAGAAC	101	89	115	376	114	90	216	638	0	1
ABCF1	HGLibB_00205	TTTATAGTTCTTTGAAGAGC	53	47	192	161	39	114	247	88	0	0
ABCF1	HGLibB_00206	CTAGACAAAGTGGTGAAGAA	61	66	421	142	86	83	572	130	0	1
ABCF1	HGLibB_00207	CAGTAGAAGATAAACAGGCT	39	45	60	50	101	103	0	0	0	0
ABCF2	HGLibB_00208	CAAGAAACTGAAGTATTATA	16	16	99	282	15	30	0	500	0	0
ABCF2	HGLibB_00209	GTTGTGCATGTGAATGATAT	63	70	9	441	198	185	0	0	0	0
ABCF2	HGLibB_00210	GGTGGTTGGTAGGCTCATCC	72	101	283	518	109	184	0	56	0	0
ABCF3	HGLibB_00211	GTTCTCAATTCGCACATCAT	252	250	881	678	423	406	358	152	0	0
ABCF3	HGLibB_00212	TCTCCGTTATCTTTGACAAC	89	77	804	536	211	63	2216	553	0	0
ABCF3	HGLibB_00213	CCTTTAAAGAGTCTTAGAAG	60	63	466	195	80	104	0	315	0	0
ABCG1	HGLibB_00214	AGAAGCGCTGGGCTTCCGTG	59	55	1198	138	123	47	656	0	0	0
ABCG1	HGLibB_00215	GTTCTTGATGCTGGGAACGC	47	52	772	112	83	183	1341	173	0	0
ABCG1	HGLibB_00216	TCTGACCACACCTGAGGGCA	68	67	0	289	47	119	0	1	0	0
ABCG2	HGLibB_00217	TATTAGATGTCTTAGCTGCA	17	13	0	0	24	23	0	0	0	0
ABCG2	HGLibB_00218	AGCTGTCGCGGGGAAGCCAT	96	91	367	517	174	218	226	1	0	0
ABCG2	HGLibB_00219	TACAGTGGGATCATGAAACC	37	22	466	54	65	16	0	0	0	0
ABCG4	HGLibB_00220	CGGAAGGTCCTCAGCTCCCG	49	46	221	192	54	84	0	0	0	0
ABCG4	HGLibB_00221	CCTGCTTCTCACTCAGCTTC	198	152	934	1411	472	302	18	1215	0	1
ABCG4	HGLibB_00222	CCTGAAGCTGAGTGAGAAGC	48	44	630	334	119	132	522	523	0	0
ABCG5	HGLibB_00223	CTGCCCGCTCTCCACGTACA	112	103	66	719	140	193	442	273	0	1
ABCG5	HGLibB_00224	CTCCGGGAAAACCACGCTGC	101	89	136	153	105	190	0	47	0	0
ABCG5	HGLibB_00225	TGAACGGCCGGGCGCTGCGC	44	50	57	134	87	47	0	1	0	0
ABCG8	HGLibB_00226	TGTGGGCCCCATGGCCGGGA	54	36	236	588	41	93	199	135	0	0
ABCG8	HGLibB_00227	GGCCACTCCCCAGGATACCT	129	83	310	370	137	175	60	405	0	0
ABCG8	HGLibB_00228	CTGCCAGAATTCTTGTGAGC	38	29	78	166	49	60	178	197	0	0
ABHD1	HGLibB_00229	AGACTTTCTACCCAACGCTG	85	96	202	254	124	147	254	0	0	1
ABHD1	HGLibB_00230	CCCAGTAGTAGCCCAAGTAG	90	74	344	558	151	104	334	683	0	0
ABHD1	HGLibB_00231	CTTTGAGACCACTCGCTCCC	48	23	0	45	47	23	3	1	0	0
ABHD10	HGLibB_00232	ATTCTTGTTGGATCTAGCCT	32	34	25	76	76	52	0	0	0	0
ABHD10	HGLibB_00233	AACACAGTGATCACCGAATG	93	76	768	849	78	109	1205	155	0	1
ABHD10	HGLibB_00234	ACCTGCATTGATGTATGCCA	99	105	366	51	133	189	245	2	0	0
ABHD11	HGLibB_00235	AGCGCCCGTCTACCTCTACC	76	94	481	362	115	72	0	37	0	0
ABHD11	HGLibB_00236	CTGGTGCCCTGCGTCGTCGT	193	202	926	718	351	320	149	0	0	0
ABHD11	HGLibB_00237	ATGATCTCGTAGCTCATGTC	79	78	46	99	99	75	1	0	0	0
ABHD12	HGLibB_00238	CTTGCAGGCGAAAGGGCGTG	49	52	130	68	112	143	0	0	0	0
ABHD12	HGLibB_00239	AAGACGTGACCATTGGAGTC	96	90	73	218	98	186	0	449	0	0
ABHD12	HGLibB_00240	TTTCTCATCAAACTATGTCC	160	156	336	241	223	205	0	185	0	0
ABHD12B	HGLibB_00241	CCAAGGGGAAGGACTGTTGC	29	32	450	0	67	36	593	0	0	0
ABHD12B	HGLibB_00242	AGCTTCGCACAGACTGAAGC	55	58	11	311	139	145	136	0	0	0
ABHD12B	HGLibB_00243	ACCAGGCGGCCACGCAGCTA	54	51	125	388	72	140	0	275	0	0
ABHD13	HGLibB_00244	CTCGATAATCAACCAGCAAA	32	39	623	44	25	82	2838	0	0	0
ABHD13	HGLibB_00245	CTTTATGTTCCCATGCCCAC	155	170	935	723	142	283	965	373	0	2
ABHD13	HGLibB_00246	CAAGTGCAGTGAAATAGCCT	17	13	32	0	45	48	0	0	0	0
ABHD14A	HGLibB_00247	GGCATAGTGGCCACTCAGCG	46	46	83	118	65	102	0	145	12	5
ABHD14A	HGLibB_00248	GCCGCAGTGACTCTCGAGCC	53	70	101	99	88	113	167	0	0	1
ABHD14A	HGLibB_00249	AGGCCTTTAACTCTCACACG	89	93	126	349	141	113	185	437	0	0
ABHD14B	HGLibB_00250	TTAAGTACCTGGCAGGTCAA	147	164	381	579	179	186	2289	193	0	0
ABHD14B	HGLibB_00251	CTGTTACCTGGACAAACCAG	11	12	184	0	0	34	115	0	0	0
ABHD14B	HGLibB_00252	TGAAGCAGCTGCCCAACCAC	27	30	0	0	14	69	0	0	0	0
ABHD15	HGLibB_00253	CCCCACGACGACGGCCCCCA	48	49	421	103	152	90	414	0	0	6
ABHD15	HGLibB_00254	CCGCGGCGATGGAAGATGAC	26	23	197	301	55	41	319	0	0	0
ABHD15	HGLibB_00255	CCTTCGCTCACCGCGAACAG	42	49	71	431	72	68	0	650	0	0
ABHD16A	HGLibB_00256	TCTCCACCTACCTCGGAGGC	55	41	25	468	66	48	0	466	0	0
ABHD16A	HGLibB_00257	TCGCCTTCTTCTACTTGTAC	60	61	385	200	56	71	1062	92	0	0
ABHD16A	HGLibB_00258	ACATTGCTGCTACTTCTGGC	26	38	0	254	99	23	0	74	0	0
ABHD16B	HGLibB_00259	TCAGCACGACGCCAACGCCA	115	106	117	573	183	375	0	0	10	0
ABHD16B	HGLibB_00260	CTTCTATGCACGCTACCGCG	108	118	396	175	241	226	180	0	0	0
ABHD16B	HGLibB_00261	CTACCGTGCACGCTGCGAAG	71	53	100	384	80	134	213	323	0	0
ABHD17A	HGLibB_00262	GTCGCCCTCACCTGGTGCGC	93	106	380	140	216	215	181	130	16	6
ABHD17A	HGLibB_00263	CGCCAGGTACGGCATCAGCC	86	96	721	324	206	246	0	0	0	0
ABHD17A	HGLibB_00264	AGGGAAGGCGTCGAAGCAGT	100	85	1	60	135	126	0	0	0	0
ABHD17B	HGLibB_00265	TATAGGGACAGTACCGTCTG	90	113	107	194	141	193	504	259	0	0
ABHD17B	HGLibB_00266	ACTCGCATTCCCGAAGTCAG	54	46	326	243	92	92	415	0	0	0
ABHD17B	HGLibB_00267	GTCCCATGAATTATTAATAC	45	54	0	113	48	81	0	67	0	0
ABHD17C	HGLibB_00268	GCGCGAGAAGAAGACCTCGA	39	36	849	212	19	65	249	74	0	0
ABHD17C	HGLibB_00269	CTCGAGGTATGAATGCGCAG	90	103	539	618	122	262	1	213	0	0
ABHD17C	HGLibB_00270	GCCCAGCCCCTTCAACCCAA	34	37	72	129	61	46	57	0	0	0
ABHD2	HGLibB_00271	ATTCGACCTCTTCGAGCCCT	133	132	1059	985	150	295	891	187	0	1
ABHD2	HGLibB_00272	AGAAGATCATCCTCTCGCAC	95	72	348	297	134	105	125	379	0	0
ABHD2	HGLibB_00273	GTGCTGCGTCAGCGTGTGCC	67	83	733	835	63	68	1	0	0	1
ABHD3	HGLibB_00274	ACTCCTTGCTTGTTCCCGTG	205	217	627	1754	368	495	0	2151	0	0
ABHD3	HGLibB_00275	TCTCACCCCCGGTCACTAAC	44	35	288	70	107	27	729	56	0	0
ABHD3	HGLibB_00276	TGATAACAGTACGTGTTATA	49	29	14	245	61	69	0	0	0	0
ABHD4	HGLibB_00277	CTGCACACCTTCGATCTGCT	112	124	306	601	163	299	227	175	0	0
ABHD4	HGLibB_00278	TGGGATTCTGTGCGTTGCAG	59	54	464	230	111	109	0	718	0	0
ABHD4	HGLibB_00279	ACGTCCTAGGACAGATGCCA	117	111	455	671	216	183	602	277	0	0
ABHD5	HGLibB_00280	TATAGACGTAGGGCACCATG	106	104	166	279	144	160	0	0	0	1
ABHD5	HGLibB_00281	TCTAGGTCAGGATGGCTAAC	21	28	0	83	71	56	0	0	0	0
ABHD5	HGLibB_00282	ACTCCCTTTAACCCTTTAGC	42	46	10	86	33	39	0	86	0	0
ABHD6	HGLibB_00283	CCTCTTAACTTGCCCATCTA	40	43	191	374	75	75	0	116	0	0
ABHD6	HGLibB_00284	GAGCAGGATGGATCTTGATG	59	45	565	85	56	92	385	81	0	0
ABHD6	HGLibB_00285	CAGAGAATCCGTGGAGCATG	5	7	28	0	17	26	0	0	0	0
ABHD8	HGLibB_00286	ACCTTTGTAGAGGTCAAGCC	86	92	335	922	158	170	0	273	0	0
ABHD8	HGLibB_00287	TCGGCGGTTCCCTGGCCATC	90	94	646	362	197	183	845	40	0	0
ABHD8	HGLibB_00288	ATTCCTGAAGCTCATCGACG	59	79	546	196	116	105	3117	246	0	0
ABI1	HGLibB_00289	CTCCATTCTCCGAAGCTGAG	40	41	295	233	83	142	598	420	0	1
ABI1	HGLibB_00290	AGGAGATCCCGTCTGGCAAG	53	49	102	183	129	139	374	0	0	2
ABI1	HGLibB_00291	CAACAATGTACTCCAGTTGC	68	77	336	452	178	73	239	160	0	0
ABI2	HGLibB_00292	AAGATTCCATCCTTCGTAGC	151	129	297	570	203	341	756	197	0	0
ABI2	HGLibB_00293	CCCCCTAGTCCCCCTATGTC	54	63	211	276	107	154	0	174	0	0
ABI2	HGLibB_00294	AACACTTGCTAAGGATTGGG	51	38	2	34	66	79	0	172	0	0
ABI3	HGLibB_00295	CTCCTGCAGTAGGGCGTGAG	49	38	443	265	64	104	666	0	0	0
ABI3	HGLibB_00296	CTGCGAGGACAACTATGTGC	14	18	0	189	37	18	0	0	0	0
ABI3	HGLibB_00297	AGCACGCAGCTGTCAAGAAC	37	34	0	94	66	18	0	53	0	0
ABI3BP	HGLibB_00298	TGGAAGTATTACACTAGCCC	60	60	147	139	62	78	135	459	0	0
ABI3BP	HGLibB_00299	AGTCAAAAGAAGTCATGTTC	127	135	283	564	195	130	214	854	0	0
ABI3BP	HGLibB_00300	CGCACAACTATCAGATATTT	37	30	130	108	36	63	0	0	0	0
ABL1	HGLibB_00301	AGAGATCAAACACCCTAACC	49	35	82	107	51	63	0	0	0	0
ABL1	HGLibB_00302	TGCACTCCCTCAGGTAGTCC	183	166	871	629	287	197	421	392	0	0
ABL1	HGLibB_00303	ACTCACCAAGGAGCTGCACC	16	25	159	155	24	52	0	401	0	0
ABL2	HGLibB_00304	CACTGCTGCCCCGGATCCCG	67	60	256	165	110	127	120	0	0	1
ABL2	HGLibB_00305	GGCTCCGAGCAAGTTCTCCT	70	73	716	319	135	220	903	493	0	0
ABL2	HGLibB_00306	TGATAGCCTCATTTAGTGCC	110	115	582	635	130	113	1001	347	0	1
ABLIM1	HGLibB_00307	TTACTTGCTGATGTACTCCC	93	73	94	215	100	65	0	0	0	0
ABLIM1	HGLibB_00308	CTAACCTTTGTAGTCTCCCA	69	56	216	298	115	98	0	0	0	1
ABLIM1	HGLibB_00309	CGTGAGCTCAGTCATTTCCA	125	134	598	362	279	215	449	480	0	1
ABLIM2	HGLibB_00310	GCTGACTATCACGCCAAGTT	99	109	92	374	187	277	0	0	0	0
ABLIM2	HGLibB_00311	GAAGTGTTCCCTGCCCGTAT	30	35	23	0	30	66	0	0	0	0
ABLIM2	HGLibB_00312	CATGCATTCCTTCCCGTTGA	59	66	114	329	92	178	0	143	0	0
ABLIM3	HGLibB_00313	CATCACAGGCGAAGTCATCT	80	73	77	198	159	166	362	216	0	0
ABLIM3	HGLibB_00314	GCGGACCACTTCCCCTTTGC	102	110	241	688	249	223	8	0	0	0
ABLIM3	HGLibB_00315	AGCGGGTGCCATAGAGTTGC	60	69	267	106	93	103	555	935	0	0
ABO	HGLibB_00316	TGCAGCATGTCTCGTTGCCA	83	96	874	207	337	194	0	158	0	0
ABO	HGLibB_00317	ACGGTGTCAGCACCTTTGAC	44	35	0	46	99	124	0	0	0	0
ABO	HGLibB_00318	GCAACGAGACATGCTGCAGA	62	49	533	364	143	147	298	105	0	0
ABP1	HGLibB_00319	GCCCCAACTACGTCCAGCGC	130	116	429	344	237	159	1311	157	0	0
ABP1	HGLibB_00320	GCAGGCGGTACGTGCGCTTG	72	75	109	157	85	99	0	481	0	0
ABP1	HGLibB_00321	TCTACCACCAGAACGACCCC	178	164	693	258	178	304	807	141	0	0
ABR	HGLibB_00322	AGAGATCTACATTAACCAGC	31	25	16	140	57	32	0	0	0	0
ABR	HGLibB_00323	CGTCTCCCCGACTCCACCTG	149	123	1044	701	266	280	989	256	0	0
ABR	HGLibB_00324	CGTTTGTGCAGGTGGAAGCA	25	15	20	0	10	18	97	0	0	1
ABRA	HGLibB_00325	AGTCTTGCTGACCACCGTTT	249	210	1519	733	433	392	1663	78	0	0
ABRA	HGLibB_00326	GGCTATGGCCGCCCCAAAGA	23	16	210	32	40	23	338	0	0	1
ABRA	HGLibB_00327	GGGCGAATGAGAACAGCATC	46	57	0	194	119	65	0	0	0	0
ABRACL	HGLibB_00328	GATGAATTTCCTCCACTAAG	109	102	379	525	140	178	448	496	0	3
ABRACL	HGLibB_00329	GGAAAGTTAAGCGTGAAATT	46	37	190	297	18	98	0	469	0	0
ABRACL	HGLibB_00330	CACATTTATCATCACGGAAG	85	70	180	106	140	216	152	255	0	0
ABT1	HGLibB_00331	GGGACGTGAACGGGCTCGCC	39	35	337	608	94	48	0	94	0	0
ABT1	HGLibB_00332	GACGCGTCCGACCTCGCCAT	149	115	34	14	233	193	0	0	0	0
ABT1	HGLibB_00333	CAAGCGCATAGCCAAGCGCG	92	96	11	404	185	164	0	98	0	0
ABTB1	HGLibB_00334	CTGCCCACAGATCAACCCCG	57	61	462	211	98	112	254	117	0	1
ABTB1	HGLibB_00335	AGGTGAATGTGCGGGACAAG	45	57	65	243	66	43	0	212	0	0
ABTB1	HGLibB_00336	CCTGCTGGAGCAGCGAGACG	28	27	104	12	27	3	0	0	0	0
ABTB2	HGLibB_00337	TCCCTACCGTTCATTGTTCA	133	120	601	614	217	438	910	482	0	0
ABTB2	HGLibB_00338	CTCCGAGATGCTGCCCACGC	97	76	676	86	155	65	0	0	0	0
ABTB2	HGLibB_00339	ACACGCTCTACTACTTTCTG	137	159	748	283	179	289	1048	81	0	0
ACAA1	HGLibB_00340	TGGGGCGGATACCCTCATCC	42	41	325	190	29	83	124	0	0	0
ACAA1	HGLibB_00341	TATCCGCCCCAGCACCACCA	96	91	458	597	173	172	0	229	0	0
ACAA1	HGLibB_00342	AGGGCTGACAGTGAGTGACG	50	55	1	248	45	33	2	87	0	0
ACAA2	HGLibB_00343	TGTGTCAGAAATGTGCGTTT	131	131	545	608	202	201	115	707	0	1
ACAA2	HGLibB_00344	TACCTGACATCCATTCACAA	62	73	172	213	87	136	1183	0	0	0
ACAA2	HGLibB_00345	TTCTTCAGATGCTATATATT	51	65	160	360	109	88	0	763	0	0
ACACA	HGLibB_00346	GAAGACCTTAAAGCCAATGC	123	122	421	494	117	172	394	0	0	0
ACACA	HGLibB_00347	GATCACTATGTGCCAGTGCC	81	92	334	466	150	106	1	266	0	0
ACACA	HGLibB_00348	CAACAACAACTATGCAAATG	123	108	92	372	155	229	246	269	0	0
ACACB	HGLibB_00349	TTGCGTGAAAGACGTAGATG	130	127	210	423	184	148	0	1153	0	0
ACACB	HGLibB_00350	TACCTGCACGGGGATTCTCT	127	138	208	1229	177	336	204	295	0	1
ACACB	HGLibB_00351	CCCTTGTCATAAACATCTTC	162	140	1024	668	155	228	177	345	0	0
ACAD10	HGLibB_00352	TCAGATTGTGGAGTCCTGCA	105	85	578	870	197	150	428	2	0	0
ACAD10	HGLibB_00353	TGCTCTCATAAATCTCATCC	191	189	188	522	235	296	731	283	0	0
ACAD10	HGLibB_00354	AAGCACAGCTTGTAGATCCT	222	217	542	1215	384	403	367	1071	0	0
ACAD11	HGLibB_00355	TGCAGTGATACTTCTGTCAT	441	398	1939	2669	826	672	2239	842	0	1
ACAD11	HGLibB_00356	AGAACGTTCAGCCATATATG	60	48	396	221	14	82	0	64	0	0
ACAD11	HGLibB_00357	TTACGTAATGGAACATGTGC	117	121	746	292	147	131	1374	185	0	0
ACAD8	HGLibB_00358	TTGCCCACCGCTCTGTACCA	40	45	193	283	102	82	206	133	0	0
ACAD8	HGLibB_00359	GCCTTCCGCATCACATCCAC	207	190	940	1181	398	383	167	1492	0	0
ACAD8	HGLibB_00360	TGACTTTGCTGCCCGAGAGA	28	33	0	49	37	35	0	0	0	0
ACAD9	HGLibB_00361	AGCCAAATACTTGCCTAAAC	78	77	312	335	95	118	245	0	0	0
ACAD9	HGLibB_00362	ATCCTTGGAGAGGTCGGAGA	19	23	0	67	40	49	0	0	0	1
ACAD9	HGLibB_00363	TGAAAACACCAAGATACCTG	62	49	30	269	131	64	0	70	0	0
ACADL	HGLibB_00364	TTCTAGACGTTCTTCCCCTC	163	173	688	572	362	373	560	0	0	0
ACADL	HGLibB_00365	GCTGGAAAACAAGGACTGCT	46	53	401	76	59	124	0	145	0	0
ACADL	HGLibB_00366	GCCACTTACTCTGAGTGATG	56	61	514	368	112	127	1336	186	0	0
ACADM	HGLibB_00367	ACTGTAGGAGGTCTTGGACT	74	73	536	291	161	115	82	0	0	0
ACADM	HGLibB_00368	GAAAGCTTACCACAGTTCTC	98	110	321	530	215	195	0	141	0	0
ACADM	HGLibB_00369	GGGGTTCAGACTGCTATTGA	23	14	52	62	34	100	0	418	0	0
ACADS	HGLibB_00370	TGCTTTGCCCTCAGCGAACC	106	105	535	279	142	213	450	380	0	0
ACADS	HGLibB_00371	CCTGGCCTACGCCATCGCCA	44	46	195	181	117	47	2	0	0	0
ACADS	HGLibB_00372	GGCGACTCATGGGTTCTGAA	58	46	451	304	79	179	740	84	0	0
ACADSB	HGLibB_00373	TCCACATCTTTGATCCATTG	142	136	730	1074	212	339	538	609	0	0
ACADSB	HGLibB_00374	TGCACCTTTGGTTTCAACCA	154	121	779	681	284	163	272	316	0	2
ACADSB	HGLibB_00375	ATCTCCCTCTTTATCAGCTC	67	61	774	183	145	157	168	328	0	0
ACADVL	HGLibB_00376	CACAGCAGAGGTTCGGATGG	36	35	410	312	60	72	3	886	0	0
ACADVL	HGLibB_00377	ACAGTCCATGTTGGGGGGCC	19	15	109	337	51	63	2530	809	0	0
ACADVL	HGLibB_00378	GAGCCCCTTACCCGCCGCCG	27	39	125	236	29	64	0	485	0	0
ACAN	HGLibB_00379	GCTGCGCCCTGTCAAAGTCG	18	34	19	79	22	73	0	0	0	0
ACAN	HGLibB_00380	GAACTATGACCACTTTACTC	83	73	257	383	99	96	0	158	5	1
ACAN	HGLibB_00381	CACGAAAACCCAGAGTAAAG	16	23	0	179	26	33	0	230	0	0
ACAP1	HGLibB_00382	TCCCAGAGCCTCTATTGAGC	97	85	383	303	125	124	338	60	0	0
ACAP1	HGLibB_00383	TCTGCTGCTGCAGTGTGTGT	131	154	738	804	347	266	333	1365	0	1
ACAP1	HGLibB_00384	CCCCATCTCACTCCTTGACC	214	196	1043	724	406	489	1277	96	0	0
ACAP2	HGLibB_00385	TCTTGTTGCTGTCAGAATGT	148	162	683	943	332	268	999	1066	0	0
ACAP2	HGLibB_00386	CCTTAATTGATCTCTGAGTT	34	22	54	18	66	53	160	0	0	0
ACAP2	HGLibB_00387	CCAAACTCAGAGATCAATTA	41	38	26	183	37	69	0	147	0	0
ACAP3	HGLibB_00388	CAAGAAGAAGTTTGAGATCC	33	28	50	18	1	21	0	0	0	0
ACAP3	HGLibB_00389	CGCTGACAGCCTACAGGAGG	71	69	100	168	109	185	0	0	0	0
ACAP3	HGLibB_00390	CTGGCAGATCAATGTTCTGC	125	114	543	507	235	180	812	0	0	0
ACAT1	HGLibB_00391	CCCAATACTGCCTGCCTTGT	231	216	1647	972	361	568	1977	648	0	0
ACAT1	HGLibB_00392	AAGTGCCGCCAGCACAGCCA	77	61	367	310	108	164	0	280	0	0
ACAT1	HGLibB_00393	TGTATCAAAACCCACTTTGA	55	48	289	191	53	145	304	174	0	0
ACAT2	HGLibB_00394	AGTCTCCTATCCCTATTGAC	79	82	229	374	134	135	0	0	0	0
ACAT2	HGLibB_00395	CAGAGTATACTGTCAGTCAG	101	79	353	215	166	153	0	364	0	0
ACAT2	HGLibB_00396	TGCATTTCACAACTGTCATA	79	76	674	941	120	141	461	1454	0	0
ACBD3	HGLibB_00397	TGCGTCCCACAAAATAGAGA	27	35	125	58	50	49	340	113	0	0
ACBD3	HGLibB_00398	CATGTCTAAAGAGGATGCCA	53	64	109	289	96	86	0	333	0	0
ACBD3	HGLibB_00399	TAATCCAGACACTTGTCCTG	96	90	265	259	134	253	0	318	0	0
ACBD4	HGLibB_00400	CAGGGACGCCTGGAACAGTC	50	36	275	103	80	56	556	0	0	1
ACBD4	HGLibB_00401	TGTTTCTGGCAGTCGGGCTC	43	29	120	45	22	76	318	12	0	0
ACBD4	HGLibB_00402	CAGTTTCATTTCAGTGATGT	88	64	900	345	81	148	584	0	0	0
ACBD5	HGLibB_00403	TTCTTCAACATATGCAATCA	130	112	708	1013	264	299	1	158	0	0
ACBD5	HGLibB_00404	TGAAGTTTACTGTGATTCTA	50	49	58	35	57	105	0	12	0	0
ACBD5	HGLibB_00405	GATCATGTTGAAGATGTTAC	65	49	132	262	47	76	0	88	0	0
ACBD6	HGLibB_00406	CGATATATTCCTGCATTGCT	95	84	802	183	204	126	226	0	0	0
ACBD6	HGLibB_00407	CCTTCAAAATCAAAGAAGCT	66	64	534	416	117	154	400	60	0	0
ACBD6	HGLibB_00408	CCCCCATAGCCCTGAGATCG	25	23	37	76	44	72	0	151	0	0
ACBD7	HGLibB_00409	GAAGCATGGAACCTCAAAAA	24	19	89	101	36	84	0	0	0	0
ACBD7	HGLibB_00410	CTGAAAGCAAGACCAGATGA	50	45	127	6	75	181	0	96	0	0
ACBD7	HGLibB_00411	CCCGGGTACCTGCAGGGCCA	25	32	223	183	67	64	0	0	0	0
ACCS	HGLibB_00412	TCTCCAGGGCATCATTAACT	231	242	1512	1560	378	385	2206	2391	0	0
ACCS	HGLibB_00413	GGCTCTTGCAGTAGAAAGAC	25	18	86	209	71	107	0	0	0	0
ACCS	HGLibB_00414	ACTTGGCCACTTCCTCCCGG	45	44	0	137	130	47	0	0	0	0
ACCSL	HGLibB_00415	CTCCAGGGTTTCATTAACCT	174	173	368	718	256	240	433	0	0	0
ACCSL	HGLibB_00416	AATGGCTGCCCTCTCCAATC	91	79	194	685	91	165	110	277	0	0
ACCSL	HGLibB_00417	ATGGTTCTGTGTGATCCAGG	62	66	230	279	126	166	0	315	0	0
ACD	HGLibB_00418	CAGCCCCGGCTACGGGTGCC	33	20	300	72	38	39	309	0	0	0
ACD	HGLibB_00419	CCGCGCCGCCCTCAGCGACC	67	74	798	283	147	163	1025	550	0	0
ACD	HGLibB_00420	GGTTCATGTCCAGGTCGCTG	56	69	187	741	113	142	157	968	0	0
ACE	HGLibB_00421	CCGATGATCCTGCGCAGCTG	64	58	138	267	92	121	0	137	0	0
ACE	HGLibB_00422	CCCTGCTAAGCAACATGAGC	63	46	133	184	148	137	203	228	0	0
ACE	HGLibB_00423	AAGGGCCGTACCTGGGTCCA	41	43	263	266	54	66	257	0	0	0
ACE2	HGLibB_00424	TCAAGTAATAAGCATTCTTG	72	44	0	122	84	156	0	0	0	0
ACE2	HGLibB_00425	CACAGTCAAGCTTCAGCTGC	116	131	741	447	247	245	0	271	0	1
ACE2	HGLibB_00426	TGTGGACTGTTCCTTTAAAA	29	25	108	144	31	37	0	140	0	0
ACER1	HGLibB_00427	GTGCCGAAGCTCCTTATTGC	37	44	88	168	45	94	0	85	0	0
ACER1	HGLibB_00428	TGGACGAGATCGCCATCCTG	127	104	861	476	196	321	239	419	0	0
ACER1	HGLibB_00429	CCCGCTACATTTACGTTGTC	200	201	1506	759	224	298	1531	115	0	0
ACER2	HGLibB_00430	CCATGCAACCCTTAGTTTCT	275	271	1914	1841	464	468	1694	883	1	2
ACER2	HGLibB_00431	GCATCTGACCCAAGAAACTA	29	38	471	594	35	57	799	723	4	0
ACER2	HGLibB_00432	ACGAAACAAGCACATGCAGA	75	76	788	374	162	141	790	477	0	0
ACER3	HGLibB_00433	CCACCATGCATGAAATTGTG	111	115	425	1034	227	265	883	289	0	0
ACER3	HGLibB_00434	ATGCAACAGCTGTATATCAT	88	64	981	325	109	125	1314	0	0	1
ACER3	HGLibB_00435	TTTCATATTTCAGAGTCATG	151	136	768	534	173	284	945	368	0	0
ACHE	HGLibB_00436	CCCACAATGGCCCCCGTACA	76	85	282	340	103	137	0	932	0	0
ACHE	HGLibB_00437	GGCCGCAGACACGCTCGACG	75	98	86	469	96	132	0	0	10	7
ACHE	HGLibB_00438	GTTCGACCACTACAGCAAGC	134	111	598	360	148	200	647	0	0	0
ACIN1	HGLibB_00439	CAGTTTCATAAAACAGTATC	63	70	496	157	84	102	76	74	0	0
ACIN1	HGLibB_00440	AAAAGCAGCAGGAGCTACTT	74	65	163	344	63	96	0	0	0	0
ACIN1	HGLibB_00441	ACCTTTCTCTTCAGAAATTG	49	61	183	665	122	171	97	0	0	0
ACKR2	HGLibB_00442	GCTGAGCATGAACGATCTCC	46	53	326	319	96	90	170	0	0	1
ACKR2	HGLibB_00443	TGGTGGCCTTCTTCGTGCTA	38	34	386	72	27	63	388	0	0	0
ACKR2	HGLibB_00444	ATCTCAACCATCCGCCTGCG	81	96	287	287	235	203	0	0	0	0
ACKR3	HGLibB_00445	ACGCAGACGTGACGGTCTTC	50	38	175	345	44	45	0	0	0	0
ACKR3	HGLibB_00446	CATGATTGCCAACTCCGTGG	61	71	150	189	74	50	294	0	0	1
ACKR3	HGLibB_00447	CAACAGCAGCGACTGCATCG	77	84	486	76	109	111	510	0	0	0
ACKR4	HGLibB_00448	GTGCGATGCTTTCTGTGACT	90	96	675	738	216	186	1354	84	0	0
ACKR4	HGLibB_00449	TATCAGCATAGACAGATATG	56	62	377	191	66	79	606	63	1	0
ACKR4	HGLibB_00450	CCTTTAAATGCTAAAAGTAC	26	26	369	208	58	47	3102	58	0	0
ACLY	HGLibB_00451	ACCTACCGATGTGCTCCCGC	114	131	214	166	221	215	1	1213	0	2
ACLY	HGLibB_00452	AACTTCCTCCTCAACGCCAG	53	49	122	290	103	86	0	596	0	0
ACLY	HGLibB_00453	TTGTGACTTCGTGCTCCTTC	178	178	448	950	270	284	2	0	0	2
ACMSD	HGLibB_00454	ATTTCTCTAATACGAACTTC	51	26	383	56	26	53	0	0	0	1
ACMSD	HGLibB_00455	CCACTGCAGAGGTTTGGCTA	43	39	29	60	52	28	1223	0	0	0
ACMSD	HGLibB_00456	TTCCTGTCATGTTTAGCTAC	120	99	604	461	110	225	1009	3	0	0
ACN9	HGLibB_00457	GACTTTCGTGATGAACAAAT	125	88	645	617	179	243	902	180	0	0
ACN9	HGLibB_00458	CGTGGGGCGCTATGCCGGGG	34	31	114	279	58	36	129	0	0	0
ACN9	HGLibB_00459	AGTACGTGAAAGACGAATTT	62	52	211	209	28	93	2	411	0	0
ACO1	HGLibB_00460	AGAAGAACTCTGATCGAAAA	44	27	209	408	41	71	0	352	0	0
ACO1	HGLibB_00461	TGATCTATTACAAGATCAGC	40	47	41	84	110	118	0	0	0	0
ACO1	HGLibB_00462	ACCTTCTGTTGAAATCAACC	163	105	546	397	204	233	757	250	0	0
ACO2	HGLibB_00463	TGCCTTTGTCACGTCCCCAG	101	93	356	234	187	223	339	0	0	0
ACO2	HGLibB_00464	CTGCTGCAGGAGTTTGACCC	94	94	240	157	96	138	0	0	0	0
ACO2	HGLibB_00465	ATGCTGCCCGCTGCTGTCCT	31	30	138	214	123	99	0	124	0	0
ACOT1	HGLibB_00466	GGTCTCGCCCTTGTAGCGTA	81	65	514	79	148	237	3	0	0	0
ACOT1	HGLibB_00467	CCGAACATGTCCACAATGCC	118	143	974	829	198	252	503	225	0	0
ACOT1	HGLibB_00468	CTACTTGCTCAGTCATCCTG	143	128	98	1047	181	267	1	0	4	0
ACOT11	HGLibB_00469	AGCTGAAGCAGATCACGCCG	19	21	0	0	28	47	0	0	0	0
ACOT11	HGLibB_00470	CAAGGCCTTGGCCACCTTCG	112	85	605	419	90	169	357	173	0	0
ACOT11	HGLibB_00471	TCCTCTCCAGGTGGGCATCC	85	77	449	56	118	141	0	0	0	0
ACOT12	HGLibB_00472	AAACTGTATGTCATCCACTG	206	198	240	1268	342	319	385	670	0	0
ACOT12	HGLibB_00473	TTTGAAGCTGAGAAACATGC	81	81	534	858	93	111	208	447	0	0
ACOT12	HGLibB_00474	CGTGCGCCGGCTGGATGGCT	116	88	481	638	314	259	746	146	0	2
ACOT13	HGLibB_00475	GTGGAGAGTGCCTATTGCAT	115	96	218	599	185	224	152	0	0	1
ACOT13	HGLibB_00476	CTTGTTGGTCAGATCCACAG	126	155	1077	481	196	232	0	95	0	0
ACOT13	HGLibB_00477	AACACTTGCATTTACCTCTG	159	148	934	319	207	259	193	0	0	0
ACOT2	HGLibB_00478	GGTCTCGCCCTTGTAGTGTA	109	112	649	380	338	218	2127	122	0	0
ACOT2	HGLibB_00479	CCGAACATGTCCACAATCCC	47	47	0	396	44	57	1	480	0	0
ACOT2	HGLibB_00480	CTACTTGCTCAGTCATCCCG	93	96	621	613	112	156	1645	158	0	0
ACOT4	HGLibB_00481	TTATATCCACAATGTCCACG	56	59	445	419	189	80	835	293	2	1
ACOT4	HGLibB_00482	TGAAGATCTCCCCAATAACA	59	61	437	278	117	136	0	0	0	0
ACOT4	HGLibB_00483	GGATATGTTGTCCATGTTAT	129	126	308	769	187	259	0	544	0	0
ACOT6	HGLibB_00484	CCTAGATCATCGACAAGTTT	40	47	157	181	107	76	0	161	1	2
ACOT6	HGLibB_00485	CCTAAACTTGTCGATGATCT	164	157	830	684	195	240	362	613	0	0
ACOT6	HGLibB_00486	GCGTGCACAGAAGCTCTAGA	26	24	145	29	47	36	0	0	0	0
ACOT7	HGLibB_00487	TGTCCACATTCTTCAGCGAC	119	99	495	689	116	108	797	324	0	0
ACOT7	HGLibB_00488	GTCTCCACAGGAGCGCTGTG	56	44	283	37	62	37	1285	1	0	0
ACOT7	HGLibB_00489	CTCTTACCTGGGTTGAGGAC	48	54	223	520	94	66	390	203	0	0
ACOT8	HGLibB_00490	GAACTAGATGTCGTCCCCGC	106	69	74	259	56	180	1	91	0	0
ACOT8	HGLibB_00491	GCGCCAATGGGTACCTCTTT	92	117	911	423	130	176	467	157	0	0
ACOT8	HGLibB_00492	GCTCAACCGAATTGCTGCTC	79	84	131	60	99	159	0	97	0	0
ACOT9	HGLibB_00493	CAGATTTGGCAGGATTCTTG	61	51	330	193	124	186	107	130	0	0
ACOT9	HGLibB_00494	GAATTCAAAACTGAAGAGTT	28	44	150	209	71	98	81	866	0	0
ACOT9	HGLibB_00495	CACAGGATGGACTGCCTCCT	122	118	237	873	232	305	165	0	0	0
ACOX1	HGLibB_00496	CACGTATGACCCTGAAACCC	66	65	527	334	107	46	102	144	0	0
ACOX1	HGLibB_00497	TCCTTAGGAACTCACCTTCG	62	65	199	38	101	164	0	0	0	0
ACOX1	HGLibB_00498	TGACAGCCACCTCATAACGC	102	98	464	114	115	128	0	0	0	0
ACOX2	HGLibB_00499	CTCCATGACGCCTTCCTGTC	132	135	654	499	253	275	1156	12	0	0
ACOX2	HGLibB_00500	CTGCCACTCACCGGATCAGG	60	47	136	117	114	120	0	0	0	0
ACOX2	HGLibB_00501	TCTGGTTCCAAGCCTCGTGC	134	106	118	131	121	214	310	3	0	0
ACOX3	HGLibB_00502	GAAGAAGGGTCTTCGGGTCC	42	44	0	93	58	73	0	0	0	0
ACOX3	HGLibB_00503	GCTGCATCCCTTTATCGTGC	137	143	359	610	268	266	551	381	0	0
ACOX3	HGLibB_00504	ATGTCGCCAACCATCACTCC	136	103	502	265	339	256	0	0	0	0
ACOXL	HGLibB_00505	GCCCTGAACATGTTACTAAG	43	55	296	368	49	53	73	285	0	0
ACOXL	HGLibB_00506	TCCAGTGCGGAATAATTTAT	109	100	781	759	115	162	2446	389	0	0
ACOXL	HGLibB_00507	TCAGAGAGTGAAGTTTGCCA	79	65	43	119	82	77	0	31	0	0
ACP1	HGLibB_00508	GTGAGCTGCCTAAGAAATCA	35	48	215	163	46	53	575	0	0	0
ACP1	HGLibB_00509	CCTGAAAACTGCTTCTGCAA	47	50	80	293	98	89	0	569	0	0
ACP1	HGLibB_00510	AAAGCTAAAATTGAACTACT	124	121	683	648	166	145	582	434	0	0
ACP2	HGLibB_00511	TTCTCTCAGCTGTACCGCCA	70	70	501	274	109	94	0	232	0	0
ACP2	HGLibB_00512	GCTTCAACCCGAACATCTCG	90	104	109	135	130	180	115	6	0	0
ACP2	HGLibB_00513	CGTTCTGCAGCTGCTCATAA	43	51	174	562	104	134	0	238	0	0
ACP5	HGLibB_00514	GTGTGGTCCATAGCCGAGCA	64	50	488	350	164	128	2533	3	0	0
ACP5	HGLibB_00515	AGCCGTTGGGGACCTTGCGC	4	4	0	0	34	0	0	0	0	0
ACP5	HGLibB_00516	TGCCCTGCGCTTTGTAGCCG	88	77	926	810	163	77	496	162	0	1
ACP6	HGLibB_00517	CTTCATCCTCCTGGACAACG	143	124	287	739	233	197	438	367	0	2
ACP6	HGLibB_00518	CATTTGCTGCATGCCCACCT	365	372	2376	1284	772	878	2342	404	1	2
ACP6	HGLibB_00519	CAGACTGCCTCTTTACAGCC	88	78	238	404	207	147	167	350	0	0
ACPL2	HGLibB_00520	ACCAGAAATTGACTGCACTC	84	82	222	473	164	196	150	179	0	0
ACPL2	HGLibB_00521	GCAGCAGCAAGAAGCGGTTG	43	59	164	479	106	89	0	169	0	0
ACPL2	HGLibB_00522	GTCACAGGGGGCTCCGTCAC	24	22	62	87	46	41	0	0	0	1
ACPP	HGLibB_00523	AGGGCAGCAAGCCTTAGCCT	110	123	444	217	200	201	802	0	0	0
ACPP	HGLibB_00524	ATGGAGCAGCATTATGAACT	93	59	508	285	152	186	1978	79	0	0
ACPP	HGLibB_00525	TGAGTCCTATAAACATGAAC	54	43	735	305	90	76	148	84	0	0
ACPT	HGLibB_00526	CTGGGTGGAAATGGCCGGCC	35	36	190	135	81	117	598	0	0	0
ACPT	HGLibB_00527	CGCTTCTCACCGTGGTCAGC	38	38	271	122	39	50	149	140	0	0
ACPT	HGLibB_00528	CACCTCCTTGTGTGGGTCCA	80	102	440	422	157	205	128	372	0	0
ACR	HGLibB_00529	GAACGCGCCCATTGTACCAC	27	38	174	53	47	42	0	0	0	0
ACR	HGLibB_00530	AAAATACAACTCTGCGACAG	83	74	5	376	88	126	0	385	0	0
ACR	HGLibB_00531	AATGAAGCGCCCACACGAAA	6	11	0	0	30	30	0	0	0	0
ACRBP	HGLibB_00532	GTCTGATGAGAAACCGCAAT	121	123	207	354	210	170	438	0	0	0
ACRBP	HGLibB_00533	TGTGAAGATGTCCGAGTCTC	120	139	593	473	139	312	423	220	0	0
ACRBP	HGLibB_00534	CACAGCCTTTCGTGGCAAGC	91	88	784	366	119	198	285	97	0	0
ACRC	HGLibB_00535	CAGAAGAGCTCCGAAGAGAC	81	74	650	274	84	96	193	288	0	0
ACRC	HGLibB_00536	ACTCTACTTACAAGACCCAC	96	86	217	137	75	99	858	1	0	0
ACRV1	HGLibB_00537	AGTCAGCCTAATGAGCTTTC	152	144	418	703	205	247	2520	460	1	0
ACRV1	HGLibB_00538	CACACCCTTGAACCATGAAT	48	35	229	426	49	74	393	76	0	0
ACRV1	HGLibB_00539	ACTTCAGTTCAGCAACTTCC	82	81	294	484	145	198	688	0	0	0
ACSBG1	HGLibB_00540	TTGACTCAGCATCACGCCCT	238	250	552	658	478	499	271	215	0	0
ACSBG1	HGLibB_00541	ATCACGACTGCCTTTAGATG	135	122	152	880	153	129	552	615	0	1
ACSBG1	HGLibB_00542	AGAACCTCCTCCAAACAAGA	15	11	75	0	16	14	0	0	0	0
ACSBG2	HGLibB_00543	CTGGGTTTGGAGCGTTTCCA	49	53	22	323	101	85	153	899	0	0
ACSBG2	HGLibB_00544	GGAACCCCAAAGACTCAAGA	5	10	4	25	13	13	0	69	0	0
ACSBG2	HGLibB_00545	TTAGCTCCTTCTTGAGTCTT	185	161	1110	924	265	298	615	585	0	1
ACSF2	HGLibB_00546	ACGACCAAGGCCTCTCGTTC	110	107	569	355	174	232	225	3	0	0
ACSF2	HGLibB_00547	CATCCCGACGTAGACAGCCA	68	82	289	231	155	161	0	0	0	1
ACSF2	HGLibB_00548	CATCTACCCCGCAGAGCTCG	39	48	382	595	112	70	198	524	3	0
ACSF3	HGLibB_00549	AAACTGCACGCAAGAAATCC	59	67	39	222	82	85	2	0	0	0
ACSF3	HGLibB_00550	CGGTATGGCATGACCGAGAT	81	86	191	748	114	238	226	1025	0	0
ACSF3	HGLibB_00551	CTCCCGCTGCACCACGTCCA	74	81	1340	545	158	126	88	148	0	0
ACSL1	HGLibB_00552	GGGTCTCGTGGCGTACCAGA	58	48	235	216	151	107	265	68	0	0
ACSL1	HGLibB_00553	GGTTTCCGAGAGCCTAAACA	17	21	5	57	34	41	0	0	0	0
ACSL1	HGLibB_00554	AACCAGACCAACCCTATGAA	88	80	294	178	153	136	233	54	0	0
ACSL3	HGLibB_00555	TCACATAGTAACATTATTGC	85	72	523	341	66	57	68	0	0	0
ACSL3	HGLibB_00556	TAACATACCCATGCTGGCCT	121	127	541	526	215	130	0	464	0	0
ACSL3	HGLibB_00557	GCAATGGTTTGCTATGAGGT	79	47	885	527	82	86	5	53	0	0
ACSL4	HGLibB_00558	AGGAAAGTTGTACTTAAAGC	53	48	0	291	51	62	0	160	0	0
ACSL4	HGLibB_00559	CTGTGAATCTCAAATCCTTC	98	95	184	535	126	127	193	603	0	0
ACSL4	HGLibB_00560	CATGCAATCAGTAGAAGAGT	138	140	895	416	218	272	631	311	0	0
ACSL5	HGLibB_00561	CAAAGAGGACTCGCTGTGTC	84	67	574	348	105	136	109	395	0	0
ACSL5	HGLibB_00562	AGAAGAGGTAAGACGGGTTG	49	40	3	87	77	64	7	0	0	0
ACSL5	HGLibB_00563	TTTGTAAGATAGCCATCTGT	92	73	547	430	155	108	892	24	0	0
ACSL6	HGLibB_00564	GGCCTGCTACACATATTCCA	48	39	107	420	86	125	237	0	0	0
ACSL6	HGLibB_00565	AGCCTAAGCAGCCTTACCAG	73	61	22	146	84	155	0	694	0	1
ACSL6	HGLibB_00566	CCTCCTGGTAGGACAGCCAC	17	20	0	15	27	78	0	0	0	0
ACSM1	HGLibB_00567	ACAGGTCTGTGTGAAGACGT	131	126	879	742	198	201	565	194	0	1
ACSM1	HGLibB_00568	AGGGTTGTAAGGCCAACCCA	61	48	176	180	63	46	0	310	0	0
ACSM1	HGLibB_00569	CAAGGTCTTTGACTTAACAC	88	87	235	100	73	152	0	0	0	0
ACSM2A	HGLibB_00570	AACGTCCTCTCGGGAGCCTG	69	71	450	959	144	208	532	189	0	1
ACSM2A	HGLibB_00571	TGTCTGAGAAAAGCTGTGAT	103	95	944	522	192	189	251	146	0	0
ACSM2A	HGLibB_00572	AGTAGCTTAATTCTCAGAGA	54	55	181	199	83	87	119	0	0	0
ACSM2B	HGLibB_00573	TTAGGTCTCATCTTTATGCC	182	163	777	775	363	266	1	1248	0	0
ACSM2B	HGLibB_00574	ATCCACCACTCATCACTGTG	269	231	531	663	497	517	4	0	0	0
ACSM2B	HGLibB_00575	AGCTTACCCAGCATCCATCT	196	208	1738	658	396	461	728	336	0	2
ACSM3	HGLibB_00576	TTACTAACCTGTTCGCAGAC	74	82	1132	226	124	192	382	0	0	0
ACSM3	HGLibB_00577	GTTCTCTGATACAATCAGCT	55	42	138	110	64	133	0	0	0	0
ACSM3	HGLibB_00578	GGCATGACGTAGCATCTTCC	31	22	111	49	40	72	0	0	0	1
ACSM4	HGLibB_00579	TCAACCTACCTGGACATCAT	160	136	405	267	252	394	178	346	0	0
ACSM4	HGLibB_00580	TGGGCAGAATCACGGCCAAA	34	32	23	262	102	30	0	13	0	0
ACSM4	HGLibB_00581	TGAAGTCCTCAGATATCATA	42	34	19	112	20	68	0	0	0	0
ACSM5	HGLibB_00582	GAGAAGTGGAAACACCAGAC	10	9	0	0	47	27	0	0	0	1
ACSM5	HGLibB_00583	GCTGTGTCCCAACCATCTTT	207	194	2946	1098	396	517	4152	969	0	1
ACSM5	HGLibB_00584	CTGCACAAGCAGCCGAAAGA	22	15	48	103	34	39	0	0	0	0
ACSS1	HGLibB_00585	TTCCTCCACTTCGCACCGCA	171	156	679	221	315	285	189	98	0	0
ACSS1	HGLibB_00586	GCCGGCCATGCGGTGCGAAG	66	50	106	367	81	107	0	223	0	0
ACSS1	HGLibB_00587	TGGCGCGGGACACTCTCGTG	90	113	226	602	97	180	0	0	0	0
ACSS2	HGLibB_00588	GACTACATCCAGAATGCACC	18	23	0	0	24	18	0	0	0	0
ACSS2	HGLibB_00589	GCTCAGAATGACCATGACCT	64	101	201	61	198	128	271	0	0	0
ACSS2	HGLibB_00590	TACAACTTTGATGTGACTAA	35	50	382	57	90	48	265	0	0	0
ACSS3	HGLibB_00591	GTTGCTTTAGTGTTTGTAAC	103	103	957	375	119	172	1	186	0	0
ACSS3	HGLibB_00592	GTTGATCGTCATATTGAAAA	26	20	85	44	67	32	0	0	0	0
ACSS3	HGLibB_00593	TGTGTAGGAGGCGGTTCCTT	91	73	170	277	170	197	265	0	0	0
ACTA1	HGLibB_00594	GTTGTGGGTGACGCCGTCGC	39	38	328	59	25	58	212	0	0	0
ACTA1	HGLibB_00595	CAACGTGCCCGCCATGTACG	98	103	783	393	256	246	182	91	0	0
ACTA1	HGLibB_00596	CAACGAGCGCTTCCGCTGCC	25	35	0	72	67	105	0	0	0	0
ACTA2	HGLibB_00597	CTGAAGTACCCGATAGAACA	87	89	90	370	164	155	0	0	0	0
ACTA2	HGLibB_00598	TCAGGGGTGCCTCCGTGAGC	44	31	402	180	99	57	198	0	0	0
ACTA2	HGLibB_00599	TTGTCTCCCAGGCATCGTGC	104	106	496	404	180	166	8	188	0	1
ACTB	HGLibB_00600	CGTACAGGGATAGCACAGCC	25	32	379	247	79	34	607	103	0	0
ACTB	HGLibB_00601	CACCTTGATCTTCATTGTGC	141	157	770	470	149	375	0	2	0	0
ACTB	HGLibB_00602	CTCTCAGGCATGGAGTCCTG	39	40	203	93	46	70	930	0	0	0
ACTBL2	HGLibB_00603	TCGAGGACGCCCTATCATGG	134	153	310	254	241	159	105	210	0	0
ACTBL2	HGLibB_00604	GGAAGTTCATAGCTCCGTTC	108	128	1118	275	128	212	1885	6	0	0
ACTBL2	HGLibB_00605	TCGGAAGCGTTCATTCCCAA	106	98	562	386	209	184	373	0	2	0
ACTC1	HGLibB_00606	GTGTGACATTGATATCCGCA	59	48	382	367	120	102	194	0	0	1
ACTC1	HGLibB_00607	CTACAACTCACCAATGAAGG	39	44	321	436	93	103	1130	72	0	0
ACTC1	HGLibB_00608	GTGCTATCCCTGTATGCTTC	162	131	353	378	257	246	186	456	0	0
ACTG1	HGLibB_00609	CCCCTAGGTATGGAATCTTG	70	55	591	191	163	151	638	741	0	0
ACTG1	HGLibB_00610	CAACACCTACCCAGGAAGGA	41	29	288	229	56	79	0	152	0	0
ACTG1	HGLibB_00611	AGCTGTAGCCTCGCTCAGTG	105	95	109	84	170	130	188	0	0	1
ACTG2	HGLibB_00612	TGAGCACGCACCTGGTGGCG	6	3	1	0	10	6	0	0	0	0
ACTG2	HGLibB_00613	TCTGTCCACAGGCATCGTCC	50	56	151	0	116	91	1	1	0	0
ACTG2	HGLibB_00614	GGTCACGGCCAGCCAAGTCC	32	21	0	104	12	21	0	0	0	0
ACTL10	HGLibB_00615	CCACGAGTGACCCGCGTAGA	50	57	268	199	95	83	194	0	0	0
ACTL10	HGLibB_00616	ACATGGCCCGAGTTATCCAG	49	53	118	38	42	92	230	131	0	0
ACTL10	HGLibB_00617	GGGCCGCGTAGCCGTGCCGC	35	52	575	354	78	46	195	188	0	0
ACTL6A	HGLibB_00618	GTACCGAAGCTTGAAAATCC	68	56	650	53	64	98	464	0	0	0
ACTL6A	HGLibB_00619	TCTCAGGAAGCTGTTCGTGA	152	134	199	524	262	193	194	901	0	0
ACTL6A	HGLibB_00620	TTACTCACAGTGTGTTATCC	180	176	794	719	281	305	0	461	0	1
ACTL6B	HGLibB_00621	GGCTCCTTCTCAGTCCGCGC	70	70	421	167	61	156	287	1	0	0
ACTL6B	HGLibB_00622	TCCCCGCACAGATGAGGTGG	54	49	0	437	61	92	0	0	0	0
ACTL6B	HGLibB_00623	GCAGGGCATTGGTGTCGATG	62	61	21	203	39	53	0	0	0	0
ACTL7A	HGLibB_00624	CAAAGGATAACCCTCGTAGA	54	51	254	279	38	43	1	136	0	0
ACTL7A	HGLibB_00625	CGTGTTCCTCGTACTCAAAG	96	78	30	435	200	197	0	206	0	0
ACTL7A	HGLibB_00626	GTGTCCCAATGACACCCCGC	104	78	737	718	212	145	278	0	0	0
ACTL7B	HGLibB_00627	ATCCGAGGGCGACGTGCTGC	71	86	691	210	66	138	1097	1	0	0
ACTL7B	HGLibB_00628	GCCCGGCAGCACGTCGCCCT	191	195	662	701	502	412	785	183	0	0
ACTL7B	HGLibB_00629	ATAGTGATGAGTTTGCCGTC	95	85	120	579	124	214	5	385	0	0
ACTL8	HGLibB_00630	CACACGCCTACGGGCATAGC	8	10	0	0	10	0	3	0	0	0
ACTL8	HGLibB_00631	ACGGATTCCACAATGGCCCG	56	60	265	191	123	83	1	83	0	0
ACTL8	HGLibB_00632	CCGCTCGATGGGGTAGCTAA	65	44	71	276	53	105	138	0	0	0
ACTL9	HGLibB_00633	CCTGCGCAGCGGCATCGTCG	104	128	976	175	214	259	1526	614	0	0
ACTL9	HGLibB_00634	CCACGACGATGCCGCTGCGC	132	109	257	602	135	273	0	133	0	3
ACTL9	HGLibB_00635	GTCCGCTTGTACTCCTGCTC	108	117	374	943	163	193	537	1913	0	0
ACTN1	HGLibB_00636	TGGCATACTCCAAGTACAGC	53	49	36	34	156	52	0	0	0	0
ACTN1	HGLibB_00637	TAACTCCCACCTCCGGAAGG	25	22	43	250	30	85	0	0	0	0
ACTN1	HGLibB_00638	GCTGGCCTCACCGTCAGTCC	102	117	227	189	216	271	298	0	0	0
ACTN2	HGLibB_00639	AAAGGCTGCCCAAACCTGAC	84	90	467	62	127	192	0	0	0	0
ACTN2	HGLibB_00640	TATCCTGAATAGCAAAGCGA	34	32	236	44	43	22	0	7	0	0
ACTN2	HGLibB_00641	CCTCTCACCTTCAGCGCCAA	83	71	423	538	244	163	0	1	0	0
ACTN4	HGLibB_00642	CAACAATGTGAACAAAGCGC	48	52	200	508	138	71	592	527	0	0
ACTN4	HGLibB_00643	ACTCTCATCTTCCCCCGCTC	107	105	343	399	110	167	676	563	0	0
ACTN4	HGLibB_00644	CATCCTTAGGTTCGCCATCC	172	180	1058	504	222	506	721	205	0	0
ACTR10	HGLibB_00645	CCTAGTGTGATAAAAAGAGC	28	27	329	51	44	46	308	0	0	0
ACTR10	HGLibB_00646	AATGTTGACTATCCATTAGA	20	20	0	146	42	39	0	348	0	0
ACTR10	HGLibB_00647	CTTACCTGAAATATAGTATG	81	63	7	150	147	147	0	0	0	0
ACTR1A	HGLibB_00648	GCTTTCAATCCGCTATCCCA	71	59	92	56	126	106	0	0	0	0
ACTR1A	HGLibB_00649	GGTTTAAAGGCGCCTCAGTC	41	46	283	8	78	143	327	0	0	0
ACTR1A	HGLibB_00650	AGCATGGCATCGTCAAGGAT	48	42	8	107	139	62	0	230	0	2
ACTR1B	HGLibB_00651	AGCACGGCGTGGTGCGAGAC	33	43	247	416	104	91	141	1332	0	0
ACTR1B	HGLibB_00652	GAACAGGGCCGGCACGTTGA	50	59	41	136	131	82	0	87	0	0
ACTR1B	HGLibB_00653	GGTTCGGGGGTGATTAAAGC	10	11	0	0	19	59	0	0	0	0
ACTR2	HGLibB_00654	GATTTCAATGTTTCCCACTT	125	108	751	780	157	282	765	749	0	1
ACTR2	HGLibB_00655	CGTACAAAGTCAGAACTGCC	17	10	0	0	15	37	0	0	0	0
ACTR2	HGLibB_00656	CTACATATACACCGGAAAAC	59	60	350	69	50	58	494	0	0	0
ACTR3	HGLibB_00657	CATACCTTTGTTGCATATGT	108	102	375	901	220	228	1	990	0	0
ACTR3	HGLibB_00658	ACGTCCAAAGTCCCTGAACA	89	116	260	262	224	226	0	0	0	0
ACTR3	HGLibB_00659	GCTATAAATACCTTGTAGAG	29	29	164	62	39	42	69	0	0	0
ACTR3B	HGLibB_00660	TACTCACCATTAAAAAATAA	33	27	123	353	31	82	324	346	0	1
ACTR3B	HGLibB_00661	CTCCAGTGGCCGATACGACA	97	125	345	144	287	132	299	0	0	0
ACTR3B	HGLibB_00662	TGAACTGCAATGTAGAGTCC	113	110	97	234	178	83	2	530	0	0
ACTR3C	HGLibB_00663	TGCTTACCACTGGGATAACA	81	74	432	35	149	159	1223	0	0	1
ACTR3C	HGLibB_00664	TAGGCAGAAGGTTATGTAAT	94	89	610	841	149	150	542	712	0	0
ACTR3C	HGLibB_00665	ATCAAACACATCCCGATTGC	55	54	330	46	71	103	329	0	0	1
ACTR5	HGLibB_00666	CCAAAGAACTCGATGTGCAG	99	101	861	413	267	158	382	0	2	0
ACTR5	HGLibB_00667	TGTCTACCACATCCACCTCG	173	151	456	122	333	205	413	0	0	0
ACTR5	HGLibB_00668	CCACTGCACATCGAGTTCTT	240	189	875	2067	349	631	649	962	0	1
ACTR6	HGLibB_00669	AGATGTATGCTATGTGTCTC	79	87	801	360	280	127	370	1	0	0
ACTR6	HGLibB_00670	TCCCCTTGCAGGATAAATGT	125	119	312	352	253	193	0	0	0	1
ACTR6	HGLibB_00671	TGTTAGGCAGCTACATGTTA	48	49	394	413	69	73	0	370	0	0
ACTR8	HGLibB_00672	TCTTCTCCTACTAAATACTC	112	82	376	125	91	153	0	0	0	0
ACTR8	HGLibB_00673	AAATGGTGGATCAAGCAATA	45	44	172	91	72	90	0	0	0	0
ACTR8	HGLibB_00674	CGAACCTGTTCAGGGGACAC	35	31	1	94	43	46	1	0	0	0
ACTRT1	HGLibB_00675	CCATGTCATCAGCTCCGTCT	238	226	2041	1070	355	621	1123	240	0	1
ACTRT1	HGLibB_00676	TTGCACTACCCCATTGAGCG	57	44	638	289	130	157	310	0	0	1
ACTRT1	HGLibB_00677	TGTTACCAGTCCACGCTCAA	95	127	504	973	165	182	713	385	0	0
ACTRT2	HGLibB_00678	TGATGTCCCTGCCCGCCACG	205	177	542	273	261	319	2094	90	1	0
ACTRT2	HGLibB_00679	GGAGTTTGGACCCCGGCACA	10	20	0	126	22	19	0	0	0	0
ACTRT2	HGLibB_00680	GAGCCCCGGGCTCTCGAATA	14	14	7	31	29	15	1	0	0	2
ACTRT3	HGLibB_00681	TCCGTGTCATATGAACCTTG	148	112	262	746	246	437	77	86	0	0
ACTRT3	HGLibB_00682	GGGCGGGCTAGAACTCTGCG	14	24	0	256	54	39	0	176	0	0
ACTRT3	HGLibB_00683	CGCAGAGTTCTAGCCCGCCC	68	90	66	273	157	200	1188	0	0	0
ACVR1	HGLibB_00684	CAAGCCGTGGAGTGCTGCCA	62	57	4	140	81	98	0	0	0	0
ACVR1	HGLibB_00685	AGTCACTTACCTTCCATACT	305	255	1411	877	445	667	1425	352	0	1
ACVR1	HGLibB_00686	TGCTCTCCCCTCCCCTAGTA	121	117	206	1064	182	215	403	629	0	0
ACVR1B	HGLibB_00687	GCTACACTGACTACTGCAAC	117	91	137	200	150	135	586	807	0	0
ACVR1B	HGLibB_00688	CCTCTTTGTCCAGCGCACAG	132	129	587	684	179	268	148	560	0	2
ACVR1B	HGLibB_00689	GAGCTGGTAGGCATCATCGC	85	91	520	334	149	88	434	0	0	0
ACVR1C	HGLibB_00690	TGCAAGGACGATTGTGCTTC	66	61	43	302	74	70	4	277	0	1
ACVR1C	HGLibB_00691	AAGACTTGAGCATTCAGTTC	61	88	74	99	107	67	1	0	0	0
ACVR1C	HGLibB_00692	GCATCAGTCATGCTAACCAA	55	63	156	150	58	48	0	0	0	0
ACVR2A	HGLibB_00693	CCACATATTCGTTAAGCAAC	115	99	275	314	62	37	0	289	0	0
ACVR2A	HGLibB_00694	CGCTGTGTGACTTCCATCTC	139	143	110	568	272	216	2	187	0	14
ACVR2A	HGLibB_00695	CAGCAACAAAAATATACTTC	62	60	331	78	47	65	0	3	0	0
ACVR2B	HGLibB_00696	CGGCGCACAGCGATCCCCAG	55	47	173	157	74	90	0	0	0	0
ACVR2B	HGLibB_00697	CACAGCAGCAGAAGTACACC	34	30	95	50	88	105	0	32	0	0
ACVR2B	HGLibB_00698	ACGCTTCACTCATTTGCCAG	77	96	499	209	98	252	0	346	0	0
ACVRL1	HGLibB_00699	CCCGCCACACTTCGCCATAG	71	73	255	194	130	152	386	0	0	0
ACVRL1	HGLibB_00700	TGGGCCCTCACCATTCACGA	57	88	326	223	120	170	1049	0	0	0
ACVRL1	HGLibB_00701	CTTGAAGTCGCGGTGGGCAA	23	23	229	0	35	12	379	0	0	0
ACY1	HGLibB_00702	GGTCACCCTAGAGTTTGCTC	11	5	0	2	17	21	0	0	0	0
ACY1	HGLibB_00703	CCTGGGCTGTCAGAAAGTAG	38	28	8	276	70	100	0	80	1	0
ACY1	HGLibB_00704	TGACCCCCTCGCCAGCTGCC	58	72	236	381	95	243	0	71	0	0
ACY3	HGLibB_00705	TCTTCCTGTACCAGCGGTCT	220	204	550	389	239	344	809	115	0	0
ACY3	HGLibB_00706	GTCACCTCATATGGGTCGTC	66	87	33	365	86	121	0	256	0	0
ACY3	HGLibB_00707	GGTGCATGGCAAAGACTTCG	84	66	240	285	122	141	0	172	0	0
ACYP1	HGLibB_00708	AGCTTTGCTACCAGTTATGC	50	40	0	532	31	100	5	709	0	0
ACYP1	HGLibB_00709	AGGAAACACCCTGATATCAG	53	46	244	94	62	78	130	0	0	0
ACYP2	HGLibB_00710	GCTTCCAACCTTGCTCAGCC	87	94	694	412	178	154	1806	100	0	0
ACYP2	HGLibB_00711	TGGGTGAAGAATACCAGCAA	9	8	0	0	8	11	0	0	0	0
ACYP2	HGLibB_00712	ATGGAATTGACTTTGTCTTC	112	101	551	402	197	283	784	0	0	0
ADA	HGLibB_00713	AGGCATGTAGTAGTCAAACT	93	101	285	360	197	210	0	8	0	0
ADA	HGLibB_00714	AGCCCCTCTGCTGTGTTAGC	38	30	222	114	114	62	576	0	0	0
ADA	HGLibB_00715	TTACCTGCCATAGTATAAGA	46	69	203	96	127	141	0	0	0	0
ADAD1	HGLibB_00716	CCTGAAATATAGCAGTTCAT	178	175	1309	725	284	315	1346	249	0	1
ADAD1	HGLibB_00717	CCAATGAACTGCTATATTTC	101	103	188	398	117	204	1001	381	0	0
ADAD1	HGLibB_00718	TATGTTTCAAAAGTACATTA	75	69	613	390	56	99	285	866	0	0
ADAD2	HGLibB_00719	TTGCTATTCGCAGTGCCCGC	78	90	0	315	112	124	0	0	0	0
ADAD2	HGLibB_00720	CGGTTTGCCCAACTTGAGTC	18	17	0	231	13	20	0	125	0	0
ADAD2	HGLibB_00721	ACGCTGCGCAGCGCTGCTCA	64	61	57	93	102	75	0	0	0	0
ADAL	HGLibB_00722	CCCAGAAGAGAAAATGCTAC	71	82	394	182	82	115	134	0	0	0
ADAL	HGLibB_00723	CTATTCTGAATTGCCAAAAG	29	21	162	84	36	37	0	0	0	0
ADAL	HGLibB_00724	ATAAAAGAATTTGCAGATGA	19	12	56	71	19	11	0	0	0	0
ADAM10	HGLibB_00725	CGTCTAGATTTCCATGCCCA	82	78	208	292	80	75	0	0	0	0
ADAM10	HGLibB_00726	TGATCTGCACAGCCCCCCTG	103	122	621	534	266	302	3713	78	0	0
ADAM10	HGLibB_00727	TTAGACTATCCCCATAAATA	67	46	257	517	79	101	109	205	0	0
ADAM11	HGLibB_00728	CGGAGCTCTCCCTAACCAGA	55	42	184	141	56	74	152	115	0	0
ADAM11	HGLibB_00729	CTGGGATGACGAAACTCACC	84	65	245	300	100	130	671	299	0	0
ADAM11	HGLibB_00730	CTTCAACTCAAACTTCACCC	63	64	432	254	148	115	499	0	0	0
ADAM12	HGLibB_00731	TGCTGAATATTCGACTACAA	58	54	236	145	83	133	0	485	0	0
ADAM12	HGLibB_00732	AGTGAAGAGCTTCGACTCCA	79	89	271	321	105	154	0	175	0	0
ADAM12	HGLibB_00733	AGTCGAATATTCAGCACTTC	93	87	398	325	105	87	0	184	0	0
ADAM15	HGLibB_00734	TGCCCATCGGGTGACCTGCC	127	161	1276	936	322	418	888	579	0	1
ADAM15	HGLibB_00735	GGACGGTGACAGTCATATCC	40	39	126	16	52	89	116	0	0	0
ADAM15	HGLibB_00736	GCAGGTCACCCGATGGGCAC	58	54	50	56	84	132	0	0	0	0
ADAM17	HGLibB_00737	ATCTAATATCCAGCAGCATT	131	105	534	761	222	181	214	214	1	2
ADAM17	HGLibB_00738	TAACATCATCATCTCTTATG	170	159	633	1245	326	314	275	334	0	0
ADAM17	HGLibB_00739	AAAGCGAGTACACTGTAAAA	30	46	250	163	43	44	1607	0	0	0
ADAM18	HGLibB_00740	GCAGTCTTCCAAGCTCAGTG	51	43	162	374	122	86	0	763	0	0
ADAM18	HGLibB_00741	TTCTGCATGTCACAGTTCCA	19	20	0	492	45	7	0	1005	0	0
ADAM18	HGLibB_00742	CTCGCCCTCCTCACTGAGCT	179	199	1063	827	309	377	1130	0	0	0
ADAM19	HGLibB_00743	ATCCACTCAAAGCTGAGCTC	52	49	170	1	130	33	256	0	0	0
ADAM19	HGLibB_00744	ATGAACTTATCATACCTCAG	97	102	786	562	209	219	177	740	0	0
ADAM19	HGLibB_00745	GATAAGTTCATGCTGCAGCT	89	104	477	300	170	196	0	147	0	0
ADAM2	HGLibB_00746	ACCTGTGCAAATTACAGTTC	26	34	77	20	53	54	0	0	0	0
ADAM2	HGLibB_00747	TGCATTAAATTCACAGTATA	32	30	262	152	28	66	1980	237	0	0
ADAM2	HGLibB_00748	GAAAATACGGTCAATAATAA	23	20	182	249	55	44	0	124	0	0
ADAM20	HGLibB_00749	CCATCAGCGGTTTGTTGAGC	15	17	0	57	28	11	0	11	0	0
ADAM20	HGLibB_00750	ACTGCAGTTATGCCCAATAT	133	116	897	610	321	370	1346	1902	0	0
ADAM20	HGLibB_00751	CCGTAAGAAGTGTGCCAGTA	43	47	263	74	43	97	0	0	0	0
ADAM21	HGLibB_00752	TCCTGAACGATTTCTCTCAA	117	92	829	336	173	190	630	0	0	0
ADAM21	HGLibB_00753	CCCAATGACAAGCATAGAAC	48	42	245	194	122	23	0	0	0	0
ADAM21	HGLibB_00754	GAGTGACTCTGATGTACACG	86	85	501	484	117	129	13	0	0	0
ADAM22	HGLibB_00755	TGTTGACCAAGCAAGCTTCC	56	53	0	94	48	140	0	174	0	0
ADAM22	HGLibB_00756	ATAGAGAGACACATTGAACA	79	80	460	358	122	155	283	85	0	0
ADAM22	HGLibB_00757	GTGTCTCTCTATGTATTCAG	45	35	375	37	43	48	374	0	0	0
ADAM23	HGLibB_00758	TGGGAAACCACAGTACTCTA	59	61	252	484	85	102	0	147	0	0
ADAM23	HGLibB_00759	TCATCATGAACCAGCTCTAG	95	75	229	470	161	160	1	156	0	0
ADAM23	HGLibB_00760	CAGAGGCGTCAAAGACTCCA	47	39	309	52	117	60	0	0	0	0
ADAM28	HGLibB_00761	AGTCTCCTCCTCTCTGTTGC	81	78	106	757	141	237	275	336	0	0
ADAM28	HGLibB_00762	AAGTATAAAATGACAATTAA	57	29	392	16	56	29	321	0	0	0
ADAM28	HGLibB_00763	ACTTCATACTTCTTCACCCC	237	249	1543	1062	368	478	1629	637	1	1
ADAM29	HGLibB_00764	CCGACTTCCACTTGCAATAC	99	90	670	677	98	136	270	279	0	0
ADAM29	HGLibB_00765	ATGACCGCAATGAACAGTGT	139	134	930	400	220	270	516	1229	0	1
ADAM29	HGLibB_00766	ATCTTTAATGTGAAGCGCTG	56	65	26	230	40	86	0	0	0	1
ADAM30	HGLibB_00767	GACCTTGCAGAGTACTGCGA	49	55	53	14	91	110	0	0	1	0
ADAM30	HGLibB_00768	ACTTTCAAGATGTTCGTATG	161	156	203	495	170	265	0	71	0	0
ADAM30	HGLibB_00769	ATCGCCCCTCTGAGCAGTCC	140	160	439	562	264	334	342	481	0	0
ADAM32	HGLibB_00770	AACTGTCATTTGTATTTGTT	135	122	1275	864	282	293	1437	566	0	0
ADAM32	HGLibB_00771	ACACTGTGCACCTTAAACAA	47	63	112	133	100	173	327	1	0	0
ADAM32	HGLibB_00772	GCCCGGCCAGCAGCAACCAG	58	37	246	211	88	79	332	256	0	0
ADAM33	HGLibB_00773	AAGCATCTCACCGTGTGGTT	121	124	1252	685	168	200	553	1045	0	2
ADAM33	HGLibB_00774	GCAGTCTCGCCTGACCCCCA	65	80	553	651	92	118	212	136	0	0
ADAM33	HGLibB_00775	CCAGGTCTCGAAGCCAGACA	58	48	205	357	77	93	0	85	0	0
ADAM7	HGLibB_00776	ACCTGGATCTTAGAAGATGA	22	28	1	147	24	45	1	0	0	0
ADAM7	HGLibB_00777	AATCACTCAGAATGCTTCCC	51	56	286	109	88	80	356	0	0	0
ADAM7	HGLibB_00778	TCCTTCATCTTCTAAGATCC	82	77	390	510	106	106	469	411	0	0
ADAM8	HGLibB_00779	AGGACGTAGCTCACCCTCTC	131	103	1237	753	189	154	730	0	0	0
ADAM8	HGLibB_00780	CCACTCACCTGTTCTTCCGC	241	246	1283	1633	475	422	671	1169	0	0
ADAM8	HGLibB_00781	GACCCGGCCATGCGCGGCCT	62	65	229	349	131	135	64	65	0	0
ADAM9	HGLibB_00782	AAATACATTACCTGTATATT	120	122	1173	668	132	207	1682	349	0	0
ADAM9	HGLibB_00783	CTTTCTCTAGTTAATCTCCA	69	71	70	390	103	145	0	1	0	0
ADAM9	HGLibB_00784	AAAAGAGCATATTATTCACT	49	32	179	716	64	36	5	454	0	0
ADAMDEC1	HGLibB_00785	TGAACAATGAGCCAAAGTAC	65	49	71	459	105	59	1	202	0	0
ADAMDEC1	HGLibB_00786	CAATATCAGATGATCTTAAA	41	35	448	362	43	69	96	231	0	0
ADAMDEC1	HGLibB_00787	TACAATGTTTCAGTGTAGTC	110	92	366	280	92	156	587	1535	0	0
ADAMTS1	HGLibB_00788	TGTGTCCAGTCACCGCTATG	136	134	739	297	195	304	343	0	0	0
ADAMTS1	HGLibB_00789	AATCCTGGTTCACACCATTA	117	94	932	502	190	240	546	101	0	0
ADAMTS1	HGLibB_00790	AAAGCATTGACGCCATCATG	90	96	446	325	139	243	0	295	0	0
ADAMTS10	HGLibB_00791	CAGACAGTACTTGCCCCCGA	48	37	145	186	49	56	102	633	0	0
ADAMTS10	HGLibB_00792	GGAACTCACATCCGTGTTGC	70	64	135	56	69	94	166	1	0	0
ADAMTS10	HGLibB_00793	GGCGCTCACCCCCTTGTCGA	9	8	69	0	9	5	0	0	0	0
ADAMTS12	HGLibB_00794	TGCCTCCTGTAAACGATGTG	128	118	422	149	232	156	0	149	0	0
ADAMTS12	HGLibB_00795	CCCGCCATAGCTCTTGCTTC	72	96	601	32	158	142	594	0	0	0
ADAMTS12	HGLibB_00796	CATTCTACTCGAAGAAGAAG	46	55	0	98	79	70	0	154	0	0
ADAMTS13	HGLibB_00797	TCAGAATGACCATCTTCACC	178	140	486	748	389	234	243	653	0	1
ADAMTS13	HGLibB_00798	GTGTCTTCTTACTTGAGCCC	73	74	303	243	135	128	0	1	0	0
ADAMTS13	HGLibB_00799	GGTCATTCTGACAGAGCCTG	68	62	151	243	64	112	0	0	1	0
ADAMTS14	HGLibB_00800	CCAGCACTCACCAATGCGGT	87	90	155	234	99	143	0	1	0	1
ADAMTS14	HGLibB_00801	ACCTCCTTGTCACAGCCGAC	107	120	625	625	156	205	0	160	0	0
ADAMTS14	HGLibB_00802	ACTTCTCCAGTGCCTCAATC	75	90	790	670	88	148	711	915	0	0
ADAMTS15	HGLibB_00803	GCTTACCGTGCCCGCTGTCC	92	98	315	569	157	184	0	590	0	0
ADAMTS15	HGLibB_00804	ACACTTGTCGAATCTCTTCT	84	72	611	375	118	149	1307	334	0	0
ADAMTS15	HGLibB_00805	AAGAAGAGATTCGACAAGTG	29	37	383	160	65	39	301	0	0	0
ADAMTS16	HGLibB_00806	AGCCCCGCCATCCGCGCGCG	84	89	395	330	254	169	449	129	0	0
ADAMTS16	HGLibB_00807	GCAGGCACCTGCGTGCGCCA	88	79	422	552	201	92	81	0	0	1
ADAMTS16	HGLibB_00808	GCGGCCGGGCTGGATGGAAA	14	26	47	76	24	63	79	0	0	0
ADAMTS17	HGLibB_00809	TTACGGGACGTTGTCGTAGC	102	104	694	629	189	142	348	0	0	0
ADAMTS17	HGLibB_00810	AGATGTTCTCGTCCACTGAA	14	5	0	0	35	48	0	0	0	0
ADAMTS17	HGLibB_00811	TATGTTTCAGCACCAGAGCC	106	110	477	445	213	195	58	178	0	0
ADAMTS18	HGLibB_00812	GGCGGGCCCGAACCCGCAGC	13	25	109	5	19	17	61	0	0	0
ADAMTS18	HGLibB_00813	GAAGGCACACGCGAGCAGGA	6	6	0	10	0	9	0	0	0	0
ADAMTS18	HGLibB_00814	ATATTCATCAAACCTTAGAT	27	26	0	51	63	30	0	0	0	0
ADAMTS19	HGLibB_00815	TAGAGTTACCTTGTTTGACA	63	64	216	108	66	112	0	0	0	0
ADAMTS19	HGLibB_00816	TTCCAGTGTTCAGTCAAGTG	87	93	209	425	210	148	12	423	0	0
ADAMTS19	HGLibB_00817	GAGAGGACACACTTCTTTCT	161	147	344	564	272	216	417	411	0	0
ADAMTS2	HGLibB_00818	ACGTAGCTGCCGACACCACG	96	90	300	184	279	201	931	0	0	0
ADAMTS2	HGLibB_00819	CTACAACATCGAGGTCCTGC	107	114	753	487	223	211	731	1380	0	0
ADAMTS2	HGLibB_00820	GGCGATACACCACATGCACA	31	32	153	65	61	49	0	0	0	0
ADAMTS20	HGLibB_00821	GCTAAAGTGGTTTCTGCTCA	24	24	202	118	28	45	116	0	0	0
ADAMTS20	HGLibB_00822	CTGAAGTATTGCAGTGTGTC	91	122	784	447	245	173	454	131	0	0
ADAMTS20	HGLibB_00823	TTTCTTAGAACCTATAATGA	46	23	255	325	35	85	0	249	0	0
ADAMTS3	HGLibB_00824	TCCAAAGACTTCCACTACAG	61	71	585	103	118	108	93	177	0	0
ADAMTS3	HGLibB_00825	CCAGGCTGGTAATGAAGAAA	28	29	424	73	75	35	0	0	0	0
ADAMTS3	HGLibB_00826	AGAAAACGATTACAATATCG	26	18	58	41	35	16	0	0	0	0
ADAMTS4	HGLibB_00827	GGTGACTCGGCTAGTGATCC	28	26	156	276	21	42	0	84	0	0
ADAMTS4	HGLibB_00828	GCTTACCATAGCCATTGTCC	112	111	385	893	272	246	156	96	0	0
ADAMTS4	HGLibB_00829	GACTGGGTTCCTCGCTACAC	65	70	190	211	88	124	704	0	0	0
ADAMTS5	HGLibB_00830	CATTAAGCGCTTATCTTCTG	111	109	338	624	150	172	199	148	3	3
ADAMTS5	HGLibB_00831	CTCCTGGGCAGGATTTATGT	122	128	904	1102	284	218	1342	679	0	0
ADAMTS5	HGLibB_00832	TCCCAACGTCTGCCATTCCC	182	198	808	765	385	385	344	1	0	0
ADAMTS6	HGLibB_00833	CTTTACCGTGATTCCAGCCT	117	104	363	277	156	129	43	1	0	0
ADAMTS6	HGLibB_00834	TAATATTCACAACGTTTCCT	86	98	315	48	95	166	281	0	0	0
ADAMTS6	HGLibB_00835	CTGTATGATCACTCTCATTG	110	94	311	453	160	154	76	104	0	2
ADAMTS7	HGLibB_00836	CTCAATGAAGTAGTCCTCGT	19	27	0	54	61	95	0	0	0	0
ADAMTS7	HGLibB_00837	GAGCATACCTTGCACTCCAC	58	51	57	364	99	58	0	0	0	0
ADAMTS7	HGLibB_00838	CGCCGGGAGCCAGAGCGCAG	32	31	403	13	39	36	559	0	0	0
ADAMTS8	HGLibB_00839	GAGCCCCTCATCCTCGATCA	70	76	8	238	106	102	0	0	0	0
ADAMTS8	HGLibB_00840	GGGGGACACCCCAGCATACT	79	85	489	628	85	159	71	69	0	0
ADAMTS8	HGLibB_00841	GCAAGTTGTTCTGCCGAGCC	82	62	449	451	144	148	277	622	0	0
ADAMTS9	HGLibB_00842	TCTAATAGGCCTGGCTGAAC	67	77	457	403	118	152	373	0	0	0
ADAMTS9	HGLibB_00843	TGTTCATCCATAGACTGTAG	94	77	690	447	164	275	2333	189	0	0
ADAMTS9	HGLibB_00844	TGTTCTATTAGTGAAGATAG	55	46	153	13	49	78	0	0	0	0
ADAMTSL1	HGLibB_00845	TTGCAACTTAGGAGCTGTGA	80	71	818	205	158	232	122	125	0	0
ADAMTSL1	HGLibB_00846	CATTACTGCATGTTCTGTAT	257	262	1548	2189	498	700	357	1300	0	0
ADAMTSL1	HGLibB_00847	GTGTGCCAGGAGTTGCCCGA	29	27	49	33	85	59	152	0	0	0
ADAMTSL2	HGLibB_00848	TGCCACGATGTACTCGATTC	134	126	346	204	244	175	208	315	0	1
ADAMTSL2	HGLibB_00849	GGCCGAACAGCCGGTTGTCC	76	62	194	13	96	108	0	0	0	0
ADAMTSL2	HGLibB_00850	AAGCACCCCGTCACAGCCGA	30	44	373	222	76	61	1166	0	0	0
ADAMTSL3	HGLibB_00851	GAGGAGCATCATATTCTCTG	103	107	705	891	159	190	91	0	0	1
ADAMTSL3	HGLibB_00852	TATGACCTTACCTGCGGGAG	74	60	293	241	156	111	0	134	0	0
ADAMTSL3	HGLibB_00853	CATCCCTATCAGCACCCACC	230	226	1452	1103	323	476	2004	1474	0	0
ADAMTSL4	HGLibB_00854	CAGAAACCCTCCCCTTGTAC	56	67	107	328	82	83	0	0	0	0
ADAMTSL4	HGLibB_00855	TCCTGATCCAAGCAGAGCTG	54	49	5	126	102	59	1	0	1	0
ADAMTSL4	HGLibB_00856	AAGCAGCAGCAGATACAGCC	72	95	150	79	84	139	0	0	0	1
ADAMTSL5	HGLibB_00857	CACGCCTTCTACCACAGCTT	272	218	1133	1017	353	248	1754	2344	0	1
ADAMTSL5	HGLibB_00858	TTCCTGGGGAAGAACCGTGC	87	92	236	517	141	136	374	0	0	0
ADAMTSL5	HGLibB_00859	GGCTTACTGGCAACTGGCAG	19	30	163	16	70	65	0	0	0	0
ADAP1	HGLibB_00860	AATCCACCGGAATATCCCCC	53	47	264	165	46	58	123	0	0	0
ADAP1	HGLibB_00861	TTCCCCCACAGGGTACCGTG	52	71	246	330	41	71	239	375	0	0
ADAP1	HGLibB_00862	TCAAAAACTGCCCGTTGTCC	99	97	754	346	213	267	1246	403	0	1
ADAP2	HGLibB_00863	AATCTGTGCGACTTGACTTC	173	197	1185	792	387	316	1876	156	0	0
ADAP2	HGLibB_00864	ATCCCCTGCAGATCCCGACT	130	115	262	302	183	326	115	182	0	0
ADAP2	HGLibB_00865	ATTCCTGTGGAAGCGAGGAA	70	57	114	313	95	104	119	147	0	0
ADAR	HGLibB_00866	AGCCATGACAATTCTGCTAG	135	158	267	430	177	246	928	0	0	2
ADAR	HGLibB_00867	GTGCATACACTCAAGCAGTG	74	72	96	181	136	127	0	1	0	0
ADAR	HGLibB_00868	CATGGGTGTCGTCGTCAGCT	80	97	1027	354	161	154	1163	125	0	0
ADARB1	HGLibB_00869	CTCACCACATGAGCCAATCC	137	161	546	517	191	176	503	580	0	0
ADARB1	HGLibB_00870	TTCTTCATCTTCTATATCCA	130	124	797	565	299	212	147	794	22	27719
ADARB1	HGLibB_00871	TCAGGTCACCAAACTTACCC	65	60	305	523	86	78	253	66	0	0
ADARB2	HGLibB_00872	GCACGCCCGCCATAAAGCGC	60	62	878	60	116	100	505	0	0	1
ADARB2	HGLibB_00873	CGATTCCTGCCAGCGCTTTA	77	73	700	729	188	112	859	428	0	0
ADARB2	HGLibB_00874	CTCGGCCATGGCCTCGGTCC	45	40	224	325	58	75	257	181	0	0
ADAT1	HGLibB_00875	CCTCAATGATAGCCATGCTG	133	112	447	856	309	285	845	143	0	0
ADAT1	HGLibB_00876	GCATAGGACAGTCCAAAATG	32	47	513	184	15	131	0	37	0	0
ADAT1	HGLibB_00877	CTTACCGTTCTTCCTCATTT	318	293	1361	2104	456	646	1049	744	0	1
ADAT2	HGLibB_00878	CCATCGATCAGGTCCTCGAT	155	151	622	815	206	194	503	0	0	0
ADAT2	HGLibB_00879	GGCTGTCAGAATGAACGATT	69	64	218	620	100	133	238	489	0	0
ADAT2	HGLibB_00880	GTCTACAACAATGAAGTTGT	38	26	42	247	105	60	0	0	0	0
ADAT3	HGLibB_00881	GTCTGCGTCCAGTTTACGCA	135	132	660	354	232	163	681	441	0	1
ADAT3	HGLibB_00882	CGCATCCTGCGCGTCTTCTA	10	3	1	139	14	23	0	0	0	0
ADAT3	HGLibB_00883	TGCGTGGACCTCGTGGCGCG	51	63	396	236	106	50	422	374	0	0
ADC	HGLibB_00884	CATCGTGTACCACCTTGATG	138	148	483	525	326	274	521	0	0	0
ADC	HGLibB_00885	TGAAGTGCCTGCCACGAGTC	106	85	749	163	148	113	497	0	0	0
ADC	HGLibB_00886	GATCTGTGCAATTTGCTTAC	61	72	831	280	143	125	117	250	0	0
ADCK1	HGLibB_00887	GCTTGCTTCGTGGACCAGCA	54	65	424	350	121	145	164	0	0	0
ADCK1	HGLibB_00888	GTACTTGCAGCTGAGATCTA	44	47	98	393	98	75	0	0	0	0
ADCK1	HGLibB_00889	AAGTACTCCTCTGAGCCATA	82	61	275	177	110	105	0	979	0	0
ADCK2	HGLibB_00890	GAATTCCCGTGGACTTGAAA	46	48	537	380	93	96	572	661	0	1
ADCK2	HGLibB_00891	AATTCCTGCCTGCTGGTAAC	56	53	52	98	189	74	0	137	0	1
ADCK2	HGLibB_00892	ATCCTGGTTCAGGGTGCCAA	58	60	128	129	142	123	0	0	0	0
ADCK3	HGLibB_00893	AGCCGGCCAATCCTCGTCAC	109	115	138	843	145	168	321	866	0	0
ADCK3	HGLibB_00894	CAAGAAGAGCCTGCGCTCCG	94	90	150	117	88	158	0	0	0	0
ADCK3	HGLibB_00895	GGGGAACCCGGCTTCTCTAA	5	5	0	36	22	9	0	24	0	0
ADCK4	HGLibB_00896	CATGGACTTCTTAGCCATCT	124	112	343	102	162	376	376	19	0	0
ADCK4	HGLibB_00897	GGACATTCGCAGGGCACGGG	35	41	191	152	42	84	553	88	0	0
ADCK4	HGLibB_00898	TGCCTCCCGCATCAGCCGCT	141	142	858	648	247	259	2034	268	0	0
ADCK5	HGLibB_00899	CCTCGGAGCCCGCTATGTCA	30	32	3	164	38	19	15	0	0	0
ADCK5	HGLibB_00900	AAACCTCTTCCACCCCTCGA	155	115	447	374	162	173	0	279	0	0
ADCK5	HGLibB_00901	CGTCCCCTGCTGTGTTCTTC	256	275	1670	1300	436	497	1911	208	0	0
ADCY1	HGLibB_00902	CAAGTTCGATGAATTAGCCA	94	91	150	376	149	74	372	171	0	0
ADCY1	HGLibB_00903	TTCTGACTGAGCGTTCACAG	99	106	516	527	209	186	171	189	0	0
ADCY1	HGLibB_00904	ACTTGCCGAAGAGCTCATTG	68	70	113	336	127	94	0	572	0	0
ADCY10	HGLibB_00905	TTCATGCATTATTATCCTTC	122	111	222	243	88	205	1	0	0	0
ADCY10	HGLibB_00906	GGAGACATCCTGAAATTTGC	105	108	255	853	135	121	142	719	0	0
ADCY10	HGLibB_00907	AAATTCATCAAAATTAAAAT	33	30	269	476	21	74	179	80	3958	7
ADCY2	HGLibB_00908	TTGTATGCCGCTTCACATAC	133	113	659	836	301	196	1709	838	0	0
ADCY2	HGLibB_00909	ACACAGACTCGATGCAGACC	152	146	424	683	204	272	0	247	0	0
ADCY2	HGLibB_00910	TCCACAACCTGTATGTGAAG	70	63	976	207	109	53	116	1220	0	0
ADCY3	HGLibB_00911	AGCCCACGATGTCGGCAAAG	22	33	112	94	48	46	0	0	0	0
ADCY3	HGLibB_00912	CATCCTCTTTGCCGACATCG	91	82	433	768	121	147	27	610	0	0
ADCY3	HGLibB_00913	CGCCGTCTGCTCCATCCTCA	141	128	651	566	298	325	0	30	0	0
ADCY4	HGLibB_00914	GGCGGCGTCCCGCATGCCCA	27	31	223	293	73	56	158	116	0	0
ADCY4	HGLibB_00915	GATCGTGCTCTGTGCGCTCG	46	40	659	32	30	79	524	0	0	0
ADCY4	HGLibB_00916	GCTGTATCTTGGGCCACAGC	57	50	630	374	67	70	742	128	0	0
ADCY5	HGLibB_00917	ACCTCACGTTGTCATGTTTC	83	95	772	561	138	190	230	285	0	1
ADCY5	HGLibB_00918	GCGCCCCTTCTACAACCACC	43	48	588	98	72	102	105	0	4	2
ADCY5	HGLibB_00919	AGCAGACATCAACGCCAAGC	91	69	528	204	118	200	160	47	0	0
ADCY6	HGLibB_00920	CCTGACTTACTTGTCTTTGC	136	141	1700	618	152	275	3316	570	0	0
ADCY6	HGLibB_00921	CCCTGAATGAGCTCTTTGCC	80	70	181	139	103	132	1	317	0	1
ADCY6	HGLibB_00922	GCAACACTGCAGTACCTGAA	32	26	286	153	56	80	152	0	0	0
ADCY7	HGLibB_00923	GTTCGACGCATGGACAAAGG	102	116	599	250	164	168	0	0	0	0
ADCY7	HGLibB_00924	GACAGCGCCCCGCATGCTGA	69	67	411	151	35	80	253	685	0	0
ADCY7	HGLibB_00925	GCTTCACGACACCCAGTGTC	68	68	332	344	82	119	145	0	0	1
ADCY8	HGLibB_00926	TCCATCGCTATGAGAACGTC	199	134	672	283	191	237	343	193	0	0
ADCY8	HGLibB_00927	GATCAACGACATGACCAATG	41	53	165	682	11	31	161	149	0	0
ADCY8	HGLibB_00928	CTTTGCCAGATTTGATCGAC	102	118	1063	870	145	173	730	1	0	0
ADCY9	HGLibB_00929	GAAGTTACAGTAGTGCACGA	67	53	360	315	35	118	49	16	0	0
ADCY9	HGLibB_00930	GGACAGGGGACAGCGTCATC	55	51	78	359	104	99	0	0	0	0
ADCY9	HGLibB_00931	ACAGCTGCAGCGAGACTCCT	99	98	665	526	162	123	783	0	0	0
ADCYAP1	HGLibB_00932	CCCGTTAGAGATGTCGCCCA	68	90	117	177	141	57	0	0	0	0
ADCYAP1	HGLibB_00933	GAAGCACCTGCAGTCGCTCG	45	55	181	418	105	79	0	140	0	0
ADCYAP1	HGLibB_00934	CAGCCTCGCTCCGCTACACA	77	77	429	50	112	170	0	0	0	0
ADCYAP1R1	HGLibB_00935	CGAATCTTCAACCCAGACCA	68	64	306	226	133	85	206	0	0	0
ADCYAP1R1	HGLibB_00936	ATTGAAGCCCATCAGCTCAT	132	133	198	588	279	226	701	78	0	0
ADCYAP1R1	HGLibB_00937	GTTCCTCTTACCAATGGTTT	160	147	552	494	297	290	202	477	0	0
ADD1	HGLibB_00938	CCTCTTGCCAATCTCCCCGG	71	62	105	161	128	195	0	161	6	0
ADD1	HGLibB_00939	GAAAGCGCCTCCGGGGAGAT	15	5	20	3	14	26	0	0	0	0
ADD1	HGLibB_00940	TGAAGTGACTGCATCCAGTT	179	175	1073	1616	429	383	616	1480	0	1
ADD2	HGLibB_00941	CAGCAGTGTCTACCGACTCC	141	96	477	320	120	180	357	203	0	0
ADD2	HGLibB_00942	TTGCGAAGGCGCATGTACTC	20	25	68	215	48	53	0	0	0	0
ADD2	HGLibB_00943	GCGACAGATCGCGGACTTCA	93	60	59	357	118	141	0	88	0	0
ADD3	HGLibB_00944	TGAAGCTACAGCCTCCAATT	227	202	615	1339	359	273	546	1055	0	2
ADD3	HGLibB_00945	TGTAATGCTAGTAATCCAGT	85	74	243	281	119	175	1	174	0	0
ADD3	HGLibB_00946	GTGTTGAATAGATTGCAGCA	39	44	87	137	36	103	0	0	0	1
ADH1A	HGLibB_00947	AGAATCAACATGAGCACAGC	26	19	0	26	35	16	0	0	0	0
ADH1A	HGLibB_00948	GGTGGAGGTTGCACCTCCTA	43	38	486	124	84	93	240	0	0	0
ADH1A	HGLibB_00949	ACTCTGTAGATGGTGGCTGT	52	67	150	330	94	83	172	0	0	1
ADH1B	HGLibB_00950	CTGTCACACAGATGACCACG	108	98	112	400	80	242	463	0	0	0
ADH1B	HGLibB_00951	ATGCGAACTTCATAAGCCTT	73	60	222	332	38	88	0	0	1	0
ADH1B	HGLibB_00952	TGTGGAGGTTGCACCTCCTA	104	110	157	416	152	145	221	281	0	0
ADH4	HGLibB_00953	AAGACAGCACAAGTCGAACC	46	51	301	242	68	102	186	0	0	0
ADH4	HGLibB_00954	CTTCAACCTCTTCAATGCAA	90	93	1124	479	128	329	1675	163	0	0
ADH4	HGLibB_00955	TTCCCACACAAATTTGTGAG	53	49	160	611	54	95	0	834	0	0
ADH5	HGLibB_00956	AAGATACTAACCTTATCTTC	100	88	186	660	176	172	677	641	0	0
ADH5	HGLibB_00957	AGTCGGATTGGCAGTTATCA	38	28	246	111	35	38	518	0	0	0
ADH5	HGLibB_00958	ATCGGTGTGGCAAACCGCAG	32	37	237	165	55	53	0	50	0	0
ADH6	HGLibB_00959	TGCACCAGGCTTCCAGAGTA	28	23	182	138	29	85	389	213	0	0
ADH6	HGLibB_00960	GAGGTACATTCTCCACACTG	98	78	105	556	185	150	1	548	0	0
ADH6	HGLibB_00961	ACACTCTTTCTGCCACAGTG	63	60	556	164	111	120	472	0	0	0
ADH7	HGLibB_00962	ACTGGGATTGTAGAGAGCAT	81	88	537	192	167	129	237	1	0	0
ADH7	HGLibB_00963	ATCTGTGCGACAGATTCCTG	108	89	96	460	211	197	0	359	0	0
ADH7	HGLibB_00964	ATGCGAACTTCTTTAGTCTT	144	145	836	501	163	190	135	136	0	0
ADHFE1	HGLibB_00965	GGAATGTCTTACCCAATTTC	18	15	94	22	3	20	0	0	0	0
ADHFE1	HGLibB_00966	GCTGTTTCAAATATTAGATA	19	12	15	55	11	19	0	84	0	0
ADHFE1	HGLibB_00967	GCAGCAGTTACAAAGGAAGT	61	59	450	464	83	139	443	2	0	0
ADI1	HGLibB_00968	TGGGGTTGCCGCGGGTCGCC	35	39	24	211	87	48	1	72	0	0
ADI1	HGLibB_00969	ACGACGCCCCGGGCGACCCG	28	11	26	24	30	26	0	0	0	0
ADI1	HGLibB_00970	CTTCAAAATGGTCAGCGGGC	23	37	207	260	42	53	289	470	0	0
ADIG	HGLibB_00971	GACACTCCACGGCCAAGAGA	45	35	35	38	81	54	0	0	0	0
ADIG	HGLibB_00972	TCGTTCACCAGCGGCATCAA	58	63	105	818	126	83	161	763	0	0
ADIG	HGLibB_00973	CCCTTCCAGCAAAACTCAGC	41	40	364	356	70	63	215	747	0	0
ADIPOQ	HGLibB_00974	GCCCGCCATCCAACCTGTGC	61	58	369	580	124	155	0	198	0	0
ADIPOQ	HGLibB_00975	GGGCGACCAAGTCTGGCTCC	10	7	0	19	13	49	0	0	1	0
ADIPOQ	HGLibB_00976	ATACCGCTCAGCATTCAGTG	159	145	397	721	269	272	600	518	0	0
ADIPOR1	HGLibB_00977	GCTCTTGAAGCAAGCCCGAA	34	36	32	8	44	61	0	0	0	0
ADIPOR1	HGLibB_00978	AAAACCACCTTCTCCTGTAG	13	13	62	86	22	9	0	0	0	0
ADIPOR1	HGLibB_00979	CCTGCAAGCCCACCACGCCA	93	110	251	418	89	137	0	161	0	0
ADIPOR2	HGLibB_00980	ATACAGTGATGAAGCTCCTC	115	105	813	436	135	155	751	1	0	0
ADIPOR2	HGLibB_00981	GAGTCCTGCTGCACCCCAAT	184	172	1261	1337	340	482	3429	310	0	0
ADIPOR2	HGLibB_00982	TCGCCCAAATATCTCCTTTG	26	20	0	83	49	94	0	0	0	0
ADIRF	HGLibB_00983	CTGCAAGCCCTTGCTTGCCA	76	79	322	267	108	118	154	98	0	0
ADIRF	HGLibB_00984	TCTGTTCCAGTGTCAGCGGC	71	62	459	59	138	141	242	0	0	0
ADIRF	HGLibB_00985	GCTATCCTCACCGGCTTCCT	71	56	744	364	124	244	1149	0	0	0
ADK	HGLibB_00986	GCTTGACATCTCTGCTGTAG	83	72	338	372	147	188	0	0	0	0
ADK	HGLibB_00987	GAGCCACTTTAATTGAATTC	61	61	149	284	43	79	881	3	0	0
ADK	HGLibB_00988	ACAGCAGAGATGTCAAGCAG	39	35	152	113	76	50	0	0	0	0
ADM	HGLibB_00989	TCTGGCGGTAGCGCTTGACT	137	112	295	572	220	150	1	0	0	0
ADM	HGLibB_00990	GGCGTAGTTACCTGTCTTCG	79	87	478	311	164	118	136	384	0	0
ADM	HGLibB_00991	GGCCGAATAAGGGTCTGGGC	46	39	77	58	36	102	0	0	0	0
ADM2	HGLibB_00992	CGCCATGGCCCGGATCCCGA	57	51	606	255	106	77	103	0	0	0
ADM2	HGLibB_00993	CCGGTCCCATGAGTTGCCAC	150	148	425	382	304	305	142	841	0	0
ADM2	HGLibB_00994	GGCCGTCGGGATCCGGGCCA	33	26	2	0	27	51	0	0	0	0
ADM5	HGLibB_00995	CTCCTCGCCTTCTCCGCCCA	198	199	872	831	447	502	640	82	0	0
ADM5	HGLibB_00996	GGTGGGTCCGGCATACGCCC	53	47	40	378	108	67	0	138	0	0
ADM5	HGLibB_00997	CTTCCGCCTCGCGCCACCGG	5	4	139	116	0	2	297	0	0	0
ADNP	HGLibB_00998	AAACTGCCAAGATTGTTGAC	72	66	170	0	58	160	1	0	0	0
ADNP	HGLibB_00999	CAACTTCCTGTCAACAATCT	219	204	1451	813	343	384	191	250	0	1
ADNP	HGLibB_01000	TTTATTTGAAAAACACTACA	10	22	94	0	13	28	0	0	0	0
ADNP2	HGLibB_01001	TATTGGGCTTGACAGCTGCA	50	37	611	0	99	38	291	0	0	0
ADNP2	HGLibB_01002	GTTTCTCTCTGGGAACCTTC	4	1	0	0	2	1	0	0	0	0
ADNP2	HGLibB_01003	AAAGGTGAAAGGTATTCTTG	66	62	180	270	96	157	0	17	0	0
ADO	HGLibB_01004	GCCCTTCCACGGCGTCGATC	37	25	95	143	50	76	0	99	0	0
ADO	HGLibB_01005	CCTGCACCAGATCGACGCCG	147	135	702	521	233	378	1374	345	13	3
ADO	HGLibB_01006	CGGCGCTTCCGATCGCGACG	89	89	240	248	159	141	195	456	0	0
ADORA1	HGLibB_01007	GGACCGGACAGGCAACCATG	112	108	317	457	193	262	676	1160	0	1
ADORA1	HGLibB_01008	GAAGGCGGGGTCTAGTCATC	26	30	55	93	47	70	0	0	0	0
ADORA1	HGLibB_01009	TGGCCGAGTTGCCGTGCGTG	83	96	170	888	188	149	0	228	0	1
ADORA2A	HGLibB_01010	CTCCACCGTGATGTACACCG	61	52	150	186	75	147	429	0	0	0
ADORA2A	HGLibB_01011	TAGCCATTGGGCCTCCGCTC	70	78	130	108	168	129	0	343	0	0
ADORA2A	HGLibB_01012	GAAGGGATTCACAACCGAAT	86	78	176	730	120	154	129	468	0	0
ADORA2B	HGLibB_01013	CATAGGCCCACACCGAGAGC	68	57	48	219	100	79	0	0	0	0
ADORA2B	HGLibB_01014	CAGGTATCTGTCGACTGCCA	91	98	441	242	119	145	197	411	0	1
ADORA2B	HGLibB_01015	GACGCCCACCAACTACTTCC	127	118	460	353	213	262	259	486	0	0
ADORA3	HGLibB_01016	ATAGACGATAGGGTTCATCA	57	52	488	138	65	54	269	116	0	0
ADORA3	HGLibB_01017	ACCTGGAGCGGTCAGCCTTG	37	34	24	148	82	40	0	0	0	0
ADORA3	HGLibB_01018	GTGGGATTGACCCCCATGTT	74	108	341	519	181	258	192	0	0	1
ADPGK	HGLibB_01019	CTGCTTGATACTCTAAAATG	33	40	273	23	67	57	0	0	0	0
ADPGK	HGLibB_01020	GGTCGTGAGAGAAGATGAAT	59	67	96	319	64	65	126	183	0	0
ADPGK	HGLibB_01021	CTCTTACAGCACTATGTAGG	61	58	368	330	88	85	878	127	0	0
ADPRH	HGLibB_01022	GACCACTCTCGATGCTCACT	47	50	642	340	86	65	928	0	0	0
ADPRH	HGLibB_01023	TGCTGGTGGGGAGTTATGTA	37	35	545	491	78	98	217	0	0	0
ADPRH	HGLibB_01024	GGTCCTACTTCCAAACCAAA	52	47	67	210	56	96	0	331	0	0
ADPRHL1	HGLibB_01025	GCTGGGTCTGGCCGGCGTTC	9	9	43	9	13	0	0	0	0	0
ADPRHL1	HGLibB_01026	GTTTAGAATACCAGGAGCAC	50	60	150	78	108	86	0	0	0	0
ADPRHL1	HGLibB_01027	CTCTTCTGCATCATAATTGT	209	193	1453	725	301	331	949	692	0	0
ADPRHL2	HGLibB_01028	GGGTGATGCCCAGTCCGTCT	80	100	485	57	152	196	552	0	0	0
ADPRHL2	HGLibB_01029	TCCAGCCGCCTGAAGAAGAT	29	31	156	101	28	48	2174	1	0	0
ADPRHL2	HGLibB_01030	GGTGCAGTCCCTGCTAGCCA	56	65	129	114	74	140	0	0	0	0
ADPRM	HGLibB_01031	TTGACGTGGTATACACCAAA	35	61	303	228	89	48	0	288	0	0
ADPRM	HGLibB_01032	CCCCAGTTTGTCCAGTTTAA	58	57	280	334	64	145	121	15	0	0
ADPRM	HGLibB_01033	TCAGCCAAGAACAGCTAAAC	95	91	180	141	177	198	184	127	0	0
ADRA1A	HGLibB_01034	GATATGCTCTCTGCAATTCT	75	81	430	324	96	192	0	174	0	0
ADRA1A	HGLibB_01035	CATTCTGAACCCTTTCTCCA	76	68	349	335	98	95	113	132	0	1
ADRA1A	HGLibB_01036	CGAAGTCTCGCTCTGTCACC	102	126	0	218	257	252	0	895	0	0
ADRA1B	HGLibB_01037	TTCTTCATCGCTCTACCGCT	169	161	700	965	280	376	1210	667	0	0
ADRA1B	HGLibB_01038	CCCGCACTCCTTGTCATCGT	207	222	1205	969	548	503	514	245	0	0
ADRA1B	HGLibB_01039	AGGCCCGATGGAGATGACGG	24	29	340	138	48	45	295	0	0	1
ADRA1D	HGLibB_01040	ACCTTGAAGACGCCCTCCGA	77	104	716	433	230	180	448	156	0	0
ADRA1D	HGLibB_01041	CCCCCTGACGAGCGCTTCTG	54	47	18	354	109	143	0	118	0	1
ADRA1D	HGLibB_01042	GCCGCGCCTTCTGCGACGTA	78	83	963	416	183	198	1378	277	0	1
ADRA2A	HGLibB_01043	CGGACGCGGGCAACGCGAGC	18	18	8	207	12	29	0	0	0	0
ADRA2A	HGLibB_01044	TGGCACGCGGGTGCGACGCT	65	81	311	41	114	190	0	0	0	1
ADRA2A	HGLibB_01045	TGAAGGCGCGGCGGAAATCG	36	35	472	82	43	36	1385	0	0	0
ADRA2B	HGLibB_01046	TGGCGATCAGGTAGATGCGC	53	48	27	210	67	35	0	0	0	0
ADRA2B	HGLibB_01047	CGAGTGTCCGTTGACCTCTC	148	136	1007	520	219	184	7360	654	0	0
ADRA2B	HGLibB_01048	CTTCCGGCGCACGTGGTGCG	77	90	168	498	46	97	889	1	0	0
ADRA2C	HGLibB_01049	TAGTCGGGGACGCACCGTCG	74	70	235	332	162	133	0	636	0	0
ADRA2C	HGLibB_01050	TCGTCGTTGAGGCCGCACTG	217	171	371	745	285	246	354	370	0	1
ADRA2C	HGLibB_01051	GGATGTGCTTAAAGGATCGC	25	18	115	231	12	41	0	0	0	0
ADRB1	HGLibB_01052	CGACGACAGGTTACCGGGCT	90	100	672	228	143	162	356	386	0	0
ADRB1	HGLibB_01053	GCCGTTCGGGGCCACCATCG	74	71	260	104	108	145	159	0	0	0
ADRB1	HGLibB_01054	AGAGCCTGCTGACGCGCGCG	49	57	426	97	88	45	1082	0	0	0
ADRB2	HGLibB_01055	TGTGAATCAATGTTATCGCT	101	106	614	566	161	217	176	380	0	0
ADRB2	HGLibB_01056	GCAACTTCTGGTGCGAGTTT	198	181	1272	719	401	338	2259	312	2	1
ADRB2	HGLibB_01057	ACCACGACGTCACGCAGGAA	26	28	614	492	43	86	480	317	0	0
ADRB3	HGLibB_01058	CGGCCCCTACGCGCCACCAC	136	128	829	593	220	245	1163	893	0	0
ADRB3	HGLibB_01059	TGATGCTCTTCGTCTACGCG	65	59	411	223	121	141	254	1	0	1
ADRB3	HGLibB_01060	CAGCGAAGTCACGAACACGT	160	162	327	892	306	382	720	44	0	0
ADRBK1	HGLibB_01061	CTCAGTGGCACTCTTCGAGA	75	54	64	350	129	160	239	200	0	0
ADRBK1	HGLibB_01062	CGCCGCCAAGATGGCGGACC	36	30	313	212	67	58	267	0	0	0
ADRBK1	HGLibB_01063	GCACACACCTGGAAGAGATC	68	65	143	12	184	142	0	2	0	1
ADRBK2	HGLibB_01064	GCTCGCCAACATGGCGGACC	37	40	279	68	41	61	0	0	0	0
ADRBK2	HGLibB_01065	AAATTTGTCGACTTCTGCAA	64	66	192	562	116	117	1246	191	0	0
ADRBK2	HGLibB_01066	TTATTTCATTTCTCTCTGCA	42	48	348	172	133	51	0	248	0	0
ADRM1	HGLibB_01067	ACCAGCCCTTTCCGCTTATC	74	83	749	182	75	128	1802	0	0	0
ADRM1	HGLibB_01068	CCACCGTGACTCCGGATAAG	92	79	33	299	110	145	0	323	0	0
ADRM1	HGLibB_01069	CACGAACTCTCTGCGCTAGG	104	85	205	590	234	154	176	460	0	0
ADSL	HGLibB_01070	GGCTCGTTCCTTAGCAAAGT	161	132	647	371	210	325	1237	0	0	0
ADSL	HGLibB_01071	GGTGCTACTTCTTGCTATGT	81	69	274	406	194	176	1171	484	0	0
ADSL	HGLibB_01072	TCTTGAAGTCGATGTTCTCC	160	139	369	285	203	211	2	1	0	1
ADSS	HGLibB_01073	TACAGTTGTTGTGGATTCTG	115	101	204	421	231	205	590	0	0	0
ADSS	HGLibB_01074	TCTGCTTCTTCAAACAATCC	100	90	307	24	115	112	387	0	0	0
ADSS	HGLibB_01075	GCAGAGAAAAATGTTCAAAA	15	11	66	20	18	35	81	0	0	0
ADSSL1	HGLibB_01076	CGCAGATGCGGAGGCCTGTC	91	91	691	243	191	147	681	0	0	0
ADSSL1	HGLibB_01077	CAGTATAGGCACCACCAAGA	40	52	253	237	43	87	0	0	0	0
ADSSL1	HGLibB_01078	CCACTTGCCAGGCTTGTTTG	124	107	785	1179	253	347	200	738	0	0
ADTRP	HGLibB_01079	CCGTCTCAAAGTAGAGCCAT	85	85	534	402	205	120	0	78	0	0
ADTRP	HGLibB_01080	GGCAAACACAGGATACACCC	27	44	244	138	82	70	106	1	0	0
ADTRP	HGLibB_01081	GGGTTTGACATCTACCAGCC	46	57	122	303	68	96	5	0	0	0
AEBP1	HGLibB_01082	CCACCAAGAAGCCCCCGTCA	36	35	75	130	31	69	0	129	0	0
AEBP1	HGLibB_01083	GTTTCTGAGGGAGCCAGAAT	42	47	161	156	100	92	0	229	0	0
AEBP1	HGLibB_01084	GGTGCTCCCGTGCCTCCACA	69	66	0	265	107	79	1	0	0	0
AEBP2	HGLibB_01085	GAAGAATCTCCTTCTAAAGC	70	70	141	279	100	58	0	119	0	0
AEBP2	HGLibB_01086	GCTAAGAGAAAAGAAGATTC	34	44	218	251	34	106	1617	1	0	0
AEBP2	HGLibB_01087	AACTTTCTATATGAGCTGAG	88	74	358	339	173	143	247	580	0	0
AEN	HGLibB_01088	GGTGGACATACTTGAGCGCC	40	42	78	172	98	67	0	0	0	0
AEN	HGLibB_01089	CCGAGGGCGGGTAAGCGAGC	4	2	28	0	15	11	0	0	0	0
AEN	HGLibB_01090	AGTACATGGAGGACCAGTAC	112	134	826	295	125	258	0	475	0	0
AES	HGLibB_01091	ACATGATGTTTCCACAAAGC	62	59	211	486	53	103	382	333	11	0
AES	HGLibB_01092	GCTGAAATTCGTCTTTGATG	68	56	419	53	131	156	0	16	0	0
AES	HGLibB_01093	CTTACCGAATGCCTGCTTTG	34	54	288	205	45	57	682	0	0	0
AFAP1	HGLibB_01094	GCTTCCTCATAATAACCTTC	55	60	82	363	90	163	0	286	1	0
AFAP1	HGLibB_01095	GAAGCTGTGCCGCTGAGCCC	15	23	74	89	11	38	248	0	0	0
AFAP1	HGLibB_01096	AGGGGCTGGCAGGCTGTTAG	35	44	326	78	52	41	0	0	0	0
AFAP1L1	HGLibB_01097	TGGTATCGCTGAGGTACTCG	55	62	49	406	58	74	0	491	0	0
AFAP1L1	HGLibB_01098	CCACGAAGCTGGGCCCCGAG	54	73	117	60	168	174	0	0	0	0
AFAP1L1	HGLibB_01099	GGTCTGCTGTGTTCACATAC	80	79	644	152	202	196	1127	0	0	0
AFAP1L2	HGLibB_01100	TGCATTCTGTTGCTTGTTGA	79	90	0	634	150	153	0	192	0	0
AFAP1L2	HGLibB_01101	CAACAGAATGCAGAGTCTCA	87	72	595	271	117	76	858	0	0	0
AFAP1L2	HGLibB_01102	TCTCCTGGTCAAGAATCTTG	75	76	92	126	108	160	1	0	0	0
AFF1	HGLibB_01103	CCTCACTGTCACTGAGCTGA	83	62	345	327	125	200	102	192	0	0
AFF1	HGLibB_01104	ACAGAAAGAGTCAACAGCAG	69	63	87	290	116	159	0	4	0	0
AFF1	HGLibB_01105	CCAGTGCCTTCTTTGCCAAA	121	107	223	1511	233	242	310	1662	0	1
AFF2	HGLibB_01106	GCTGTGTTGAAGAAATCTTG	112	82	669	674	176	220	675	0	0	1
AFF2	HGLibB_01107	AACCGAGTCCAGAACACGCT	129	136	903	482	187	155	1217	0	0	0
AFF2	HGLibB_01108	ACTCTTCAACTTCTCCAATC	37	28	85	109	42	128	254	211	0	0
AFF3	HGLibB_01109	AACCGGATCCAGAACACTTT	146	129	530	735	212	240	667	317	0	1
AFF3	HGLibB_01110	TCTCTTCAGTGAGCCCTACA	56	50	669	159	96	130	266	0	0	0
AFF3	HGLibB_01111	CTCCGTAATGCATTTCTATC	84	80	92	83	119	189	3	121	0	0
AFF4	HGLibB_01112	TTGTTCTCCAGTGCCAAAAT	84	94	174	986	99	194	766	763	0	0
AFF4	HGLibB_01113	TCTTTCAAGGCATCAGCTTC	114	122	899	450	295	275	967	132	0	1
AFF4	HGLibB_01114	CTTTCATACGCAGCACATTC	72	86	177	376	141	110	0	78	0	0
AFG3L2	HGLibB_01115	GTCTACATTGCTGAAAGTGA	85	97	314	670	124	251	227	613	0	0
AFG3L2	HGLibB_01116	TTCTCTCCCATAACTTCTTT	311	271	2168	1501	527	504	649	1130	0	1
AFG3L2	HGLibB_01117	TAGTGAACCTAAAGAAGTTA	50	30	90	299	59	59	1	0	0	0
AFM	HGLibB_01118	ATACTGAGCAAATGCAATGA	32	39	527	81	29	19	628	0	0	0
AFM	HGLibB_01119	ATGAAACTACTAAAACTTAC	59	48	406	359	98	66	0	119	0	0
AFM	HGLibB_01120	AGAATACAAAGACAGATGTA	32	37	334	362	71	44	0	164	0	0
AFMID	HGLibB_01121	ATCAGTACTGTCCCAGCCGA	63	69	0	189	136	147	0	0	0	0
AFMID	HGLibB_01122	GCCGTAAGCCACTATTACCA	74	66	119	248	141	72	0	453	0	0
AFMID	HGLibB_01123	AGTATCCTCCGTGAAAGAAC	57	49	526	322	80	110	652	0	0	0
AFP	HGLibB_01124	ACTAGCAACCATGAAGTGGG	25	40	445	399	50	49	264	64	0	0
AFP	HGLibB_01125	AATTGATTCCACCCACTTCA	26	27	105	406	32	28	11	385	0	0
AFP	HGLibB_01126	TTGCTTTCCAGCTTCCATAT	83	64	373	348	96	125	174	291	0	0
AFTPH	HGLibB_01127	GTTTCGGGTGTCTATTCCCA	51	70	245	74	130	115	631	46	0	0
AFTPH	HGLibB_01128	CATGGTGGCTGTCTGACCGA	56	52	115	60	93	123	233	68	0	1
AFTPH	HGLibB_01129	ATAGTGCCCATGTATGCAGC	63	70	75	43	114	117	0	0	0	0
AGA	HGLibB_01130	ATATCCTGCTTTAAGATACC	24	24	51	0	29	42	0	0	0	0
AGA	HGLibB_01131	CACCACATTTGCTCAAAGTA	78	47	369	983	99	162	2	1819	0	0
AGA	HGLibB_01132	CACACTAGATGCCATGATCA	96	96	743	491	58	41	663	653	0	0
AGAP1	HGLibB_01133	AGATGCCTTCGTGAACAGCC	67	60	325	202	114	222	0	0	0	1
AGAP1	HGLibB_01134	CTACTCCATCTACGAGCTGC	133	125	1149	551	150	330	1107	592	0	0
AGAP1	HGLibB_01135	CCACTCACCACTTTGAGCTC	54	39	193	247	86	55	123	7	0	0
AGAP11	HGLibB_01136	GCCGCCACCAATAGTGATAG	94	103	1039	635	192	243	2	274	0	0
AGAP11	HGLibB_01137	AGCATTGCTCAAATAACCTG	102	99	425	498	104	175	0	93	0	0
AGAP11	HGLibB_01138	TAGGGGATGAAGAAGATGTC	81	65	94	342	65	93	207	184	2	1
AGAP2	HGLibB_01139	ACATCTGGTGCTAATCCGAG	18	18	66	227	40	16	0	0	0	0
AGAP2	HGLibB_01140	AGAGGCTGTGATCAATAGCC	55	32	113	283	62	86	507	0	0	0
AGAP2	HGLibB_01141	TCCACCCTCACCTTGGCATC	149	161	1634	432	402	498	966	183	0	0
AGAP3	HGLibB_01142	CCTAGGGGGGCGGTTTAAGA	6	4	0	143	12	10	0	111	0	0
AGAP3	HGLibB_01143	CTTCATCTCGGATCAGCAGC	77	62	283	190	124	159	588	313	0	0
AGAP3	HGLibB_01144	CATGGTGCTTGTGGGCACGC	101	86	48	44	93	145	1	0	0	0
AGAP4	HGLibB_01145	TACCTCATCATATCACACAA	244	219	256	332	153	216	769	2	0	0
AGAP4	HGLibB_01146	CACCTTTGTGTGATATGATG	281	270	348	607	343	478	128	0	0	0
AGAP4	HGLibB_01147	CAGAGGAACTCTCAAACAGA	185	158	287	182	173	239	0	0	0	0
AGAP5	HGLibB_01148	CAGAGGAACTCTCAAACAGA	185	158	287	182	173	239	0	0	0	0
AGAP5	HGLibB_01149	TTGTCATTGTAAGATAATGC	264	221	144	260	263	163	172	103	0	0
AGAP5	HGLibB_01150	TATTGTGCTTGCCTCTGGAT	312	289	354	112	340	316	54	0	0	0
AGAP6	HGLibB_01151	TAACCCTTCTGCCAATCCAG	20	26	1	0	12	46	0	0	0	0
AGAP6	HGLibB_01152	CTTCTGTTTGAGAGTTCCTC	52	42	133	25	56	66	0	0	0	0
AGAP6	HGLibB_01153	TATTGTGCTTGCCTCTGGAT	312	289	354	112	340	316	54	0	0	0
AGAP7	HGLibB_01154	TACCTCATCATATCACACAA	244	219	256	332	153	216	769	2	0	0
AGAP7	HGLibB_01155	CACCTTTGTGTGATATGATG	281	270	348	607	343	478	128	0	0	0
AGAP7	HGLibB_01156	CAGAGGAACTCTCAAACAGA	185	158	287	182	173	239	0	0	0	0
AGAP8	HGLibB_01157	TACCTCATCATATCACACAA	244	219	256	332	153	216	769	2	0	0
AGAP8	HGLibB_01158	CACCTTTGTGTGATATGATG	281	270	348	607	343	478	128	0	0	0
AGAP8	HGLibB_01159	CAGAGGAACTCTCAAACAGA	185	158	287	182	173	239	0	0	0	0
AGAP9	HGLibB_01160	TATTGTGCTTGCCTCTGGAT	312	289	354	112	340	316	54	0	0	0
AGAP9	HGLibB_01161	TTGTCATTGTAAGATAATGC	264	221	144	260	263	163	172	103	0	0
AGAP9	HGLibB_01162	CAGAGGAACTCTCAAACAGA	185	158	287	182	173	239	0	0	0	0
AGBL1	HGLibB_01163	ACTTGATGTGACATTGATTC	140	124	562	399	289	261	970	118	0	0
AGBL1	HGLibB_01164	GCACTCTGTACCTGATTGCT	54	52	624	109	74	95	1037	0	0	0
AGBL1	HGLibB_01165	CTGCGTGTGTTTGCCTCCAG	81	77	42	413	84	157	0	83	0	0
AGBL2	HGLibB_01166	TTTAGGTGCGTTTCCAAAGC	98	80	283	131	130	163	1	0	0	0
AGBL2	HGLibB_01167	CGGTACATAAAGTCTTCATA	33	37	39	98	57	107	0	329	0	0
AGBL2	HGLibB_01168	AAGTAACATGTTCCCAGCTT	194	192	218	393	369	315	87	177	0	0
AGBL3	HGLibB_01169	CTAATAGTATCTGTGTAGTC	64	64	1	605	36	180	0	755	0	0
AGBL3	HGLibB_01170	TTGTAAGTGAAGATCTTCAT	169	150	569	865	190	433	250	0	0	0
AGBL3	HGLibB_01171	TACACTGGCTCAGGACAAGA	65	59	444	386	89	69	876	627	0	0
AGBL4	HGLibB_01172	CCCATCTCTATAGAGACTCT	59	53	584	290	157	134	594	0	0	0
AGBL4	HGLibB_01173	ACCAAGAGTCTCTATAGAGA	45	32	298	306	62	60	4	374	837	1
AGBL4	HGLibB_01174	TATTACCAGGTAACCTGGGC	39	33	230	229	70	16	268	0	0	0
AGBL5	HGLibB_01175	CTCCACGAAACGATGAACAA	60	53	117	325	83	86	0	0	0	0
AGBL5	HGLibB_01176	TCACCCTCTTGCCTGCGAAA	58	64	264	244	50	92	566	92	0	0
AGBL5	HGLibB_01177	ATCCTTTGTTCATCGTTTCG	122	110	218	479	189	150	0	0	0	0
AGER	HGLibB_01178	ATGGCTGCCGGAACAGCAGT	106	88	386	283	260	254	411	0	0	0
AGER	HGLibB_01179	TATCTCCCAGGGGCAGTAGT	91	91	658	657	131	126	1824	311	0	0
AGER	HGLibB_01180	GTGGCTCACCCCACAGACTG	39	44	328	98	72	79	582	0	0	0
AGFG1	HGLibB_01181	CATGACAACATTCACACAAC	86	94	741	429	177	218	4	0	0	0
AGFG1	HGLibB_01182	CAAAGGTCTGTAAACAGATT	75	70	332	246	90	108	1	118	0	1
AGFG1	HGLibB_01183	CTTCAGCAATTCCAGACTTC	150	182	1693	866	227	262	1293	374	0	0
AGFG2	HGLibB_01184	TGGAACGAGGCTTGACCAGC	61	54	379	402	114	80	1	0	0	1
AGFG2	HGLibB_01185	ACAGACCCAACCAAATCTTC	48	44	227	291	48	86	136	0	0	0
AGFG2	HGLibB_01186	GTAGTATTCCTGCAATCCCG	88	69	134	116	126	137	0	0	0	0
AGGF1	HGLibB_01187	CTCTATTATGATCCTTCCAC	131	107	22	484	221	155	0	749	0	0
AGGF1	HGLibB_01188	ACAGAAGATACCTCCTTAGA	26	27	80	229	47	134	98	122	0	0
AGGF1	HGLibB_01189	AGATTCTTCTGCAACAAATG	52	63	186	221	74	108	185	1	0	1
AGK	HGLibB_01190	GGCCTTCTTCACTTGTGCAT	244	237	1781	1275	503	475	909	1144	0	0
AGK	HGLibB_01191	GGTATTTCAGACAGATTATG	30	32	324	80	29	93	0	0	0	0
AGK	HGLibB_01192	CAAGAAACTCCTGGAACTGA	18	15	116	78	7	91	1	0	0	0
AGL	HGLibB_01193	TAGAGAAAAATTCCGTTCTC	66	54	240	391	95	151	1001	141	0	0
AGL	HGLibB_01194	AAGTGCTCTGTCTAAGACCC	123	100	260	431	113	96	0	531	0	0
AGL	HGLibB_01195	CTTCAGCTGCTAATAGTAAA	54	45	130	439	78	64	1316	87	0	0
AGMAT	HGLibB_01196	CTGGCTCCGGTTGTATCTGT	133	119	477	679	181	258	824	1860	0	0
AGMAT	HGLibB_01197	CTGCACCGGCAGGCGCATCA	63	68	704	355	95	109	440	0	0	0
AGMAT	HGLibB_01198	CTACAGATACAACCGGAGCC	72	61	791	299	77	120	484	1082	0	0
AGMO	HGLibB_01199	CTTCAGAACTATGATGTGTT	134	117	882	899	212	288	215	1750	0	0
AGMO	HGLibB_01200	TTACCCAGGAAGTATATATC	66	66	246	205	53	56	154	0	0	0
AGMO	HGLibB_01201	TGTTTGGAATGAAGTTTCAC	15	13	174	0	17	13	1	0	0	0
AGO1	HGLibB_01202	TACTACCACCCGCTGGGGGG	29	22	75	380	32	81	0	0	0	0
AGO1	HGLibB_01203	CAGCATTCGCCAGCTCACAA	32	39	267	493	125	52	342	152	0	0
AGO1	HGLibB_01204	GTTGAGCATCATCTTCCACA	115	92	22	54	171	86	164	0	0	0
AGO2	HGLibB_01205	TCACAAACAAACTCGATTAC	45	64	443	798	84	88	21	604	0	0
AGO2	HGLibB_01206	ACCCTTTGGGAATCTGTCAG	52	46	331	291	128	109	187	260	0	0
AGO2	HGLibB_01207	GGGGCCGGCTCCCGAGTACA	11	14	0	36	17	14	0	0	0	0
AGO3	HGLibB_01208	GATTGATGTCTACCTCTATG	124	82	481	754	181	161	0	806	0	0
AGO3	HGLibB_01209	CTACTGTTCTCTCCACAGTT	100	70	947	292	196	227	1170	141	0	1
AGO3	HGLibB_01210	TGCTGTTGCCTTGATCATAG	100	86	860	569	154	146	449	90	0	0
AGO4	HGLibB_01211	TTAGGTGAAGAGCAACAGTA	91	77	343	181	132	208	1	0	0	0
AGO4	HGLibB_01212	ACCGGGTCCCAGCGCCTCCA	65	66	408	317	66	101	944	0	0	0
AGO4	HGLibB_01213	CGCCGCCGCCATGGAGGCGC	9	4	0	224	5	24	0	186	0	0
AGPAT1	HGLibB_01214	CAGGAGTCATCTTCATCGAC	78	82	626	87	157	129	1210	0	0	1
AGPAT1	HGLibB_01215	ATCCCTGTGTGTGCCGTGCG	91	86	276	214	83	159	0	177	0	0
AGPAT1	HGLibB_01216	CGCCTTCCATCTTGCAGTGC	118	99	185	344	154	262	86	501	0	0
AGPAT2	HGLibB_01217	GAGGGTACTCGCAACGACAA	70	90	34	107	116	127	0	0	0	0
AGPAT2	HGLibB_01218	TCCCCTGCAGCATCATCGGC	57	67	192	371	134	84	0	120	0	0
AGPAT2	HGLibB_01219	GCTGCGTGCAGATCGCCAAG	43	49	258	193	91	151	704	512	0	0
AGPAT3	HGLibB_01220	AGCGCGTCCCCTCGCAGTAC	139	148	760	336	243	237	495	1	0	0
AGPAT3	HGLibB_01221	CTTCCCAAAGCGCTCTACCG	87	73	257	74	63	169	245	0	0	0
AGPAT3	HGLibB_01222	CTCCAAGGTCCTCGCTAAGA	52	35	0	383	24	73	0	258	0	0
AGPAT4	HGLibB_01223	GAAAGGGTAGAGCACCAGCG	48	35	350	110	62	65	358	0	0	0
AGPAT4	HGLibB_01224	TGGAGCCTGTCCGAACGCTT	113	113	497	409	214	252	258	0	0	0
AGPAT4	HGLibB_01225	ATGGCGAAGCCCTTGGTTCG	61	43	455	489	95	108	640	1121	0	0
AGPAT5	HGLibB_01226	GCAAAGTAACACCCATACAA	54	71	23	40	92	138	141	0	0	0
AGPAT5	HGLibB_01227	CAAATGCCTGACTAGCTGAA	41	49	398	157	94	99	1	182	0	0
AGPAT5	HGLibB_01228	AAAAGTCCTTTCAGCTAGTC	108	121	519	461	255	171	0	887	0	0
AGPAT6	HGLibB_01229	ATGTCAGAGAGCTCGAACTC	57	53	151	317	85	67	101	270	0	1
AGPAT6	HGLibB_01230	GCGCTCTCACCTGTCATGGT	37	37	78	29	8	68	14	261	0	0
AGPAT6	HGLibB_01231	TGGGATACTTGCCAAATGGG	41	43	448	155	112	106	104	0	0	0
AGPAT9	HGLibB_01232	ACCTTCAGGAAAAATTAGTA	54	38	290	328	80	110	0	146	0	0
AGPAT9	HGLibB_01233	CAGGCAGTACAGACCCCAGA	39	43	22	99	66	81	0	358	0	0
AGPAT9	HGLibB_01234	AGGGTTACCTTGGCTTTCAT	179	175	1131	1024	384	430	1120	297	0	0
AGPHD1	HGLibB_01235	CCCCAGCTATTGTATGAAAT	79	79	960	618	151	236	56	129	2	0
AGPHD1	HGLibB_01236	AGCAAGAGTCCTATACAAGT	105	98	340	285	100	143	0	129	0	0
AGPHD1	HGLibB_01237	CACTGACTCCACTAACGCAG	182	184	569	604	301	332	337	477	0	1
AGPS	HGLibB_01238	AGGTGTATCACTAGGATTTA	80	71	493	376	148	159	479	107	0	0
AGPS	HGLibB_01239	AAATACCCTTGGAGTAAATG	55	43	294	71	50	57	128	0	0	0
AGPS	HGLibB_01240	CTAGGCAAGAAGTTATGAAA	20	23	100	0	44	60	121	0	0	1
AGR2	HGLibB_01241	CTCTATATAAATCCAAGACA	24	23	33	115	25	35	0	86	0	0
AGR2	HGLibB_01242	ATGTCTGAGTCCAGATGAGT	96	109	730	340	191	192	129	0	0	0
AGR2	HGLibB_01243	CAAGTGATGAATAATCATCA	72	57	406	243	96	103	345	200	0	0
AGR3	HGLibB_01244	GTTCATCATGCTAAACCTTA	103	96	729	664	150	262	2	106	0	1
AGR3	HGLibB_01245	GTGCCTAGAATCATGTTTGT	117	108	585	947	107	179	789	251	0	0
AGR3	HGLibB_01246	GATGGGGAGATGACATCACT	52	52	145	174	88	137	196	361	0	0
AGRN	HGLibB_01247	TCCGCAGGGTGATCCGCATG	117	94	399	872	177	202	201	422	0	0
AGRN	HGLibB_01248	TCGCCTGCGCCATGGCCGGC	41	31	387	66	63	84	0	0	0	0
AGRN	HGLibB_01249	GCAACGAATGCGAGCTGCAG	52	51	1173	0	62	116	0	0	0	0
AGRP	HGLibB_01250	TGCCACGCGAGGAGCCCAGA	56	72	46	119	88	89	0	0	0	1
AGRP	HGLibB_01251	AGAAGAGGATCTGTTGCAGG	39	45	114	47	69	145	183	148	0	0
AGRP	HGLibB_01252	GAAGAAGACAACTGCAGAAC	27	36	195	103	47	85	0	156	0	0
AGT	HGLibB_01253	AATTGAGCAATGACCGCATC	94	81	798	298	81	141	184	0	0	0
AGT	HGLibB_01254	GCCTCACTATGCCTCTGACC	71	86	257	95	193	162	348	0	0	0
AGT	HGLibB_01255	AAGATCCTTGCAGCACCAGT	128	128	511	346	192	306	0	0	0	0
AGTPBP1	HGLibB_01256	TGTACCATTAAGTCCTCATG	181	159	1053	677	244	246	975	92	0	0
AGTPBP1	HGLibB_01257	TGATCTTCTCCAGTTGAGCC	73	67	278	381	113	93	110	499	0	1
AGTPBP1	HGLibB_01258	ATTTACTCACTTTATAAGAC	63	67	84	238	83	85	0	203	0	1
AGTR1	HGLibB_01259	GTAGAAACACACTAGCGTAC	54	37	0	30	57	23	0	0	0	0
AGTR1	HGLibB_01260	ACACAGCTATGGAATACCGC	111	111	623	425	131	206	3	347	0	0
AGTR1	HGLibB_01261	TCATTGGGTGAACAATAGCC	15	13	0	158	45	39	0	0	0	0
AGTR2	HGLibB_01262	AGCTGTTGGTGAATCCCAAG	58	54	234	65	32	113	721	0	0	0
AGTR2	HGLibB_01263	GCTATTAATGACACCCATCC	93	82	39	230	116	95	1	483	0	0
AGTR2	HGLibB_01264	ATTTCTGGTCAATATTGTCG	53	55	149	28	40	68	702	0	0	0
AGTRAP	HGLibB_01265	CTCACGGACACGGGCCGCTT	79	71	873	456	182	154	616	114	0	0
AGTRAP	HGLibB_01266	TGCTGATGTGCACGATGTCC	87	75	393	397	180	150	0	178	0	1
AGTRAP	HGLibB_01267	AGCTCAATGGTTTCCAGTCT	203	174	1063	1061	303	367	421	667	0	2
AGXT	HGLibB_01268	CAACCTGCCTCCTCGCATCA	87	100	728	916	181	120	273	786	5	0
AGXT	HGLibB_01269	CATGAGCAAGGATATGTACC	59	57	1	73	69	47	0	0	0	0
AGXT	HGLibB_01270	TGGAGGCCACTACACACTGC	86	85	279	432	88	171	189	818	0	0
AGXT2	HGLibB_01271	CCTTGGCTACAACCGTGTCC	114	129	369	347	117	241	1	144	0	0
AGXT2	HGLibB_01272	AAAAGCAGCTCGGCCGCCTG	66	56	538	147	106	159	932	202	0	0
AGXT2	HGLibB_01273	TGGCTCAGAAGCCAATGAGC	63	54	363	419	89	124	1737	307	0	1
AGXT2L1	HGLibB_01274	CATCAAACATGTACTGCCTC	97	99	396	238	117	274	8	0	0	0
AGXT2L1	HGLibB_01275	CAGAGTTGCTGAAAGGCGTT	25	23	69	50	46	47	0	1	0	0
AGXT2L1	HGLibB_01276	TAATCTCAATTAAGGATGAT	121	150	527	114	106	251	316	0	0	0
AGXT2L2	HGLibB_01277	GATCTAATACCACCACGTCC	171	137	310	218	234	242	260	159	0	0
AGXT2L2	HGLibB_01278	GTACCTGCATGACAACATCG	144	145	1030	676	238	255	1600	227	0	0
AGXT2L2	HGLibB_01279	ATCCAGGTTGCGGAACTTGT	77	83	411	409	132	162	0	779	0	0
AHCTF1	HGLibB_01280	ATGTTATTTCGTCTTCTCCA	92	90	701	290	118	99	4	425	0	0
AHCTF1	HGLibB_01281	GAAAAATGGACTTGCTTGCT	97	72	162	274	116	145	0	75	0	0
AHCTF1	HGLibB_01282	GAGGTAGTAAACTCTATAAC	27	31	7	87	21	47	0	0	0	0
AHCY	HGLibB_01283	ACGTGGAGATCGATGTCAAG	55	53	61	338	87	92	0	198	2	0
AHCY	HGLibB_01284	TGTCAATGACTCCGTCACCA	113	89	347	86	106	205	0	0	0	0
AHCY	HGLibB_01285	CCATCATCTTGTAGAGGTTG	22	24	277	49	17	49	114	0	0	0
AHCYL1	HGLibB_01286	ACCAAATTCCCCACCAAAAC	38	33	192	257	46	91	0	107	0	0
AHCYL1	HGLibB_01287	ATCATCAGAGCTATCTGTGT	45	39	188	157	35	38	0	0	0	0
AHCYL1	HGLibB_01288	CACAGATAGCTCTGATGATG	50	58	307	327	61	133	154	198	0	0
AHCYL2	HGLibB_01289	AGATGTTGCAGGCAGCCCAT	128	132	142	351	235	203	0	92	0	1
AHCYL2	HGLibB_01290	CTCTGGGGGCCCAGTGCCGA	41	33	232	181	45	67	0	34	0	0
AHCYL2	HGLibB_01291	AGCTCAAGGAGAAAAGCCTT	45	37	388	107	32	55	0	0	0	0
AHDC1	HGLibB_01292	GCGGGTGAACCTGCGACCAG	6	7	10	0	15	30	0	0	0	0
AHDC1	HGLibB_01293	CTTTCGCTCGCTGCTCGATT	79	80	770	144	92	203	1090	0	0	0
AHDC1	HGLibB_01294	GTTCCGCCGCCCCAGCGATA	42	57	247	101	134	136	126	0	0	0
AHI1	HGLibB_01295	GACTACACAAGACCTGAAAC	42	30	356	220	43	72	70	1918	0	0
AHI1	HGLibB_01296	TGTAGTACATTGACCATCTC	135	122	344	301	165	182	332	306	0	0
AHI1	HGLibB_01297	TTCAACTGTGTCACCAGAGA	19	22	0	0	26	47	0	0	0	0
AHNAK	HGLibB_01298	AGACTGAAACTGCCCCGGCT	45	50	106	210	54	60	0	54	0	1
AHNAK	HGLibB_01299	GCCCCATGGTGTTCAGCAGC	16	12	0	62	25	10	0	0	0	0
AHNAK	HGLibB_01300	TCTTTGCATTCCAGTGCTGA	154	157	1166	590	238	244	557	71	0	0
AHNAK2	HGLibB_01301	GATGTGCGACTGCTTCCACA	78	78	139	438	118	130	180	1	0	0
AHNAK2	HGLibB_01302	TCCTGGTGGAAGCGAGATTC	80	70	677	200	116	114	393	0	0	0
AHNAK2	HGLibB_01303	GAGGGGCGCACCGCTGCCGG	48	41	166	243	81	40	0	56	0	0
AHR	HGLibB_01304	AGACCGACTTAATACAGAGT	125	121	424	353	191	275	112	1039	0	0
AHR	HGLibB_01305	TCCGTTTCTTTCAGTAGGGG	55	50	243	287	151	188	2158	0	0	0
AHR	HGLibB_01306	AGTTGTCACTACAGATGCTT	174	163	595	1303	395	328	294	3201	0	1
AHRR	HGLibB_01307	GTCTCTTAATGGCTTTGCTC	45	53	259	256	32	136	102	485	0	0
AHRR	HGLibB_01308	GCCGAGGACGATGATCCCGC	17	39	77	7	29	39	0	0	0	0
AHRR	HGLibB_01309	GGATACTTTACTGTTTCTGC	79	71	450	271	65	89	0	0	0	1
AHSA1	HGLibB_01310	ACGGAAGTGAGTAAGCTTGA	76	75	150	94	67	68	0	0	1	0
AHSA1	HGLibB_01311	TACATCAGCACCCTCAAAAC	59	71	544	604	102	92	761	712	0	0
AHSA1	HGLibB_01312	TTGACAGGTACTTCTAAGTC	95	86	416	268	97	61	125	159	0	0
AHSA2	HGLibB_01313	GGTTCAGGCCTCATCTCCAG	30	27	83	105	25	56	0	0	0	0
AHSA2	HGLibB_01314	ATAAGAAGATCATCATGAAA	14	12	97	0	10	19	0	0	0	0
AHSA2	HGLibB_01315	AGATGTGGGAACTGGCCAGA	12	20	216	0	42	41	279	0	0	0
AHSG	HGLibB_01316	TGAGATTGAAATAGACACCC	44	42	88	74	71	62	152	0	0	0
AHSG	HGLibB_01317	GCAAAATGTGATTCCAGTCC	29	24	0	130	25	34	0	555	0	1
AHSG	HGLibB_01318	TTCCAGCTGTTGAAACTAGA	37	47	121	623	97	64	647	1	0	0
AHSP	HGLibB_01319	CAGGCAGATGGCTCTTCTTA	68	54	295	181	84	145	5	0	0	0
AHSP	HGLibB_01320	GGAGCCCCAAGAGCGAGACA	11	15	0	139	32	49	0	0	0	0
AHSP	HGLibB_01321	TCGGGAGCTCATGAGACTTC	13	4	156	37	10	33	2	0	0	0
AICDA	HGLibB_01322	GCCTCTTCACTACGTAGCAC	104	101	143	281	112	131	187	0	0	0
AICDA	HGLibB_01323	CTTTGGTTATCTTCGCAATA	52	45	72	32	111	58	0	0	0	0
AICDA	HGLibB_01324	GTAAGTCATCAACCTCATAC	71	77	214	339	89	108	0	184	0	0
AIDA	HGLibB_01325	ATTAGCAAGACATCTACAAA	78	82	108	384	150	151	258	1	0	0
AIDA	HGLibB_01326	GTCTCAAGAAGAATTTAAAC	58	34	246	63	65	116	130	64	0	0
AIDA	HGLibB_01327	TATATGTAAGAATATTCTTT	48	64	364	54	87	87	415	0	0	0
AIF1	HGLibB_01328	ATCCTCATCACTGCTATATT	65	59	552	304	110	169	0	211	0	0
AIF1	HGLibB_01329	TCCAAACTGGAAGGCTTCAA	62	50	255	397	68	89	191	479	0	0
AIF1	HGLibB_01330	CAATATCGCCATTTCCATTA	177	143	1351	1121	150	267	791	603	0	1
AIF1L	HGLibB_01331	CCTCCAGGAGGGAAGGCGTT	67	67	163	366	157	86	114	299	2	0
AIF1L	HGLibB_01332	TTCCTCCTCAGTACTGTGCA	141	137	1179	908	241	226	671	769	0	1
AIF1L	HGLibB_01333	CATGAAATCCTCTGTAGCTG	70	56	323	529	72	119	280	207	0	0
AIFM1	HGLibB_01334	AATAGCTTCATAGCCAACAT	133	142	353	230	165	159	0	70	0	0
AIFM1	HGLibB_01335	TGCCTTTACAGAGGGGGTTA	65	46	144	323	56	105	0	44	0	0
AIFM1	HGLibB_01336	TCTCTTCTTAGGAGTGATTT	124	120	923	597	249	271	140	897	0	0
AIFM2	HGLibB_01337	TTCTCCAGGTCCAGCGCTCA	39	44	520	74	100	98	121	0	0	1
AIFM2	HGLibB_01338	AAGTGAAGGAGATCCTCCTC	66	72	236	505	153	121	0	81	0	0
AIFM2	HGLibB_01339	AGGAGCTCCTGCCCTCCGTC	113	125	282	293	160	116	169	93	0	0
AIFM3	HGLibB_01340	GGCGCTCCTCCGTGTGGAAG	19	20	0	0	47	29	0	0	0	1
AIFM3	HGLibB_01341	GGTGAGCACCTCGATGCCAT	127	154	214	484	150	204	15	23	0	1
AIFM3	HGLibB_01342	CGAGGTGCTCACCGAGGCTC	51	46	216	147	27	71	137	0	0	0
AIG1	HGLibB_01343	CGCACCATCAGTATCCCAGC	71	71	849	245	101	89	546	3	0	0
AIG1	HGLibB_01344	CTTTCCAGTCTTCTGACTCG	150	125	741	897	287	402	366	625	0	1
AIG1	HGLibB_01345	CCTCATCTCGATTAATATAA	57	44	405	151	105	87	340	0	1	0
AIM1	HGLibB_01346	GCCTCTAGTAAAACGTTTGT	89	92	414	668	139	163	117	224	0	0
AIM1	HGLibB_01347	CTGTTCAGCAGATGCACGTT	114	124	626	431	233	363	416	260	0	0
AIM1	HGLibB_01348	ATAATCTTACCTTTCCAGGT	105	109	400	342	151	180	190	289	1	0
AIM2	HGLibB_01349	CCTTATCCTACCTTAACATG	77	78	213	411	111	149	397	1	0	0
AIM2	HGLibB_01350	AAAAGTCTCTCCTCATGTTA	35	32	470	57	23	40	290	155	0	0
AIM2	HGLibB_01351	TTTGACCTAAGTGACAACAC	131	133	661	398	152	119	60	463	0	0
AIMP1	HGLibB_01352	GAATCATGTTCCTCTTGAAC	108	105	327	606	188	211	0	520	0	0
AIMP1	HGLibB_01353	GCAGCAAGTTTCTCTACTTA	99	75	549	544	142	243	1461	294	0	0
AIMP1	HGLibB_01354	ACTGAAACAAGAGCTAATTC	31	27	0	127	63	58	0	0	0	0
AIMP2	HGLibB_01355	TGAACTCACCGTAGCAGACG	51	46	53	195	79	66	2	0	0	0
AIMP2	HGLibB_01356	GACTTTAACCACCAATGCGC	61	74	317	79	78	127	125	162	0	0
AIMP2	HGLibB_01357	TTCAGGCACGCTCTTGACCG	126	118	119	388	198	209	0	471	0	0
AIP	HGLibB_01358	ATCGTGTGCACCATGCGAGA	31	54	302	101	81	54	261	76	0	0
AIP	HGLibB_01359	GGCAATGGCATCGTAGTACT	126	121	679	443	157	254	530	4	0	0
AIP	HGLibB_01360	CCTTGCCCACCGCGATGTTG	163	142	127	227	202	158	580	19	0	0
AIPL1	HGLibB_01361	AGAGCCGATTTCCCTCTCCG	92	88	609	567	143	153	222	303	0	0
AIPL1	HGLibB_01362	CATGTTCGCCTACCACACGC	89	85	185	78	195	147	0	2	0	1
AIPL1	HGLibB_01363	AGCTCGATCACAAAGACCAG	82	67	481	203	204	177	477	0	4	4
AIRE	HGLibB_01364	ACAACCTGGAGCGCTATGGC	66	88	352	28	76	86	157	0	0	0
AIRE	HGLibB_01365	CGGGACGTCCCCGGAGGACA	16	29	124	74	26	22	0	0	0	0
AIRE	HGLibB_01366	GAAGCCCCCGGCCGTCCCCA	38	26	315	72	63	56	599	1	0	0
AJAP1	HGLibB_01367	CATCACCGTCTCCCTCATCA	132	126	349	947	329	291	257	0	0	0
AJAP1	HGLibB_01368	TAAAAGCTGTTGAATCCACA	85	87	269	389	145	159	0	5	0	0
AJAP1	HGLibB_01369	AGTGTTCTCACGAGTGCGTC	88	64	123	602	84	154	0	468	0	0
AJUBA	HGLibB_01370	ACCTGTATCAAGTGCAACAA	25	23	0	1	43	33	0	0	0	0
AJUBA	HGLibB_01371	GCTGAGAAATGCTGTGTCTG	49	40	189	366	100	88	146	344	0	1
AJUBA	HGLibB_01372	ACCCGACGGCTCAATCCCCG	60	58	267	6	103	107	274	0	0	1
AK1	HGLibB_01373	TACCCGCGGGAGGTGCAGCA	46	40	339	44	66	37	0	0	0	0
AK1	HGLibB_01374	ACCCACCACAAAGATGATCT	83	61	0	237	56	101	0	407	0	0
AK1	HGLibB_01375	GAAAACCAAGATCATCTTTG	100	77	465	392	110	117	473	167	0	0
AK2	HGLibB_01376	AATACCTTCCTGTGATTCTT	242	206	1659	1436	371	537	711	1981	0	0
AK2	HGLibB_01377	CTTCCAGGTGAGTGATGAAA	57	47	846	377	125	178	1284	0	0	1
AK2	HGLibB_01378	CCGGATGCCTTTAGGATACT	81	62	373	626	237	180	2	161	0	0
AK3	HGLibB_01379	TAGGGCATTGATGACCTGAC	56	52	635	388	89	61	175	78	0	0
AK3	HGLibB_01380	AAACTCACTGGTAATATTCC	48	35	0	235	93	53	0	144	0	0
AK3	HGLibB_01381	TGAATTCAATGTTATAGACT	92	87	155	419	77	198	120	206	0	1
AK4	HGLibB_01382	TTTAATAGAAGTTGGTGAGA	42	21	50	56	26	46	0	0	0	0
AK4	HGLibB_01383	CACCATCAAGGAGCCAGTGC	98	113	319	248	283	90	0	288	0	0
AK4	HGLibB_01384	AGGTTATATACCCTTCCGCT	170	177	1	160	194	126	0	0	0	1
AK5	HGLibB_01385	ATACTAGGTGGTCCAGGAAG	48	41	286	337	49	50	128	0	0	0
AK5	HGLibB_01386	TTGAAAATTGCAGAACGATA	14	11	55	13	10	19	0	1	0	0
AK5	HGLibB_01387	GATGCAAATACCTGATGAAG	27	21	16	204	31	76	0	651	0	0
AK6	HGLibB_01388	ACTATATGAAACCAGCGTTC	40	34	209	41	17	42	314	0	0	0
AK6	HGLibB_01389	AAGTCTTTCGTACAATACAT	108	99	202	287	131	165	454	60	1	1
AK6	HGLibB_01390	CTTCCGAACATCCTGCTCAC	147	130	178	316	188	163	0	0	0	0
AK7	HGLibB_01391	CGATAATCTTCTTCAGTGAA	32	22	0	95	30	12	0	1	0	0
AK7	HGLibB_01392	ACTTACGGGGTCCAGGGCTT	51	65	309	27	101	134	215	0	0	0
AK7	HGLibB_01393	CTTATAATAGGAGGATTCTG	84	92	402	447	135	183	0	191	0	0
AK8	HGLibB_01394	GTGCCCAGGATTGTAATATT	59	59	178	480	100	150	0	125	0	0
AK8	HGLibB_01395	GAACAGCAGTCTCCTCACCC	74	98	146	193	143	142	0	0	0	0
AK8	HGLibB_01396	CCAGAAGGCTTTATCTGCAA	51	40	243	185	145	130	0	0	0	0
AK9	HGLibB_01397	TCCCCAGAAGTCTGTCACTT	207	176	411	1580	409	451	0	473	0	3
AK9	HGLibB_01398	ACTTGTCATAAAGCTAATGT	96	76	457	113	71	170	0	363	0	0
AK9	HGLibB_01399	GTTTACCATAACTCCTGATT	108	107	865	498	194	230	1278	57	1	0
AKAP1	HGLibB_01400	GTGTGTGCTGCTGCACGAAC	102	91	424	265	187	136	0	75	0	0
AKAP1	HGLibB_01401	CATCACCGTGGAGGTCATTG	146	129	115	651	294	409	161	177	0	0
AKAP1	HGLibB_01402	CCTCGATCTCCCAGATGATG	100	77	807	444	190	177	855	0	0	0
AKAP10	HGLibB_01403	CAGATTGAAGTGCTGACCAG	86	96	323	835	139	171	0	1	0	0
AKAP10	HGLibB_01404	ACCCAGGTCACCAAAATGAG	86	78	345	209	89	148	0	0	0	0
AKAP10	HGLibB_01405	GCATTGATTGCAACATGACT	169	178	430	1411	199	244	903	1132	0	0
AKAP11	HGLibB_01406	ACAAAAGTTACCTGATTTAG	45	58	785	132	60	91	1352	0	0	1
AKAP11	HGLibB_01407	CTCCTAAGTAAATATGCTAC	126	145	263	548	155	169	0	422	0	1
AKAP11	HGLibB_01408	AGTGACAAAGTCATCCTCTA	83	78	905	507	106	162	776	286	0	1
AKAP12	HGLibB_01409	TTGCTCAGCTACGCCATTGA	58	63	555	353	68	149	616	222	0	0
AKAP12	HGLibB_01410	CACGCCCGTACCTTGGTGGC	80	75	531	438	139	150	385	182	2	1
AKAP12	HGLibB_01411	TGCCTCGGACCCCGCCACCA	67	86	0	291	109	103	1	31	0	0
AKAP13	HGLibB_01412	TCCGTCACTGTACAAGTACT	161	115	556	557	268	301	92	187	0	1
AKAP13	HGLibB_01413	ACATATAAGGGAGCTTGCTG	63	68	166	332	109	121	0	0	0	0
AKAP13	HGLibB_01414	CAATTCCTAGCAACCAGTGC	107	96	286	160	130	207	175	538	0	0
AKAP14	HGLibB_01415	TACACAAGACAAGAACTACG	14	10	0	11	17	10	0	0	0	0
AKAP14	HGLibB_01416	ATTACCTGTGAACTAATGCT	127	87	473	231	246	222	104	0	0	0
AKAP14	HGLibB_01417	GACTCACGGTGAATTCACTG	103	131	221	366	195	223	166	1059	0	0
AKAP17A_X	HGLibB_01418	GTGATGCCTCAATTAAGAAG	113	110	766	640	161	115	0	166	0	0
AKAP17A_X	HGLibB_01419	CTTGGCTCTGCTGAGCAGCT	168	183	1434	742	361	176	502	248	0	0
AKAP17A_X	HGLibB_01420	ACACAGGAAACAAAAGGAGC	74	64	292	177	95	137	687	0	0	0
AKAP17A_Y	HGLibB_01421	GTGATGCCTCAATTAAGAAG	113	110	766	640	161	115	0	166	0	0
AKAP17A_Y	HGLibB_01422	CTTGGCTCTGCTGAGCAGCT	168	183	1434	742	361	176	502	248	0	0
AKAP17A_Y	HGLibB_01423	ACACAGGAAACAAAAGGAGC	74	64	292	177	95	137	687	0	0	0
AKAP2	HGLibB_01424	TAATCGAAGAAAGAGCGCAC	84	90	264	184	87	53	0	0	0	0
AKAP2	HGLibB_01425	GCCTCTTCAGGGGCTAAGTC	37	35	72	279	26	25	0	162	0	0
AKAP2	HGLibB_01426	TTCTAAGTTACTGTCTTGCA	81	58	202	382	146	239	1003	285	0	0
AKAP3	HGLibB_01427	GACTGGTTACAAAGCCAAAA	57	53	370	381	55	51	282	78	0	0
AKAP3	HGLibB_01428	CAACTTTGCATACTCCATTT	199	171	976	863	334	357	509	380	9	4
AKAP3	HGLibB_01429	TCCCCACCGCCTCATTCAGC	54	54	700	185	53	69	142	0	0	0
AKAP4	HGLibB_01430	AATCTTTATCTTCTACATTC	82	78	609	341	139	90	1557	176	0	1
AKAP4	HGLibB_01431	TGTAGAAGATAAAGATTACA	8	6	0	125	17	8	0	165	0	0
AKAP4	HGLibB_01432	CCCAGAAGGACAGCAAGATC	47	65	163	112	71	119	0	70	0	0
AKAP5	HGLibB_01433	AGATGCCTTCACTTAGATCC	99	110	180	353	131	218	71	0	0	1
AKAP5	HGLibB_01434	ACAGACCCCATTGAATGATC	62	66	61	255	148	95	0	0	0	0
AKAP5	HGLibB_01435	AACAAAGGCTAAGTCAACCC	59	66	337	118	77	138	0	143	0	0
AKAP6	HGLibB_01436	CCAGCACTGAGACTCGAAGC	72	91	93	420	163	127	1	60	0	0
AKAP6	HGLibB_01437	GTGTCTCCAGATACAGTTTA	50	47	163	195	87	95	0	237	0	0
AKAP6	HGLibB_01438	ACTGTATCTGGAGACACACT	176	170	1197	1332	324	435	1001	755	0	1
AKAP7	HGLibB_01439	TACCAGAGAATCCATAGTAT	75	67	501	417	150	93	328	0	0	0
AKAP7	HGLibB_01440	ATTCATAGAAGAACTCCTCC	134	101	765	283	178	255	19	161	0	0
AKAP7	HGLibB_01441	CATTCCAATCACCAACAAAG	30	38	26	150	63	89	0	5	0	0
AKAP8	HGLibB_01442	CCCTAAGGTGCATATGGAAC	76	53	366	156	67	157	415	0	0	0
AKAP8	HGLibB_01443	GAAGGGCTTACCTTGCCAGC	92	120	388	442	211	235	637	973	1	0
AKAP8	HGLibB_01444	TGTCTGGCAGATGACGCAGC	86	104	405	149	131	145	846	325	0	0
AKAP8L	HGLibB_01445	CGAGTATGTCGACTGCAAAG	58	62	37	238	86	109	0	624	0	0
AKAP8L	HGLibB_01446	CACTTTGCAGTCGACATACT	144	137	322	926	183	228	1	256	0	0
AKAP8L	HGLibB_01447	AGATAGCAAAGCCACCCGCA	83	90	110	445	87	120	143	0	0	0
AKAP9	HGLibB_01448	TCCATCATCTCTAGATGAGT	26	22	276	47	31	63	169	252	0	0
AKAP9	HGLibB_01449	TGAACTGCAGTCATCTGCTG	83	78	410	532	163	91	57	0	0	0
AKAP9	HGLibB_01450	AGCAGATGACTGCAGTTCAG	61	52	280	592	103	110	0	1008	0	0
AKIP1	HGLibB_01451	CTCTGTGATAACGATAGACA	43	28	285	254	39	68	0	542	0	0
AKIP1	HGLibB_01452	GATATTTGATAGCTGCCTCC	41	45	52	109	68	115	0	0	0	0
AKIP1	HGLibB_01453	GACTATACTTCAAGTCAGTG	42	57	274	342	81	106	3260	140	0	0
AKIRIN1	HGLibB_01454	GTGGGCTTACCTGGAGAGCT	34	32	350	170	64	36	573	0	0	0
AKIRIN1	HGLibB_01455	AAGAATATAGTCGTTATCAG	69	71	193	526	117	125	0	374	0	0
AKIRIN1	HGLibB_01456	ATCCTCAATACCAAACTAGC	43	42	618	87	41	84	93	125	0	0
AKIRIN2	HGLibB_01457	ATATTGAACACAAAACTTGC	38	42	386	355	43	41	446	262	0	0
AKIRIN2	HGLibB_01458	CCACTGAGGAGAAATGCATG	74	80	187	115	126	130	0	0	0	0
AKIRIN2	HGLibB_01459	CCACATGCATTTCTCCTCAG	145	132	349	285	113	324	649	233	0	0
AKNA	HGLibB_01460	TAGCTGGTCAATGGTGTTCT	44	53	0	287	68	70	0	435	0	0
AKNA	HGLibB_01461	GCTTACCAGCATGCCCACCC	113	111	397	756	200	271	160	314	0	0
AKNA	HGLibB_01462	GCCCAACCACAGCATCCACA	151	137	522	1205	271	316	386	676	0	1
AKNAD1	HGLibB_01463	TTGTCACCAACCTCTCAGAA	104	88	365	325	173	191	330	252	0	0
AKNAD1	HGLibB_01464	TAGTACCTGTGAGAAGTTCT	82	77	364	979	89	184	1	885	0	0
AKNAD1	HGLibB_01465	ATATTTCAAAAGATATCCCA	53	39	211	40	52	105	0	0	0	0
AKR1A1	HGLibB_01466	CAAGCACCACCCCGAGGATG	68	48	149	202	73	88	0	0	0	0
AKR1A1	HGLibB_01467	AATCTGCCGACTGTTGAAGT	101	82	389	321	239	282	167	0	0	0
AKR1A1	HGLibB_01468	TGACCTCCAGCTGGAGTATC	30	60	69	142	51	56	0	121	0	0
AKR1B1	HGLibB_01469	CGCCCACGTGTCCAGAATGT	98	107	581	545	210	148	585	187	0	0
AKR1B1	HGLibB_01470	GGAGCTCTTCATCGTCAGCA	40	43	0	280	97	126	0	1	0	1
AKR1B1	HGLibB_01471	GACGTCAATGGCCACCTTCA	28	25	298	96	14	30	261	0	0	0
AKR1B10	HGLibB_01472	TCTTAAACCTTGAATCCCTG	108	107	545	359	184	168	192	0	2	0
AKR1B10	HGLibB_01473	TCTTTGAGAGACCCCTTGTG	111	107	402	556	101	195	864	143	0	0
AKR1B10	HGLibB_01474	CATTACCTTTATCATCTTTG	188	178	1495	837	319	353	0	114	0	0
AKR1B15	HGLibB_01475	CATATTACCTTTATCATCTT	156	131	250	606	315	289	3	620	2	1
AKR1B15	HGLibB_01476	CAACCCGTTGGCCCTTTGAC	72	101	294	135	149	195	0	86	0	0
AKR1B15	HGLibB_01477	AGTTGTTAGTTGAGTTCACT	182	211	1058	1340	347	378	2285	279	0	4
AKR1C1	HGLibB_01478	GATCCCACCGAGAAGAACCA	39	28	56	73	52	31	0	0	0	0
AKR1C1	HGLibB_01479	CTGCCTACCTTTACAGACAC	127	112	314	317	169	137	307	895	0	0
AKR1C1	HGLibB_01480	CAATTCCCATCGACCAGAGT	196	220	1336	776	444	488	1366	49	0	0
AKR1C2	HGLibB_01481	GATCCCATCGAGAAGAACCA	42	55	0	111	134	122	0	0	0	1
AKR1C2	HGLibB_01482	AGGAATTAGGAGTTATGTTT	91	110	955	269	130	150	2380	115	0	0
AKR1C2	HGLibB_01483	CAATTCCCATCGACCAGAGT	196	220	1336	776	444	488	1366	49	0	0
AKR1C3	HGLibB_01484	GTTGAAGTTTGACACCCCAA	49	54	136	211	127	159	167	82	0	1
AKR1C3	HGLibB_01485	CTTTCACCAACAGATGAAAA	46	43	41	513	94	86	0	46	0	0
AKR1C3	HGLibB_01486	ACCTCCAAAGCTTTACTTCT	231	187	1591	1078	341	420	1293	932	0	0
AKR1C4	HGLibB_01487	TCCGAGGAACAGAGCTGTAG	84	77	100	458	202	148	0	217	0	0
AKR1C4	HGLibB_01488	CCAGGTCATGGAGAAGTGTA	82	60	325	567	139	199	0	268	0	0
AKR1C4	HGLibB_01489	CACTTTCTTTCAACCACAGA	107	106	734	415	141	204	639	278	0	0
AKR1D1	HGLibB_01490	TGAACTCACCTTAAAGGCCA	75	76	218	452	98	166	0	0	0	0
AKR1D1	HGLibB_01491	ATATACCCTAGAGATGAGAA	46	50	544	169	63	85	301	0	0	0
AKR1D1	HGLibB_01492	CATTTGCCATTCTCATCTCT	251	232	1500	842	526	454	2153	562	0	2
AKR1E2	HGLibB_01493	AGGGATCCGTTGCAAGATCA	89	84	380	417	88	124	820	160	0	0
AKR1E2	HGLibB_01494	TGGACCTCTACCTCATACAC	165	155	292	877	237	259	1	157	0	0
AKR1E2	HGLibB_01495	AGTAAGCACAGTCGAAGTGC	108	104	428	475	98	113	0	434	0	0
AKR7A2	HGLibB_01496	CCAAGTGAAAATTGCCACCA	104	84	92	250	203	94	93	46	0	0
AKR7A2	HGLibB_01497	TGCCGTGGTCAGGTGCGTGT	115	112	495	209	125	189	386	0	0	1
AKR7A2	HGLibB_01498	ATAGCTGGGCTGAGACCTAC	39	53	408	85	36	73	898	0	0	0
AKR7A3	HGLibB_01499	TGCTGTGGTCTGGCATATGC	5	6	1	0	0	0	0	0	0	0
AKR7A3	HGLibB_01500	GCATGTACAATGCCATCACC	52	61	155	472	114	89	0	0	0	0
AKR7A3	HGLibB_01501	ATTCCTGTACATCTCTGCCC	211	177	844	1450	324	315	556	1446	0	2
AKT1	HGLibB_01502	GCCCGTCCTTGTCCAGCATG	94	83	785	525	196	106	553	503	0	0
AKT1	HGLibB_01503	GCCTGGAGTTCTGCAGGACG	58	62	61	104	92	34	0	101	0	0
AKT1	HGLibB_01504	ACCGCGTCCTGCAGAACTCC	109	121	702	590	112	142	1238	420	0	1
AKT1S1	HGLibB_01505	AAGTCGCTGGTGTTAAGCCG	29	30	72	34	68	91	0	0	0	0
AKT1S1	HGLibB_01506	CGGCGGGGGTCTCCTCGCTC	13	13	0	41	26	16	0	0	0	0
AKT1S1	HGLibB_01507	TCAGACCCCGAGAGTACAGA	29	37	300	215	22	48	4	603	0	0
AKT2	HGLibB_01508	TCGCCAACAGCCTCAAGCAG	125	132	214	673	228	302	794	1170	0	0
AKT2	HGLibB_01509	CAATGATGACTTCCTTCCGC	105	115	744	66	202	217	362	0	0	0
AKT2	HGLibB_01510	GACCCCATGGACTACAAGTG	49	61	323	81	141	193	542	0	0	0
AKT3	HGLibB_01511	GATGTTACCATTGTGAAAGA	28	34	282	68	39	18	439	51	0	0
AKT3	HGLibB_01512	GCAGTCTGTCTGCTACAGCC	40	40	582	205	147	116	571	530	0	0
AKT3	HGLibB_01513	AACCCAACCTTCTTTCACAA	23	25	247	308	51	79	0	0	0	0
AKTIP	HGLibB_01514	CTTAATGCAGAGCGATAAGA	22	28	106	27	57	65	5	0	0	0
AKTIP	HGLibB_01515	GGTGAAGAGAAGACATTAAC	22	24	89	60	50	51	0	0	0	0
AKTIP	HGLibB_01516	CTGCAAGAAGAGAGTATTCC	101	91	794	809	155	161	178	194	0	0
ALAD	HGLibB_01517	CTCTCCAGAGACGTGGTACA	126	150	1049	562	129	205	0	282	0	0
ALAD	HGLibB_01518	GTGATAGGCTGTATGTCATC	93	93	129	578	147	119	1	520	0	0
ALAD	HGLibB_01519	GGTGGCATTGGCGTATGCCA	72	50	358	264	143	126	475	567	0	0
ALAS1	HGLibB_01520	AAGTTCTTCAGCAGTCCACT	144	147	520	604	312	300	277	366	0	1
ALAS1	HGLibB_01521	TACCTGGCATCATCTTAGCC	67	77	621	223	157	161	0	92	0	0
ALAS1	HGLibB_01522	GATGGCACACAGCTTCCGTC	57	56	177	596	131	87	0	708	0	1
ALAS2	HGLibB_01523	TATTGGACGCTGTCCCATCC	56	73	610	424	101	221	98	39	0	0
ALAS2	HGLibB_01524	CCACTGTCCCTTCATGCTGT	159	161	994	696	398	392	1529	51	0	0
ALAS2	HGLibB_01525	CCGACAGCATGAAGGGACAG	104	114	444	260	234	308	0	821	0	0
ALB	HGLibB_01526	GCTGCAAGTCAAGCTGCCTT	124	109	270	479	361	196	3	0	0	0
ALB	HGLibB_01527	CTGCTGAAGATACTGAGCAA	39	47	2	461	65	111	0	0	0	0
ALB	HGLibB_01528	CCCTTGCCCAGACAAGAGTG	132	134	523	495	212	189	370	146	0	0
ALCAM	HGLibB_01529	TGTCTGCGAAACTGCTCTGC	57	60	271	132	89	122	0	0	0	0
ALCAM	HGLibB_01530	AGTGCTTTGCTTACAATTTC	155	123	846	818	147	276	1303	74	0	0
ALCAM	HGLibB_01531	CGAAACAGAGCAGCTAAAAA	35	30	70	360	49	79	0	0	0	0
ALDH16A1	HGLibB_01532	AAATCCTCCACATCATCTCA	11	9	0	0	5	21	0	0	0	0
ALDH16A1	HGLibB_01533	CCATCATTTACCCACAGCCA	86	81	446	518	117	119	1056	502	0	0
ALDH16A1	HGLibB_01534	CCCATTCTATCCCCCAACCT	105	100	156	626	227	246	0	644	0	0
ALDH18A1	HGLibB_01535	GCCGCACGCTCTGAGACAGA	30	39	127	41	52	47	0	0	0	0
ALDH18A1	HGLibB_01536	ATTGTTCTTTCAGATGTAGA	18	31	234	17	29	81	0	98	0	0
ALDH18A1	HGLibB_01537	TGTTAAAGATAATGATAGCC	29	28	150	200	43	51	0	0	0	0
ALDH1A1	HGLibB_01538	ACTTACCAATTGGTATTGTA	79	74	208	282	107	254	102	73	0	0
ALDH1A1	HGLibB_01539	TATACAAGACATGAACCTAT	30	30	53	232	47	21	0	0	0	0
ALDH1A1	HGLibB_01540	CAGAGCTCCTCCTCAGTTGC	182	183	863	1041	346	333	232	501	0	0
ALDH1A2	HGLibB_01541	CCCATGTAGAGTGCACTGAG	135	126	493	394	272	222	116	298	1	1
ALDH1A2	HGLibB_01542	GATCTGTCCACACACTCCAA	61	52	41	44	77	220	0	0	0	0
ALDH1A2	HGLibB_01543	TTTACAAGACATGAACCCAT	84	84	372	858	126	200	6	445	0	0
ALDH1A3	HGLibB_01544	TACTCACGGCCAAGGTGGCG	48	67	46	148	67	95	0	0	0	0
ALDH1A3	HGLibB_01545	CGCTCAGCCCGACGTGGACA	26	35	262	255	76	88	0	318	0	0
ALDH1A3	HGLibB_01546	CTACATGTAACCCTTCAACT	125	88	290	504	109	226	0	340	0	0
ALDH1B1	HGLibB_01547	GTGAACATCATCACGGGGTA	43	30	310	194	52	102	134	67	0	0
ALDH1B1	HGLibB_01548	CGGCCCGATCCACATCAGCC	129	129	526	572	347	199	492	389	1	0
ALDH1B1	HGLibB_01549	GTGATGATGTTCACCACCCC	163	150	1079	669	251	169	2	61	0	1
ALDH1L1	HGLibB_01550	CCAGGGGTGGTCACCAAAGC	48	41	360	298	67	115	1297	239	0	0
ALDH1L1	HGLibB_01551	GCTGGTGAAGAATATTCAGC	18	15	55	124	5	35	128	73	0	0
ALDH1L1	HGLibB_01552	TGCCCCCTTAAAGAAGTTCG	105	99	693	719	105	210	527	1207	0	0
ALDH1L2	HGLibB_01553	GCGCTCCGGCGCTTCTCCAC	41	43	104	129	94	82	0	111	0	0
ALDH1L2	HGLibB_01554	TCCTCTCCAGCATGCTGCGG	63	55	73	108	112	124	0	380	0	1
ALDH1L2	HGLibB_01555	ACCATGGCCTTGATTCCTTC	81	67	388	541	133	202	0	258	0	0
ALDH2	HGLibB_01556	GCTGAAGAAGTCTCCGTCAA	63	54	145	183	159	135	115	450	0	0
ALDH2	HGLibB_01557	CTACACACGCCATGAACCTG	169	184	823	557	337	425	692	371	0	0
ALDH2	HGLibB_01558	GCCCATACCGGAGACATTTG	44	40	170	330	63	65	0	0	0	0
ALDH3A1	HGLibB_01559	CTACATCCACTCGGAGCCAC	125	113	703	442	281	201	610	92	0	0
ALDH3A1	HGLibB_01560	TACCATCATCCCCCAGTACC	139	124	660	642	139	217	453	0	0	0
ALDH3A1	HGLibB_01561	CATGTTCTCACTCAGCTCCG	77	83	615	308	149	219	292	242	0	0
ALDH3A2	HGLibB_01562	TCAACATCGGTAAGTACTGT	269	256	3701	2149	899	987	1657	4433	1	2
ALDH3A2	HGLibB_01563	CGATGTTGATCCTAAAACCA	65	71	743	76	129	136	1189	0	0	1
ALDH3A2	HGLibB_01564	TGGCTGAATGGTGAGAACGA	44	44	591	165	100	54	243	168	0	0
ALDH3B1	HGLibB_01565	GCAGCTTCTGCACGACGCAC	62	41	191	39	105	62	19	0	0	0
ALDH3B1	HGLibB_01566	AGTTCCAGGGCGCAATGATG	82	75	40	15	86	114	181	0	0	0
ALDH3B1	HGLibB_01567	CCACCCTAACTATCTAATCA	94	71	310	233	99	108	552	113	0	0
ALDH3B2	HGLibB_01568	AACGAGAGCGATCGCTACAT	29	34	83	252	69	15	171	259	0	0
ALDH3B2	HGLibB_01569	TGCCCCTGCAGGGAGTTGCG	112	117	235	338	151	285	312	106	0	0
ALDH3B2	HGLibB_01570	GAAGCCGTCAGAAATCAGCC	43	53	152	60	67	75	0	34	0	2
ALDH4A1	HGLibB_01571	ATCTGGGCCCGGTCTGCAAT	56	60	331	248	83	168	436	220	0	0
ALDH4A1	HGLibB_01572	GATGGAAGCCATCCCATGCG	139	118	385	458	220	176	0	1465	1	0
ALDH4A1	HGLibB_01573	GGATGAGGAGGTGTGGACGT	98	73	527	117	131	97	0	524	0	0
ALDH5A1	HGLibB_01574	CTCTTTATAGCTTGCAAGCC	109	92	449	49	92	122	599	1	0	0
ALDH5A1	HGLibB_01575	AGACACGCCCTTCTCCGCCC	185	180	490	980	319	337	7	170	0	0
ALDH5A1	HGLibB_01576	CTGTTCTCGAAAGAATGCCA	34	54	130	128	59	81	0	0	0	0
ALDH6A1	HGLibB_01577	CCAATGAAGAGCTTTACAGT	96	84	373	495	176	138	1	416	0	0
ALDH6A1	HGLibB_01578	TGCTGAATACCAGGTGGGAC	31	34	2	72	53	27	0	0	0	0
ALDH6A1	HGLibB_01579	TGCCTCACAGGTTTCTTCCA	112	121	637	462	141	165	0	67	1	0
ALDH7A1	HGLibB_01580	CTGGAGGACAACAAGCTGCC	39	30	209	98	112	111	46	0	0	0
ALDH7A1	HGLibB_01581	CCAAGACCTGTCACAATTGT	171	174	857	767	335	453	533	60	0	1
ALDH7A1	HGLibB_01582	TAGCATCTTTACCAAAGATC	71	61	159	698	118	55	0	1343	0	0
ALDH8A1	HGLibB_01583	TTCTCTGGCGGCCTTGACCG	68	83	194	254	112	122	135	477	0	0
ALDH8A1	HGLibB_01584	CTCCCGGTGAAGGAGATCAG	33	47	69	32	29	74	241	0	0	0
ALDH8A1	HGLibB_01585	GTGCCCCTGATCTCCTTCAC	76	64	524	616	129	236	196	257	0	0
ALDH9A1	HGLibB_01586	TCGGCTCCAGCATTAGCCTG	57	51	127	669	120	113	610	0	0	0
ALDH9A1	HGLibB_01587	AAACCTGTTACCTTGGAACT	34	41	612	152	50	69	401	0	0	0
ALDH9A1	HGLibB_01588	TACATACCTGGCCTTGTGTG	205	206	1051	894	327	259	709	457	0	0
ALDOA	HGLibB_01589	CTTCAGCACACAACGCCACT	144	154	989	907	245	321	368	98	0	0
ALDOA	HGLibB_01590	CCAACAGGTAGACAAGGGCG	21	37	0	43	65	36	0	0	0	0
ALDOA	HGLibB_01591	GGTCAGTGCTGGATATTGGT	89	85	0	67	155	122	0	47	0	0
ALDOB	HGLibB_01592	ATTACCTCTGGTTCAACAAT	150	153	316	795	218	310	454	427	0	0
ALDOB	HGLibB_01593	TAGCGAGGCTGGATGGACAC	51	58	290	175	66	42	706	148	0	0
ALDOB	HGLibB_01594	AATATCCTTACCTTGAATGG	114	93	881	321	136	146	394	465	0	0
ALDOC	HGLibB_01595	TCCCATCAAGTATACCCCAG	77	86	239	84	94	111	1170	0	0	0
ALDOC	HGLibB_01596	CTCCTCTGGGGTATACTTGA	41	55	289	303	99	123	0	126	0	0
ALDOC	HGLibB_01597	TTTCAGCACACAGCGCCACT	245	260	1070	1621	599	550	142	575	0	1
ALG1	HGLibB_01598	CAACCATCCCCTCGTTCTGC	133	172	556	1064	265	193	851	309	0	0
ALG1	HGLibB_01599	TGTTCTGCAAGAGCTCATCA	86	91	322	646	114	209	152	496	0	0
ALG1	HGLibB_01600	ACAGAACTTCAGAGTCTTGC	57	46	271	190	101	149	499	90	0	0
ALG10	HGLibB_01601	CTCTCGCAACGCCCGGCTGA	20	20	167	0	53	57	0	0	0	0
ALG10	HGLibB_01602	GCTCAGTTCACAAATGAGTC	66	53	392	186	60	63	0	0	0	0
ALG10	HGLibB_01603	GAGTGATCAAACCTGCCATT	97	97	450	199	160	194	352	0	0	1
ALG10B	HGLibB_01604	AATTCCATGTTTCCAAACTA	41	44	171	15	71	119	0	0	0	0
ALG10B	HGLibB_01605	GTACCTGGTGTCAGTTGGAG	15	18	83	28	17	16	0	0	0	0
ALG10B	HGLibB_01606	CTCTCGCAGCGCCCGGCTGA	23	32	0	27	50	54	0	0	0	0
ALG11	HGLibB_01607	CCTCACGAAGGAGATATAAC	18	10	0	125	0	52	0	0	0	0
ALG11	HGLibB_01608	GGCCCCCCGAATTGTGTGCA	57	42	89	580	114	102	67	572	0	0
ALG11	HGLibB_01609	TTAGTGTCAACTAGCAAAAA	48	54	319	303	68	78	185	285	0	0
ALG12	HGLibB_01610	CCTTCGCCATCATCGTGTTC	128	106	1029	626	197	212	323	87	0	0
ALG12	HGLibB_01611	CAGCTACGTACCTACAGGCA	62	53	97	216	135	136	0	0	0	0
ALG12	HGLibB_01612	GAACGTCCTGGGGACGACTC	6	9	0	24	4	0	0	0	0	0
ALG13	HGLibB_01613	CTTCTGGGGGTAGTTGTATG	35	47	36	275	116	114	0	125	3	1
ALG13	HGLibB_01614	CTCATACAACTACCCCCAGA	17	14	165	0	22	14	556	0	0	0
ALG13	HGLibB_01615	ACACCTGAAGTTTCATAGTC	82	70	427	122	128	128	207	0	0	0
ALG14	HGLibB_01616	ACATGGATAACGTTTCTACA	79	83	64	344	82	46	0	0	0	0
ALG14	HGLibB_01617	TGATAGAGACCCTAGTAACA	49	48	29	210	92	68	0	84	0	1
ALG14	HGLibB_01618	TGCTGAACCTCCCGGCTTCT	30	33	188	234	45	56	0	56	0	0
ALG1L	HGLibB_01619	GTTATCACACAGACAAGAGA	41	26	88	5	60	61	201	40	0	0
ALG1L	HGLibB_01620	CCTAGCAGGGTCGGTGGACC	32	38	114	180	82	125	0	0	0	0
ALG1L	HGLibB_01621	CTCCTACCACTTGAAGTTCA	68	61	338	173	104	73	0	342	0	0
ALG2	HGLibB_01622	CCGATATGTTACCAAACTGC	25	29	151	0	36	55	0	0	0	0
ALG2	HGLibB_01623	CGTGCTGTTCCTCGCCGACG	113	117	389	455	150	273	0	0	0	0
ALG2	HGLibB_01624	GGACTCGGTTCCCAAGCCGT	75	63	0	523	136	99	0	765	0	0
ALG3	HGLibB_01625	CTATGACTATACCCAACTGC	87	77	2	226	68	137	5	0	0	0
ALG3	HGLibB_01626	TTGTACTATGCCACCAGCCG	123	124	496	519	233	188	656	765	35	5
ALG3	HGLibB_01627	GATCTATCACCAGACCTGCA	19	23	0	30	43	53	0	0	0	0
ALG5	HGLibB_01628	GGCTAAATGATCTACAGCCT	65	52	168	339	99	106	0	0	0	0
ALG5	HGLibB_01629	AATCAAATGGCTATAGCATG	17	10	233	56	15	36	0	0	0	0
ALG5	HGLibB_01630	AGAAAAAGAATCAATTGCTC	48	55	175	13	60	90	0	0	0	0
ALG6	HGLibB_01631	TTATCATACCATTGTTTGAC	223	212	1214	928	275	300	459	539	0	0
ALG6	HGLibB_01632	AGACTATGATAAGCTGTAAG	62	49	445	283	53	82	0	128	0	0
ALG6	HGLibB_01633	AAACTTACACATATGCACAT	66	47	757	270	59	87	301	0	0	0
ALG8	HGLibB_01634	GAGGGAATAATGTCCTGTTG	75	61	34	227	101	129	0	71	0	0
ALG8	HGLibB_01635	GTTGCCAAGGGAGTCACTGA	71	82	102	238	119	85	148	154	0	0
ALG8	HGLibB_01636	TTTCTGATTCTGACCACAAC	104	106	639	432	169	195	614	221	0	0
ALG9	HGLibB_01637	GATGGCCCTCATACTATTTC	20	13	116	258	31	18	0	414	0	1
ALG9	HGLibB_01638	ACCCATTGCCTTTGATTTGC	72	77	2	391	245	135	0	0	0	1
ALG9	HGLibB_01639	TAGCTGTCAATGACCACCAC	128	105	446	359	220	183	573	0	0	0
ALK	HGLibB_01640	TCAGGACCCTAAAGGATGCC	46	44	69	256	37	70	345	0	0	0
ALK	HGLibB_01641	AGGGTCCTGACCTGCCATTG	91	92	148	337	198	220	0	0	0	0
ALK	HGLibB_01642	GATCAAGAGCTCTCCATGTG	115	95	492	190	134	292	299	300	0	0
ALKBH1	HGLibB_01643	GTCAGCAAGTGGCAAGCCTA	47	60	156	281	115	68	0	0	0	0
ALKBH1	HGLibB_01644	GAAACCTAATGTATGTAACC	62	72	471	41	141	88	1156	0	0	0
ALKBH1	HGLibB_01645	ACTGTTTCACCCAGTGCCAC	95	66	830	227	92	203	37	0	0	1
ALKBH2	HGLibB_01646	GCCCGAATGTGCCGCCAGCT	82	85	287	827	167	181	1	268	0	1
ALKBH2	HGLibB_01647	CTGCCTCAGCTTTGCCAAAC	95	62	430	344	173	127	0	0	0	0
ALKBH2	HGLibB_01648	AAAGTCTCTGCAGGCACCGA	51	58	266	184	33	114	0	90	0	0
ALKBH3	HGLibB_01649	GAAATCAGCCTGTCACCCAC	48	42	114	84	129	43	436	0	0	0
ALKBH3	HGLibB_01650	TGTGTTCAAAGAACCTCAGC	47	50	45	236	85	118	0	132	0	0
ALKBH3	HGLibB_01651	ATTACTTACTCAATCACTCG	117	93	394	346	113	113	146	318	0	1
ALKBH4	HGLibB_01652	TTCATTTACTGCTCCGACAC	110	98	358	925	169	200	0	410	0	1
ALKBH4	HGLibB_01653	CTGATCTGCGAGCGGCAGCG	26	20	172	0	51	38	1	0	0	0
ALKBH4	HGLibB_01654	GTCCATGAGCCGCACCAACT	137	123	869	778	279	241	537	230	0	0
ALKBH5	HGLibB_01655	GCCGCCGCATCTTCACCTTT	97	94	396	293	172	195	73	155	2	0
ALKBH5	HGLibB_01656	AGCTGAAGCTACCCCTCCGC	86	83	172	189	151	112	1	0	0	0
ALKBH5	HGLibB_01657	GGACAAGATTAGATGCACCC	79	83	261	2	81	128	0	0	0	0
ALKBH6	HGLibB_01658	TCAGGGACATAGTAGATTAC	64	60	432	309	98	91	56	128	0	0
ALKBH6	HGLibB_01659	ACAACCTGCTCCACTCTGAA	49	40	66	199	92	62	141	91	1	670
ALKBH6	HGLibB_01660	TTAATGCCCCAAAGCCAAAG	47	55	11	205	58	141	85	82	0	0
ALKBH7	HGLibB_01661	TGATGTAGCCGCGGGCTTCC	94	88	849	463	136	205	439	176	0	0
ALKBH7	HGLibB_01662	TCACGGAGATGCGCCGGCCC	85	92	678	718	290	246	316	750	0	0
ALKBH7	HGLibB_01663	GCTCTCCTCCGTGCACGTGC	77	94	24	338	146	199	0	372	0	0
ALKBH8	HGLibB_01664	GATAAAGATAAGCCATTATC	71	75	438	202	62	122	406	164	0	0
ALKBH8	HGLibB_01665	ATGTCTCAGCAAAGTATGCT	110	99	174	466	149	112	92	193	0	0
ALKBH8	HGLibB_01666	AGGCCTCAAGCCTTACCACC	138	113	420	421	110	272	1121	385	0	0
ALLC	HGLibB_01667	TATTCATGCTCTTTGAAGCA	74	68	555	72	144	86	16	5	0	0
ALLC	HGLibB_01668	ACCAGGAGGAAAAGGATTCC	49	32	0	155	52	52	0	0	0	0
ALLC	HGLibB_01669	TTGGGAAATGGATGGATGGC	57	66	795	496	153	175	0	714	0	0
ALMS1	HGLibB_01670	TTCTTGGTCTTGTGTCAAAC	52	44	59	69	95	102	0	0	0	0
ALMS1	HGLibB_01671	AATGGACTCTTCCCAAACCT	37	47	64	0	56	109	0	0	0	0
ALMS1	HGLibB_01672	CTTTGATGAAATAAAGAATC	44	45	90	323	42	68	0	232	0	0
ALOX12	HGLibB_01673	GTGGTTCTGCGACCGCATCA	71	78	125	29	53	136	0	0	0	0
ALOX12	HGLibB_01674	GGGCCGCTACCGCATCCGCG	38	39	630	457	80	110	750	345	0	0
ALOX12	HGLibB_01675	GTTCCTTCTCTCGATGCTTC	115	126	1266	972	174	262	972	809	0	0
ALOX12B	HGLibB_01676	TGTTGGACTGCAAACATTCG	61	60	239	145	87	66	182	262	0	0
ALOX12B	HGLibB_01677	GAGACGACAGATTTCTTGCC	62	72	234	579	118	108	6	1103	0	0
ALOX12B	HGLibB_01678	CATGGAGGGCATCCCCACCG	71	57	202	312	76	98	200	89	0	0
ALOX15	HGLibB_01679	TGTCCTTCTAGGCCGCACTG	213	245	818	818	318	378	270	521	0	0
ALOX15	HGLibB_01680	TGGAAGTACCGGAGTATCTG	55	54	0	60	54	105	0	321	0	0
ALOX15	HGLibB_01681	TGTTTCTGGAACAGGCCCTG	113	116	315	611	226	239	0	381	0	0
ALOX15B	HGLibB_01682	AGGTGGAAGGCTTACAACCC	71	80	353	35	71	150	94	1	0	0
ALOX15B	HGLibB_01683	GACTCCTCCAGAGCCCCTTG	29	15	157	39	52	25	0	1	0	0
ALOX15B	HGLibB_01684	TGTGCTCCAGCAACAGCGCC	98	83	518	635	147	149	1522	75	0	0
ALOX5	HGLibB_01685	TATCACGGGGTAAATCCTTG	203	160	933	817	328	308	1477	110	0	1
ALOX5	HGLibB_01686	CATTTGGCATCGATGCTCAA	72	70	364	217	165	95	1	0	0	0
ALOX5	HGLibB_01687	GTGTTTCCAGTTCTTTACGT	84	103	231	463	119	113	0	296	0	0
ALOX5AP	HGLibB_01688	GGCAGTGTAGACCCGCTCAA	67	63	193	99	144	127	696	1	0	0
ALOX5AP	HGLibB_01689	ATCAGTCCAGCAAACGCAGC	94	97	528	871	118	191	0	320	0	0
ALOX5AP	HGLibB_01690	CATTCTGGACCACGCTGATG	66	78	1108	98	91	134	498	0	0	0
ALOXE3	HGLibB_01691	CCTGCAGCGTGTATCGAGTG	79	97	505	325	162	218	223	1	0	0
ALOXE3	HGLibB_01692	AGAGTTGCGCACCCACGTCT	154	153	817	529	299	389	0	0	0	3
ALOXE3	HGLibB_01693	CTGCTGCACAGATGCGTCAC	197	199	882	668	328	360	918	27	0	2
ALPI	HGLibB_01694	ATCCTGGTGGCTGTCACCGT	171	148	284	607	250	267	0	0	0	1
ALPI	HGLibB_01695	CATTACCTGGGATGACGCCC	72	79	11	46	146	142	0	0	0	0
ALPI	HGLibB_01696	CTCTCCCTGGGCGTCATCCC	105	118	622	191	154	264	745	1	0	0
ALPK1	HGLibB_01697	GTATACAGACCGACTGCACC	46	41	297	105	52	37	3	0	0	0
ALPK1	HGLibB_01698	AGCAGTCTAATAAGCAACAA	21	29	50	74	37	26	0	73	0	0
ALPK1	HGLibB_01699	GCTTGGCGAATAACCACCTG	41	63	448	323	104	95	642	119	0	0
ALPK2	HGLibB_01700	ATCCGTGAACTTTGATGCCA	59	57	418	219	68	141	0	0	0	0
ALPK2	HGLibB_01701	TTCTTATACCAAGTTACCTC	34	36	286	191	39	43	347	185	0	0
ALPK2	HGLibB_01702	GAAAGGATGAAAGACTCCGA	27	16	162	176	54	30	42	0	0	0
ALPK3	HGLibB_01703	CCCGGCCACCGGCTATAAAT	50	49	468	83	49	180	422	0	0	0
ALPK3	HGLibB_01704	CTCCGTATCATCCTTGTACC	94	98	613	180	138	135	0	1	0	0
ALPK3	HGLibB_01705	AAAATATGAGATCACTCATC	78	90	264	276	88	91	318	0	0	0
ALPL	HGLibB_01706	CAGCGCCGCCTACGCCCACT	211	209	523	685	353	423	80	561	0	0
ALPL	HGLibB_01707	GATGCGGGCAGCCGTCACTG	48	40	83	16	23	74	0	0	0	0
ALPL	HGLibB_01708	CACCTTGGAGAGGGCCACGA	54	66	376	202	110	136	202	0	0	0
ALPP	HGLibB_01709	CACCGTGTGGGCGTAGGTGC	70	75	210	503	49	105	0	595	0	0
ALPP	HGLibB_01710	CATCGCCCAGGAAGATGATG	94	88	561	621	183	108	673	116	0	0
ALPP	HGLibB_01711	CTGGAACCGCGAGGCAGCCG	39	39	434	27	83	128	0	0	0	0
ALPPL2	HGLibB_01712	GAAGCGGTCCATGGCCAGGA	40	40	78	191	84	43	0	0	0	0
ALPPL2	HGLibB_01713	CGTCACCCAGGAAGATGATG	108	116	630	105	194	216	168	0	0	0
ALPPL2	HGLibB_01714	GCCTGGCGGTTCCAGAAGTC	47	45	450	4	117	63	749	0	0	0
ALS2	HGLibB_01715	CTGCCTGCCAGATATGGACC	76	59	267	322	158	135	0	156	0	0
ALS2	HGLibB_01716	CAGATGCACAAGAGACCACC	79	68	755	417	141	130	395	1	0	1
ALS2	HGLibB_01717	TTCCCCCAGGCTCTTAAGAA	43	35	411	202	66	69	422	0	0	0
ALS2CL	HGLibB_01718	CACCACCATGCAGCTTGTGT	150	149	471	392	356	237	303	0	0	1
ALS2CL	HGLibB_01719	TGAGTCCTACACAAGCTGCA	142	119	616	194	208	261	400	213	0	0
ALS2CL	HGLibB_01720	CCCTTCAGCATCACCCAACC	66	56	425	238	172	146	38	0	0	0
ALS2CR11	HGLibB_01721	AACACAGGAGACGCCAAATT	92	81	354	485	116	93	3186	184	6	0
ALS2CR11	HGLibB_01722	AGTTCTTTATATGAATGCCC	72	51	365	241	57	75	158	282	0	0
ALS2CR11	HGLibB_01723	ATACATACCACATCCCCAAA	32	32	367	224	46	52	0	237	0	0
ALS2CR12	HGLibB_01724	CTACCACGCAAGAACTCCAC	76	66	253	278	121	161	756	936	0	0
ALS2CR12	HGLibB_01725	ACTTACTTTGGGGAAACAAC	41	31	21	222	26	17	0	148	0	0
ALS2CR12	HGLibB_01726	CTATCAACTTGTTCGGAATC	135	113	484	837	190	200	231	754	0	0
ALS2CR8	HGLibB_01727	GACCATTGAGAACAATACAC	7	15	66	1	19	0	0	0	0	0
ALS2CR8	HGLibB_01728	TTAAGAGTCAACCATAATGA	52	49	177	482	41	71	0	736	0	0
ALS2CR8	HGLibB_01729	TTTCAAGTTGATTTGCTATC	75	60	454	70	117	113	736	0	0	0
ALX1	HGLibB_01730	CTCCGAATGTCTCCCGTGAA	68	68	586	178	68	97	1017	41	2	0
ALX1	HGLibB_01731	GTCCGAGGCGAGTGAGAATA	30	26	139	38	87	64	110	16	0	0
ALX1	HGLibB_01732	GTCCATAGCTCTATTCAGTT	28	23	0	166	37	63	0	208	0	0
ALX3	HGLibB_01733	CCGGAAAGCGGGTCAGCCGC	61	58	0	213	59	76	0	246	0	0
ALX3	HGLibB_01734	ACTATCCTGATGTGTATGCC	115	120	887	433	131	351	519	301	0	0
ALX3	HGLibB_01735	GCTTTACCCTGAGCGAGACG	69	75	434	144	143	65	769	2	0	0
ALX4	HGLibB_01736	ACTACCCAGACGTGTATGCG	62	59	198	171	89	90	0	11	0	0
ALX4	HGLibB_01737	GCGGAGGGCCGCGATGCTCG	10	8	0	59	19	8	0	6	0	0
ALX4	HGLibB_01738	TGTTCCCGCGCATACACGTC	130	120	96	427	176	202	208	259	0	0
ALYREF	HGLibB_01739	CAAAACAACTTCCCGACAAG	52	58	45	17	76	132	0	0	0	1
ALYREF	HGLibB_01740	TTCCTTGCTAGCGTAAACAG	117	117	751	268	173	195	0	165	0	0
ALYREF	HGLibB_01741	GACGCCGTTGTACTGCTTCA	62	83	420	455	106	180	0	359	0	0
AMACR	HGLibB_01742	TGGCCACGATATCAACTATT	96	108	1000	1019	127	146	201	144	0	0
AMACR	HGLibB_01743	GTATGCCCCGCTGAATCTCC	24	38	192	41	43	43	128	0	0	0
AMACR	HGLibB_01744	AAGCCAAATAGTTGATATCG	63	80	311	27	79	79	0	0	0	0
AMBN	HGLibB_01745	TTGATAGACAATGAGACAGT	58	56	144	230	97	79	728	0	0	0
AMBN	HGLibB_01746	GCACTGCAAAACTCATTTCC	61	48	192	273	93	58	144	0	0	0
AMBN	HGLibB_01747	GAGATTAAACACACTTTCTC	99	95	200	330	114	111	177	499	0	1
AMBP	HGLibB_01748	GCCCGACAACATCCAAGTGC	79	98	305	311	167	191	0	294	0	0
AMBP	HGLibB_01749	TTCTAGGAAAGGTGTCTGTG	74	81	248	523	81	147	178	154	0	0
AMBP	HGLibB_01750	TATGAGAAAACAGATACTGA	41	49	69	493	104	105	273	222	0	0
AMBRA1	HGLibB_01751	ACCGAGCTCCACGCAATGCC	76	87	410	284	204	137	401	363	0	0
AMBRA1	HGLibB_01752	TTTCATGAACGTGGACAGCC	108	83	769	509	177	176	350	98	0	0
AMBRA1	HGLibB_01753	CTACTCACTCTTCTGTTAAC	137	98	819	1225	174	149	102	1702	0	0
AMD1	HGLibB_01754	GACCACCTTGTTTGTTAATC	97	97	471	152	183	164	0	0	0	2
AMD1	HGLibB_01755	CCATTCATCGAATACCCACA	64	58	127	38	129	80	0	0	0	0
AMD1	HGLibB_01756	ATTTAGGTACTTATATACTC	61	59	270	11	83	141	0	1	0	0
AMDHD1	HGLibB_01757	ACTCTTTCACCAGCCCATAC	116	111	296	724	184	254	237	178	0	0
AMDHD1	HGLibB_01758	GAAGAAATAATTGACTGCTC	9	7	0	46	6	52	0	0	0	0
AMDHD1	HGLibB_01759	TGTCTTTGAATAACATCAGC	46	53	249	535	90	94	1226	115	0	0
AMDHD2	HGLibB_01760	GGGTTCGGGGGTTGCCCTCG	10	15	0	58	27	21	0	0	0	0
AMDHD2	HGLibB_01761	GATCTGCACGTCGATGAATC	82	103	511	149	122	221	789	0	0	0
AMDHD2	HGLibB_01762	CGCCGTGCGACAGGATCCTC	141	130	1354	550	222	324	468	217	0	0
AMELX	HGLibB_01763	AGGTGCTTACCCCTTTGAAG	81	71	73	373	165	215	0	857	0	0
AMELX	HGLibB_01764	TTTGTAGAACTCACATTCTC	114	110	361	307	163	139	0	127	0	2
AMELX	HGLibB_01765	TAGCTGAAGTTGATATAACC	78	104	234	268	128	217	479	0	0	0
AMELY	HGLibB_01766	AGGTGCTCACCCCTTTGAAG	49	55	254	247	108	68	0	1	0	0
AMELY	HGLibB_01767	TAAAAGCTACCACCTCATCC	91	89	744	341	205	100	83	370	0	0
AMELY	HGLibB_01768	TAGCTGAAGTTGATATAACC	78	104	234	268	128	217	479	0	0	0
AMER1	HGLibB_01769	CAGGGAGGCCTATACTCGAG	53	50	267	366	31	108	384	72	0	0
AMER1	HGLibB_01770	CCTCTGGAGAAGCGTTATGA	23	31	0	361	14	25	0	211	0	0
AMER1	HGLibB_01771	GGCCTTGGTAGAATCGACTA	55	54	83	180	93	102	0	0	0	1
AMER2	HGLibB_01772	CCAGTAGCCCTCGTCGCTGT	152	151	864	922	297	282	350	189	0	1
AMER2	HGLibB_01773	AGGCCGGCGGCAAACAAAAG	10	24	111	11	7	52	0	0	0	0
AMER2	HGLibB_01774	CGGAGCTGGCGCGTCCGTGG	59	46	54	108	17	101	0	3	0	0
AMER3	HGLibB_01775	ATAGTAGCCCTCGTCACTTG	116	136	441	436	126	207	547	0	0	1
AMER3	HGLibB_01776	CCTGCTCGCCGGAGAGAGCA	32	42	94	299	79	44	196	101	0	0
AMER3	HGLibB_01777	CCAGAGCTTCGACTCGCTCA	63	57	73	375	58	145	180	107	0	0
AMFR	HGLibB_01778	TCTTCGAGTGAGTGAGAGAC	64	57	61	254	46	152	0	0	0	0
AMFR	HGLibB_01779	AGTCTCTTCTTGTGACAGTG	24	33	149	20	58	88	0	0	0	0
AMFR	HGLibB_01780	AGCGAGGCCGTTAGCTGGTC	41	42	0	99	61	15	0	0	0	1
AMH	HGLibB_01781	GTTAGCGGTGGACCGCCCTG	54	53	203	306	120	158	1124	94	0	0
AMH	HGLibB_01782	CCACCGCTAACACCAGGTAG	125	122	518	517	291	418	750	229	34	55
AMH	HGLibB_01783	ACTCCCGGCTGAGTACCGCC	104	96	1044	516	161	184	1361	1110	0	0
AMHR2	HGLibB_01784	CAGCAAGATGCTAGGGTCTT	85	101	731	965	116	149	566	473	0	0
AMHR2	HGLibB_01785	GGCATTACTTCCCACAGCTG	81	77	274	31	70	71	0	0	0	0
AMHR2	HGLibB_01786	ATTGCAGAAGTCAGTGCCAC	56	53	613	165	91	80	2210	0	0	0
AMICA1	HGLibB_01787	TAGATACTTCGAGGCTCTTC	72	63	777	418	110	141	106	184	0	0
AMICA1	HGLibB_01788	TGCGGAAAATGTCCCCCACC	137	112	631	549	237	311	562	46	0	0
AMICA1	HGLibB_01789	GTCACCAGGAGAGCACGCCA	95	88	570	430	152	156	716	73	0	0
AMIGO1	HGLibB_01790	CAGGACAGCTAACCACGGCT	105	125	109	289	168	244	0	0	0	0
AMIGO1	HGLibB_01791	CACCCCCACCGTGACCCGAG	22	27	138	63	59	18	178	0	0	0
AMIGO1	HGLibB_01792	CTTCTCTGATACGCCCATTG	50	51	191	288	103	51	227	109	0	0
AMIGO2	HGLibB_01793	AGGGCATCCTAAAGTCCACG	80	82	31	428	72	91	207	1	63	0
AMIGO2	HGLibB_01794	GAGAGCCCTCCAAACGCTGA	56	55	322	178	70	146	0	363	0	0
AMIGO2	HGLibB_01795	ACGATTACACCTGTCGCCTG	15	23	3	184	15	78	0	0	0	0
AMIGO3	HGLibB_01796	CCAGCGCATCTAGTTCGTTG	48	65	260	104	58	36	0	0	0	0
AMIGO3	HGLibB_01797	TCACGTTGTACTCGTGCGTC	100	100	287	60	81	126	101	20	0	0
AMIGO3	HGLibB_01798	GGAAGAGCACCTGTACGCGC	65	61	204	137	80	138	98	3	0	0
AMMECR1	HGLibB_01799	AGACCATAGACTCCTTATTG	72	69	256	386	134	134	0	329	0	0
AMMECR1	HGLibB_01800	CTCCGATTACTAATGAATTC	120	112	491	559	118	145	464	112	0	0
AMMECR1	HGLibB_01801	TTCTTTCAGGTGGGTGTACA	131	109	920	929	228	223	781	3	0	0
AMMECR1L	HGLibB_01802	GGGCGGGACAAGCGGCTTCG	23	26	4	201	73	48	0	259	0	0
AMMECR1L	HGLibB_01803	CACACGAATGAATCCCGCAT	79	92	130	66	107	86	728	0	2	0
AMMECR1L	HGLibB_01804	TTTCTATAGGTAGGGGTCCA	60	59	78	225	94	106	0	95	5	1
AMN	HGLibB_01805	CGGCCTTACCATGTCTGAGA	81	71	604	92	65	101	1513	125	0	0
AMN	HGLibB_01806	AGGTCACGCCGTCTCAGACA	105	73	462	326	87	122	0	187	0	0
AMN	HGLibB_01807	CGCAGAGCTGCAGCCACAGC	71	54	58	60	151	107	18	1	0	1
AMN1	HGLibB_01808	CTGCTAAAGATCATCGATTT	93	88	499	318	193	121	0	0	0	0
AMN1	HGLibB_01809	TGCTGCAATCTCACTGACGA	81	77	360	47	142	182	0	0	0	0
AMN1	HGLibB_01810	AAGTCCAAACTCTAGATCTA	39	32	135	351	43	100	110	74	0	0
AMOT	HGLibB_01811	AGAGGATCTCAACCATCTGC	105	105	471	528	146	188	0	66	0	0
AMOT	HGLibB_01812	CTTCTCTGCAAGCTGCTTGT	114	105	476	156	145	238	159	6	0	1
AMOT	HGLibB_01813	CAACAAGCAGCTTGCAGAGA	84	75	276	455	158	203	320	58	0	0
AMOTL1	HGLibB_01814	GTCAGCACGCCAAGAACCGC	59	86	501	511	123	149	283	0	0	0
AMOTL1	HGLibB_01815	CGTAGTAACCCTGAAGTTCC	160	141	256	605	232	139	3	100	0	0
AMOTL1	HGLibB_01816	TCCAGATGCCTTTGCGATTG	98	74	900	494	193	88	340	0	0	0
AMOTL2	HGLibB_01817	CACCGACTTGGCAGGCCGCA	106	90	419	130	225	153	0	303	0	0
AMOTL2	HGLibB_01818	CAGAGCCTCCTCCAAGCGTG	113	149	801	789	235	237	1071	298	0	2
AMOTL2	HGLibB_01819	CCGTGCTGAGGGAGAATGCC	60	77	635	418	106	135	686	274	0	0
AMPD1	HGLibB_01820	ACTGTGCTATCCTAGAATCA	60	49	438	291	110	93	870	0	0	0
AMPD1	HGLibB_01821	ATGCCTCTGTTCAAACTCCC	118	103	303	183	110	243	0	139	0	0
AMPD1	HGLibB_01822	GCAAGCACACATATTCCATC	61	73	490	320	124	75	914	0	0	0
AMPD2	HGLibB_01823	CCTGGAGGAGATCGTGCACG	49	39	95	602	67	84	0	330	0	0
AMPD2	HGLibB_01824	GGTGCCGTTCACAGACCTGC	51	44	151	273	108	95	416	2	0	0
AMPD2	HGLibB_01825	GGCTGACGTCAATGTGCTGA	75	90	355	381	196	216	803	757	0	0
AMPD3	HGLibB_01826	AGTTGAAGAGTAACCCCCAC	77	101	313	314	125	174	0	0	0	0
AMPD3	HGLibB_01827	ATTCCAGAAAGTTCAGTCGC	91	77	335	184	94	116	542	1	0	0
AMPD3	HGLibB_01828	CAACTCCAAATACAACCCTG	129	103	273	509	192	247	200	185	0	0
AMPH	HGLibB_01829	TGATTGCTGCTAAATATCCT	143	123	553	416	251	382	1335	656	0	1
AMPH	HGLibB_01830	CTTCTTGCCGTTTGAAGTTC	50	54	958	584	62	103	162	181	0	0
AMPH	HGLibB_01831	AAATTAGGTCCTCCAAAAGC	71	61	54	400	97	103	0	635	0	0
AMT	HGLibB_01832	TAGTGACCGGGTGAAGCTGA	32	37	112	32	82	53	0	0	0	0
AMT	HGLibB_01833	CTTCCCCAGACCAAGATACT	94	95	238	183	165	172	1	73	0	0
AMT	HGLibB_01834	TTGACAGGTACTGTGACTAG	147	137	952	940	272	245	889	51	2	0
AMTN	HGLibB_01835	TCACTTACCAGATGCAGATC	121	103	628	198	150	91	706	0	0	0
AMTN	HGLibB_01836	TTACCTGATTTGACTGCTGT	135	123	766	779	281	301	323	0	0	0
AMTN	HGLibB_01837	AGTGTGAGCATCTGTGTTAA	57	74	455	53	110	87	4	0	0	0
AMY1A	HGLibB_01838	TTTCTAGGTTCGTATTTATG	265	291	800	1028	299	476	814	202	0	0
AMY1A	HGLibB_01839	CGTACCTCCTGGTAAATGAA	128	141	374	502	214	277	370	443	0	0
AMY1A	HGLibB_01840	GTCAGAGATTGTCGTCTGTC	205	214	1143	911	461	407	297	294	0	2
AMY1B	HGLibB_01841	TTAAAATCCCATCCAGAATA	99	91	264	760	105	113	575	128	0	0
AMY1B	HGLibB_01842	GTCAGAGATTGTCGTCTGTC	205	214	1143	911	461	407	297	294	0	2
AMY1B	HGLibB_01843	CGTACCTCCTGGTAAATGAA	128	141	374	502	214	277	370	443	0	0
AMY1C	HGLibB_01844	TTCACAACCCTTTCAGACCT	412	393	1460	1945	509	707	710	617	0	0
AMY1C	HGLibB_01845	TTAAAATCCCATCCAGAATA	99	91	264	760	105	113	575	128	0	0
AMY1C	HGLibB_01846	TTTCTAGGTTCGTATTTATG	265	291	800	1028	299	476	814	202	0	0
AMY2A	HGLibB_01847	TTTCTAGGTTCGTATTTATG	265	291	800	1028	299	476	814	202	0	0
AMY2A	HGLibB_01848	TGTACCTCCTGGTAAATGAA	66	68	61	421	96	105	381	0	0	0
AMY2A	HGLibB_01849	GTCAGAGATTGTCGTCTGAC	79	80	550	172	94	97	378	338	0	0
AMY2B	HGLibB_01850	GTGCATAATTTATAGCTAAC	23	23	170	216	42	18	0	101	0	0
AMY2B	HGLibB_01851	TTCACAACCCTTTCAGACCT	412	393	1460	1945	509	707	710	617	0	0
AMY2B	HGLibB_01852	TTAAAATCCCATCCAGAATA	99	91	264	760	105	113	575	128	0	0
AMZ1	HGLibB_01853	GGAGCCAGTCGAAGCCCGTG	51	50	225	90	65	77	179	0	0	0
AMZ1	HGLibB_01854	GTCTGACCTGTACCCCCATG	156	136	630	560	147	301	321	160	0	0
AMZ1	HGLibB_01855	GGTACAGGTCAGACAGTGTG	78	83	178	446	107	126	174	2	0	0
AMZ2	HGLibB_01856	ATCTTTACCCAAGAGACTCG	61	48	278	208	73	44	300	0	0	1
AMZ2	HGLibB_01857	TGGGGATATTCAGCTTTGCC	57	71	396	376	146	136	172	324	0	0
AMZ2	HGLibB_01858	CTTGTTACAGAAACAGGAAC	42	55	230	356	73	22	204	241	0	0
ANAPC1	HGLibB_01859	TTACCTCTGATTTGACTCTC	142	118	235	142	225	173	0	0	0	0
ANAPC1	HGLibB_01860	TTCAAAATGTGCATTCTGTG	52	81	397	61	145	174	0	0	0	1
ANAPC1	HGLibB_01861	AATGAATACCTGGGTGAACC	36	45	6	26	46	70	0	0	0	0
ANAPC10	HGLibB_01862	CTGACCCCAAGCAGTTGGAA	68	58	108	62	115	97	0	0	0	0
ANAPC10	HGLibB_01863	AGCAAGATCTCAGTCAGAGT	102	104	606	34	156	166	0	0	0	0
ANAPC10	HGLibB_01864	ATTTAGTGAACATCCAATTC	114	84	269	359	86	162	528	351	0	0
ANAPC11	HGLibB_01865	CGTGCATCTGAGTAGTGAAC	108	103	719	190	74	194	43	0	0	0
ANAPC11	HGLibB_01866	ACGGCGTGGCCACTTGGCTC	20	29	0	101	30	40	0	0	0	0
ANAPC11	HGLibB_01867	TACTCAGATGCACGTCTCCT	331	306	1473	1403	726	657	1168	200	0	1
ANAPC13	HGLibB_01868	AGAAGACAAGCTGCCTTATG	68	89	512	411	126	197	0	0	0	0
ANAPC13	HGLibB_01869	CCTGAACCTGAACAAGACAA	89	78	447	411	186	130	248	684	0	1
ANAPC13	HGLibB_01870	ATTCTCATGGAGGTACTGTA	36	50	235	116	84	94	0	300	0	0
ANAPC15	HGLibB_01871	TGTCTACCTAGATCATCCAC	207	189	315	260	320	482	543	179	1	1
ANAPC15	HGLibB_01872	CACAGAGTCTCAGTCACACG	8	25	140	0	25	30	792	0	0	0
ANAPC15	HGLibB_01873	CCACCAGCACTATGATGACG	69	68	196	243	142	147	1073	0	0	0
ANAPC16	HGLibB_01874	GTCAGTGGAAGTTCTGTCAC	63	53	62	145	121	160	0	0	0	0
ANAPC16	HGLibB_01875	TCTCAGACCTTGCCCCACCA	113	143	433	757	170	231	182	138	0	0
ANAPC16	HGLibB_01876	AGCTGGTTTGGTAGAAGAGC	45	54	364	328	46	30	0	504	0	0
ANAPC2	HGLibB_01877	AGCCTATCCGCCGCTACCTG	219	215	356	187	336	333	1356	0	0	1
ANAPC2	HGLibB_01878	AGGAGCGCTCGTACTCGCCC	52	61	240	2	45	61	0	1	0	0
ANAPC2	HGLibB_01879	GCGCGTGCTGGACCCTTCCA	90	93	1	62	103	159	0	0	0	0
ANAPC4	HGLibB_01880	CTCCAGTTTCCTGTATGCAT	67	60	0	0	154	155	0	0	0	0
ANAPC4	HGLibB_01881	CAAAGCAATGAGATCCCGCT	97	121	27	79	203	186	0	0	0	0
ANAPC4	HGLibB_01882	CGACCTGTTTCCCATCCTTC	243	230	953	549	331	508	685	241	0	3
ANAPC5	HGLibB_01883	GCTCCGCGTGTAGCTCTGCG	87	89	128	141	183	121	0	1	0	0
ANAPC5	HGLibB_01884	GTTTCTGCGTCACATGATCT	155	116	759	578	241	309	79	68	0	0
ANAPC5	HGLibB_01885	AAGAACTTGATGTATCTGTA	61	62	118	183	98	125	0	161	1	0
ANAPC7	HGLibB_01886	GATCCCATCAAGTATAGCAA	33	28	80	1	31	34	151	0	0	0
ANAPC7	HGLibB_01887	TGCTGTGAGTAAGTATACCA	92	86	341	375	223	139	157	0	0	0
ANAPC7	HGLibB_01888	CAAGAGCAATCAGTACCATC	77	59	36	357	74	120	0	851	0	0
ANG	HGLibB_01889	TTTGTTGTTGGTCTTCGTGC	145	142	547	591	328	243	992	282	0	2
ANG	HGLibB_01890	ATTGACTGATCCAAGTGGAC	59	66	69	64	95	112	0	0	0	0
ANG	HGLibB_01891	GGGTCTGACCCCACCGACCC	28	15	332	253	44	25	467	113	0	0
ANGEL1	HGLibB_01892	TAGGTCCCCGCACAAGATGA	53	42	50	44	56	40	285	0	0	0
ANGEL1	HGLibB_01893	GGAACCCTCTCTGCGAATGA	41	46	111	233	57	58	0	653	0	0
ANGEL1	HGLibB_01894	GCTAGTCCTTTATCTATAAG	30	41	313	175	45	91	79	25	0	0
ANGEL2	HGLibB_01895	GTACCCAGTGATTCCAAACT	128	115	1218	364	154	182	471	364	0	1
ANGEL2	HGLibB_01896	TATACTTTCACAAGATTTAC	69	61	11	660	62	80	235	480	0	0
ANGEL2	HGLibB_01897	AGCAGAGATCAGGCCAAGTT	150	135	877	619	306	337	225	594	0	0
ANGPT1	HGLibB_01898	GAACTGCATTCTGCTGTATC	106	115	348	457	272	249	294	779	0	1
ANGPT1	HGLibB_01899	GCTGACAGATGTTGAGACCC	87	86	632	216	145	111	148	148	0	0
ANGPT1	HGLibB_01900	AAGTTGCTTCTCTAGCTTGT	67	64	481	204	95	105	313	0	0	0
ANGPT2	HGLibB_01901	GAGCTGAAGTTCAAGTCTCG	48	71	184	612	72	64	199	278	0	0
ANGPT2	HGLibB_01902	TTTGCAGGCCTACTGTGACA	60	48	472	275	31	150	1	346	0	0
ANGPT2	HGLibB_01903	AAGAACTGAATTATTCACCG	44	51	594	210	41	60	71	414	0	0
ANGPT4	HGLibB_01904	GATCCGCAAGCTGACCGACA	71	75	482	8	92	84	339	0	0	0
ANGPT4	HGLibB_01905	CTTCCTGGGCTTCGTTGCAT	129	129	315	690	198	275	1162	570	0	0
ANGPT4	HGLibB_01906	TGTCCAATGCAACGAAGCCC	97	94	220	447	127	134	153	325	0	0
ANGPTL1	HGLibB_01907	AACAGCCAACAGTATACTCC	85	80	639	271	150	92	526	409	0	0
ANGPTL1	HGLibB_01908	AACTGCGCCCACTTTCATAA	40	58	476	194	103	106	0	124	0	0
ANGPTL1	HGLibB_01909	TGAATTCTATAGACTGCGCC	70	71	0	317	68	141	0	1645	4	0
ANGPTL2	HGLibB_01910	GCTACCAGGACGGAGTCTAC	38	35	0	35	68	50	0	0	0	0
ANGPTL2	HGLibB_01911	ATTTACTGGCTGACGAACCA	28	28	0	63	26	9	0	0	0	0
ANGPTL2	HGLibB_01912	CATTGACGGCGAATACTGGC	54	70	262	251	73	98	112	212	0	1
ANGPTL3	HGLibB_01913	TAAGACCATGTCCCAACTGA	171	164	918	975	265	389	342	367	2	0
ANGPTL3	HGLibB_01914	TGTACCACCATTTATAACAG	62	59	476	323	91	121	0	421	0	0
ANGPTL3	HGLibB_01915	TTGTTTATATTGGTCTTCCA	120	106	877	383	128	175	163	141	0	0
ANGPTL4	HGLibB_01916	CCAAGCCTGCCCGAAGAAAG	27	29	311	8	35	51	97	0	0	0
ANGPTL4	HGLibB_01917	AACAGCTCCTGGCAATCCCT	206	171	1153	1111	364	400	2134	263	0	0
ANGPTL4	HGLibB_01918	AGGCGGCTGACATTGTGAGC	42	50	206	48	109	63	698	0	0	0
ANGPTL5	HGLibB_01919	GTAGTTAACATTGTAGAAGA	26	32	148	100	47	36	720	0	0	0
ANGPTL5	HGLibB_01920	AAGTAATGATACTGTTTGTA	72	74	366	357	205	84	0	288	9	19397
ANGPTL5	HGLibB_01921	TACATTTAAGAATAAGAGTG	63	53	211	69	87	76	240	0	0	0
ANGPTL6	HGLibB_01922	CTGAACCATCTTGCCTCCGC	142	148	611	980	247	427	765	1102	0	0
ANGPTL6	HGLibB_01923	GGCCAAGCCGCAGGCGGTAG	20	15	67	100	16	24	120	898	0	0
ANGPTL6	HGLibB_01924	GGCTTCGGTAGTGGCCGCCG	6	1	0	0	5	0	0	0	0	0
ANGPTL7	HGLibB_01925	CAGAAGAACTACCGCATCTC	70	42	52	85	68	84	10	0	0	0
ANGPTL7	HGLibB_01926	ACGGTCACTCAGACCTCCGC	82	67	486	152	123	81	1	0	0	0
ANGPTL7	HGLibB_01927	GGAACTACACTGGCAATGTG	13	13	0	0	0	7	0	0	0	0
ANHX	HGLibB_01928	CCTGGCGTGCGCCCGTGTCC	97	92	466	248	194	341	0	172	0	0
ANHX	HGLibB_01929	CTGCGTTGTCCAGGAGATGC	68	78	4	108	144	121	0	0	0	0
ANHX	HGLibB_01930	TCCAGAGCTGCACTAACTCC	50	44	305	83	60	88	0	0	0	0
ANK1	HGLibB_01931	AGATATTAACACCTGTAACC	69	67	772	92	96	105	155	0	0	0
ANK1	HGLibB_01932	TTGCATCTGGCTTCTAAGGA	49	34	92	304	14	35	0	53	0	0
ANK1	HGLibB_01933	TCTTTACAGAATGGGTTGAA	44	42	710	219	64	105	469	0	0	0
ANK2	HGLibB_01934	AATGACCACCATGTTGCAAA	71	73	432	397	132	109	65	0	0	0
ANK2	HGLibB_01935	CTTAGTGGCAGAATCCACAG	90	72	507	295	160	134	1189	63	0	1
ANK2	HGLibB_01936	CTGAGACTGTGCATTAATAT	197	192	651	703	263	343	180	499	0	0
ANK3	HGLibB_01937	TTATTCACGAAGCTCTAGAA	28	34	179	16	14	77	698	0	0	0
ANK3	HGLibB_01938	CTGAGATTGTGCATTGACAT	40	43	1068	177	46	60	868	294	0	0
ANK3	HGLibB_01939	GAAGAAACTTGACAACTTCC	26	35	0	92	50	19	0	360	0	0
ANKAR	HGLibB_01940	ATAATCTTTGCTGTAGTCTC	55	49	231	1	134	125	0	1	0	0
ANKAR	HGLibB_01941	TCAGCTAAAATGCAGTATGT	210	206	796	529	397	324	568	0	0	0
ANKAR	HGLibB_01942	AGGTTTGACTGATATTACAA	91	87	56	313	100	148	143	0	0	1
ANKDD1A	HGLibB_01943	GGCTGTGCTGCAGCGACTTG	58	61	69	472	77	192	0	232	0	0
ANKDD1A	HGLibB_01944	ACGCACGTGGTTTCTGGCCC	42	44	104	354	79	109	0	142	0	0
ANKDD1A	HGLibB_01945	GGGGAACACTGCCCTTCATC	76	92	443	318	152	174	336	70	0	0
ANKDD1B	HGLibB_01946	CTTATCAGCAACATCCACCC	122	129	189	800	207	278	610	526	0	0
ANKDD1B	HGLibB_01947	TCTTGCTTAAACACAAGGCC	97	84	599	911	187	176	340	260	0	0
ANKDD1B	HGLibB_01948	CAGTAATTCACCTTGCAGCC	46	61	251	442	89	103	566	80	0	0
ANKEF1	HGLibB_01949	GCTCTGATCGCCCTTGAACA	51	43	530	528	83	61	1918	334	0	0
ANKEF1	HGLibB_01950	ATATGCCTTTGCAACGTCCA	141	145	1213	617	136	169	1628	848	0	0
ANKEF1	HGLibB_01951	TTCAACAGGGCATAGTGCCA	67	66	43	382	115	133	0	385	0	0
ANKFN1	HGLibB_01952	GATTCGCTTGCTTTGCACAG	59	58	303	34	99	114	0	0	0	0
ANKFN1	HGLibB_01953	CCTCAACACACCTAACAGCG	61	64	827	433	92	106	2876	206	0	1
ANKFN1	HGLibB_01954	TTACCAGTTTATGCTGTTCG	91	86	0	329	90	119	0	237	0	1
ANKFY1	HGLibB_01955	ACAGTAGTTCATCAGTGTGC	94	98	676	365	134	192	895	0	0	0
ANKFY1	HGLibB_01956	CATTCAGCTCCTCTGCCGTC	177	192	1098	925	467	326	850	193	0	1
ANKFY1	HGLibB_01957	AGCATTGTCATCGTCACCTC	185	161	910	931	303	288	14	264	0	0
ANKH	HGLibB_01958	CAAAGCCGTCCTGTGTATGG	91	90	0	606	113	155	0	263	0	0
ANKH	HGLibB_01959	GAAGTTCACCTTCGTCTGCA	60	60	103	226	99	92	0	0	0	0
ANKH	HGLibB_01960	CGTGCTCACCAGTTTGTTGC	93	87	84	697	183	95	0	287	0	0
ANKHD1	HGLibB_01961	CCCATTAGAACCTAAGTCAC	181	203	722	602	212	239	682	566	0	0
ANKHD1	HGLibB_01962	TCTTATGTCAGCATTTCGCA	41	43	64	355	63	75	0	0	0	0
ANKHD1	HGLibB_01963	AAAGTACTCACCTATGAATC	108	92	461	488	100	146	0	345	0	0
ANKHD1-EIF4EBP3	HGLibB_01964	CCCATTAGAACCTAAGTCAC	181	203	722	602	212	239	682	566	0	0
ANKHD1-EIF4EBP3	HGLibB_01965	ACCTTCTCAAGATCAGTCTC	108	109	302	249	123	129	161	0	0	0
ANKHD1-EIF4EBP3	HGLibB_01966	ACCTGAGACTGATCTTGAGA	32	35	194	199	82	106	0	246	0	0
ANKIB1	HGLibB_01967	TTACATTATGCTGCTAGACA	81	80	1084	526	104	95	938	0	0	1
ANKIB1	HGLibB_01968	TTGTGCACATTCCGTTTATT	280	306	2199	1342	387	483	2592	1062	0	0
ANKIB1	HGLibB_01969	GAAGCTTTACTTCGAGCTCA	32	29	179	152	49	36	1017	0	0	0
ANKK1	HGLibB_01970	ACCTCTCGATGTACTGCATC	56	58	741	80	123	105	222	0	0	1
ANKK1	HGLibB_01971	CAAGCCGGGCAACATACTCC	68	68	676	104	113	77	448	0	0	1
ANKK1	HGLibB_01972	GGTCCCAGCAGCGTTTCATC	62	46	328	180	107	98	0	365	0	0
ANKLE2	HGLibB_01973	TGCTGCTGATCGCTGTGCGG	125	122	124	525	221	295	0	0	0	0
ANKLE2	HGLibB_01974	ATTTGATTGTAAAAAACTCA	12	10	23	177	10	15	300	0	0	0
ANKLE2	HGLibB_01975	AACTTACAAGCAAAATGCAA	11	13	101	0	40	19	0	0	0	0
ANKMY1	HGLibB_01976	GAAGGTTGACAATGTCGTTG	125	118	525	690	204	279	0	896	0	0
ANKMY1	HGLibB_01977	ATCTGAGCACTTGTTCACGT	153	152	336	798	263	268	420	696	0	0
ANKMY1	HGLibB_01978	TGTTCAACCCAAACTCCCCC	80	75	613	454	98	120	649	0	0	0
ANKMY2	HGLibB_01979	GAATGTTCGTGTCAACTGTT	155	163	548	822	231	294	1	449	0	0
ANKMY2	HGLibB_01980	TTATATGCTGCATGCATTAG	81	77	633	408	86	128	5	498	0	0
ANKMY2	HGLibB_01981	GCAATGGTTCACATAAAGAA	53	39	236	131	51	71	0	0	0	0
ANKRA2	HGLibB_01982	TCAGGGAGAGATGCTCTATC	53	59	496	75	77	113	193	0	0	0
ANKRA2	HGLibB_01983	ATCTGTGTAGCCTTTACTAC	107	99	758	603	133	158	202	447	0	0
ANKRA2	HGLibB_01984	CCAGAGTCAGTTTCAATTGT	41	62	352	142	75	57	0	148	0	0
ANKRD1	HGLibB_01985	GAAAAGCGAGAAACAACGAG	2	5	81	0	0	0	0	0	0	0
ANKRD1	HGLibB_01986	AGAGCAGCCTTCAGAAACGT	67	71	1	77	99	128	0	0	0	1
ANKRD1	HGLibB_01987	AACTAAAGTTCCAGTTGTAA	67	55	483	249	124	81	105	0	0	0
ANKRD10	HGLibB_01988	CGTGAGCCCCATTCGCCACA	91	94	283	875	181	133	0	1137	0	0
ANKRD10	HGLibB_01989	AGAGCGAGCTGCCTTGTGAA	51	60	201	83	62	107	1396	0	0	0
ANKRD10	HGLibB_01990	CACTCAACGTCTCCACCACA	53	58	202	187	104	40	0	0	0	0
ANKRD11	HGLibB_01991	CGGCCGTCATCTGCATGAGA	30	36	117	81	45	38	0	142	0	0
ANKRD11	HGLibB_01992	CCACCTGCTGGCGCTCGGAG	52	34	416	207	82	54	539	0	0	0
ANKRD11	HGLibB_01993	GAGCAGAAGGACTCGGACAC	43	30	326	129	58	44	0	15	0	0
ANKRD12	HGLibB_01994	GAAGAACGAGATTCAGACAC	26	19	224	54	53	60	0	1	0	0
ANKRD12	HGLibB_01995	ACAGCAAGAGACAACAGTCC	59	53	276	7	105	88	481	0	0	0
ANKRD12	HGLibB_01996	TCATATACCTTTCTTCCATA	55	53	256	87	112	81	196	0	0	0
[truncated: 56,032 more rows]
