# Supplementary material for: CRISPR/Cas-based customization of pooled CRISPR libraries
Source: PLoS One. 2018 Jun 20;13(6):e0199473. doi: 10.1371/journal.pone.0199473 (PMC6010251; doi:10.1371/journal.pone.0199473)
Supplement: S2 Table — (XLSX) [file pone.0199473.s003.xlsx]

## Sheet: S2 Table
S2 Table. Deep sequencing results of gRNA-depleted library (GeCKOv1)
Gene name	Sequence	Wild type	TP53 Δ1	TP53 Δ2	TP53 Δ3	TP53 Δ4	PTEN Δ1	PTEN Δ2	PTEN Δ3	TP53 Δ4 & PTEN Δ3
PTEN	ACCGCCAAATTTAATTGCAG	12	7	7	10	12	9	0	0	0
PTEN	CCTACCTCTGCAATTAAATT	39	26	28	39	24	1	1	0	1
PTEN	TTATCCAAACATTATTGCTA	5	4	7	11	7	8	8	0	0
TP53	ACTTCCTGAAAACAACGTTC	123	0	0	2	1	102	101	47	0
TP53	CATGTGTAACAGTTCCTGCA	111	62	1	1	2	75	64	50	0
TP53	CCGGTTCATGCCGCCCATGC	81	47	53	122	1	32	38	17	0
TP53	CTTACCAGAACGTTGTTTTC	102	61	84	3	2	93	75	37	2
A2LD1	GGGTTGTAGCGCAGCCCGTG	21	9	15	39	20	18	12	9	15
A2LD1	GTACCCGCAGCACCGTGCGC	21	15	20	34	11	17	24	6	21
AARSD1	CCTTGTGGTACGACAGGCCC	145	94	140	196	91	91	124	56	97
AARSD1	CGATGTCCACGTGCTTATTG	91	53	89	140	72	60	63	27	69
AATK	CCGTGAGCAGGCAGTTCCGC	32	28	38	52	24	29	40	15	30
AATK	TGCCAGAGTTCACCTCCCCC	192	124	134	204	108	144	107	65	119
AATK	TGTAGGGCTGCACCTCCTCC	132	60	86	145	78	87	75	45	80
ABCC4	ACCCTTGCAACTCCTCTCCA	85	59	71	145	77	81	70	44	67
ABCC4	GAAGACCGCTCACAGCACCT	64	52	46	90	45	55	72	25	52
ABCC4	GAGCAATCATAAAGTGTTAC	18	12	21	25	11	7	19	6	15
ABCC4	GGGAATTTTTACGTTAATTG	23	21	20	32	15	19	15	9	17
ACE	CCAGTTTTACCCGAAATACG	15	8	13	12	12	6	12	7	17
ACE	GCCATTCGGGTGGCACACAG	66	47	49	92	29	58	61	21	48
ACE	TATGGAAACCACCTACAGCG	25	11	10	20	19	22	20	6	14
ACOT13	GGTGATAAAGGCCATGACCA	19	12	12	29	9	12	18	5	17
ACOT13	GTGGAGAGTGCCTATTGCAT	60	57	66	107	35	54	72	22	68
ACOT13	TCTCTCAAAATTGCGAGCCT	19	19	19	22	12	9	12	9	12
ACOT13	TGATATGTTATCTACTAACG	32	18	31	44	12	28	18	14	24
ACTN1	CGATCTGTGTCCCCGCCTTC	97	60	64	80	50	84	54	29	64
ACTN1	GCTGGCCTCACCGTCAGTCC	124	82	84	169	70	82	93	43	87
ACTN1	GGTCCAGTCGCTCCAGCCTC	82	55	59	112	56	57	60	19	57
ACTRT2	AGATCACGGCTCCCCCCGAC	34	18	32	54	23	23	34	16	32
ACTRT2	AGGGAGTACAAGCTGCCCGA	8	8	8	3	4	4	8	4	11
ACTRT2	CGTCATCCCACCCTGTGATC	48	36	39	61	40	35	32	15	28
ACYP1	AGCTTTGCTACCAGTTATGC	37	31	34	60	28	47	26	27	40
ACYP1	CAGGAACTTACCTGCATAAC	60	68	55	97	55	59	57	33	44
ADAD2	CAGTTCCGCGCTCACCGAGA	3	2	0	2	1	2	1	3	1
ADAD2	TTGCTATTCGCAGTGCCCGC	43	19	23	79	21	30	30	17	35
ADCK1	CTAATGACTTTGGCGCTGTC	25	28	13	49	28	27	25	20	26
ADCK1	GCTTGCTTCGTGGACCAGCA	23	24	31	43	20	19	19	14	22
ADCK1	TGGATTTCAGGTGCTCGTTC	39	15	44	41	12	25	17	11	25
ADTRP	CCGGCTGATGTAAGCAATGC	79	49	58	114	46	65	60	36	53
ADTRP	GACGACTTCAGCCAATGTGA	76	50	57	93	50	45	51	31	48
ADTRP	GATCTCGATTGTAGAGAAAG	28	25	28	43	18	21	31	19	22
ADTRP	TAGATACTGTCATCCCCGTG	86	58	69	112	52	63	102	40	76
AHNAK2	GAGGGGCGCACCGCTGCCGG	7	11	7	4	10	3	6	2	5
AHNAK2	GATGTGCGACTGCTTCCACA	27	38	29	48	37	25	34	10	24
AHNAK2	GGTCGAATGCCCTCATCCGC	32	22	26	62	37	27	27	16	30
AHNAK2	TGTCTACGAATACACGACTG	12	7	14	15	9	9	5	9	6
AKAP8L	CGAGTATGTCGACTGCAAAG	34	14	30	32	26	25	23	13	23
AKAP8L	TCCACACTTACCATAATCAC	125	91	80	155	87	84	83	42	83
AKAP8L	TGTTGTCCGAGCAGTCCGTG	39	36	24	42	23	26	17	9	14
ALDH5A1	AGACACGCCCTTCTCCGCCC	60	55	65	67	40	47	33	30	41
ALDH5A1	CTTCACCACGACAGTACAGC	6	6	2	7	7	2	6	1	3
ALDH5A1	GAGGAAGCCCGCCGTGTTTA	22	18	27	45	15	18	25	9	19
ALDH5A1	GGATAATGTCTCCGTAAACA	14	7	12	22	7	13	14	8	13
ALG5	AGCAGTTGTAAATGCAACGA	40	22	46	70	44	35	39	20	29
ALG5	ATCCTTATGGCAGATGCTGA	89	62	62	116	80	80	62	38	71
ALG5	CAGGGTATATTCAGTTCTCG	132	87	110	195	80	102	89	49	91
ANAPC5	CCACCTCGCAGAGCTACACG	21	9	7	18	14	15	9	9	15
ANAPC5	GTTTCTGCGTCACATGATCT	51	39	41	78	42	43	47	28	42
ANAPC5	TGTTCATGCTCAGCAACATC	83	64	82	123	57	88	58	38	66
ANKRD24	AGGTTACAATGCCCTCCACC	35	30	31	52	33	32	34	19	30
ANKRD24	CCGCACCCCGCATGGCCGCC	30	19	18	32	22	24	18	9	15
ANKRD24	GCCCGTATTTGGCGGCCAGG	7	10	9	5	3	4	10	0	6
ANP32A	CCTCAGCACAATAGAGCCAC	21	22	20	45	29	30	30	15	26
ANP32A	TCAGGTGAAAGAACTTGTCC	33	18	25	40	15	23	19	8	20
ANP32A	TTCTTAAGTACAATCAACGT	14	17	20	28	24	16	16	8	15
AP1M2	CATAGAGTCTGTCAACCTGC	12	17	14	30	8	17	10	12	9
AP1M2	CTGTCACCAACGCTGTGTCC	145	116	116	187	90	130	103	74	80
AP1M2	GGTATTCTGCGAATACTTCA	17	17	14	22	14	18	15	6	21
AP1M2	TGTCATCGTCTACGAGTTGC	51	36	38	68	32	48	40	12	32
AP3B2	CACCAGGCATGATGACCTGA	35	34	28	49	36	24	24	9	28
AP3B2	CAGCTTGAGAGAATCCTTGT	29	23	18	34	15	20	13	13	19
AP3B2	CGTGGCCTGTAAGAACATAG	8	6	7	12	10	4	6	3	9
AP3B2	TCTTCACCACCGCGGGAAAC	5	2	2	4	2	0	2	1	3
AP4S1	CCAGAGACTTACTTGTTCAT	149	97	92	168	86	126	97	81	96
AP4S1	GTATGCAGCTCTCTTCATTG	130	101	121	198	103	119	128	54	120
AP4S1	GTGCTCTTTCATTGAATATA	103	74	88	149	65	73	84	52	81
ARHGAP35	AAGGCATCTACCGGGTCAGC	10	10	12	17	10	5	16	2	3
ARHGAP35	CAGACTTGTTCCCGCTGACC	39	41	44	51	32	38	43	25	26
ARHGAP35	GTATAACATGCAGATCGACT	19	11	21	25	12	17	18	5	12
ARHGAP44	GTTCAATCGCATGCGCCAGC	14	16	16	27	11	17	13	7	12
ARHGAP44	TTTGAGTGAAGACCTTCTTC	19	13	14	20	12	14	14	5	14
ARHGEF16	ATCCTACCGGGCGGCCATGA	9	8	13	36	8	12	20	10	6
ARHGEF16	CCCGGTAGGATTGGTTCCGC	23	21	22	38	17	16	12	15	22
ARHGEF16	CCTGGACCAGCTCTCCACTG	17	8	14	22	14	5	9	3	7
ARHGEF16	CTGCCTTTTCCGCTCCTCAG	57	38	59	86	47	43	53	29	42
ARHGEF16	GCGGCATCGTCTCTAACACG	10	10	17	21	14	16	13	4	13
ARHGEF16	GTCCCCCCAGGTGGTGGAAT	21	23	22	42	20	16	24	10	22
ARHGEF7	ACTCTAAATAAAGTAACAGC	10	3	4	4	2	6	6	0	6
ARHGEF7	TACTTTATTTAGAGTCACTA	13	10	14	14	11	7	16	8	13
ARID4A	TCGGTACTTGGCACTGACAT	82	75	63	120	57	70	81	36	70
ARL16	ACACCTACCGTGGGCCGTGT	16	15	19	45	15	15	17	7	20
ARL16	AGAACAACTTGCAGAAGCAT	25	10	25	28	13	15	22	8	16
ARL16	CTGCAAGTTGTTCTGCAGAA	5	7	3	10	6	4	5	7	8
ARL16	TGGGGGAGCCGCCCCCGACA	18	21	24	32	13	20	16	7	16
ARL17A	GGTCACCGGCACAAATGATG	13	10	9	24	12	11	12	9	11
ARL5C	CACTTACAACCGGTAGAGAA	52	31	32	53	35	34	36	19	33
ARL5C	CGAAGACCCACTTCTTCATG	43	17	30	54	25	24	34	19	23
ARL5C	GTCCATATGTGTCCCACCAT	60	42	42	93	47	53	53	14	54
ARRDC5	AATGTGTTCCCTGCCCATGC	15	10	9	19	11	11	16	8	16
ARRDC5	CATGCACACTCGCTACGAGC	77	52	50	92	36	66	63	29	51
ARRDC5	GACCGTCTTGATGCATTTGC	28	15	16	46	12	15	36	13	21
ASPG	GAACCTCCGAGCGTCTACCT	12	9	12	18	7	5	16	2	7
ASPG	GGGCAACCAAGGTAGACGCT	30	15	27	40	16	18	19	9	18
ASPG	GTGCTCCTCGTCATGGAACA	20	18	23	49	19	18	13	8	21
ASXL3	AATATCTGCTTTGCTGTCAT	56	28	40	65	26	41	29	12	28
ASXL3	AATGACAGCAAAGCAGATAT	11	15	4	24	11	14	9	5	14
ASXL3	GTGAAGCATTGCATTCAGAC	29	22	26	41	22	24	30	12	24
ATCAY	CCCCGATGAGACCGACTCGC	30	22	22	42	22	23	16	8	17
ATCAY	GCAGGCTGCGAAGACGATGA	8	8	11	25	7	10	15	13	11
ATCAY	TCCGTTGAAATTTAGCGTGT	15	11	7	7	13	7	6	4	8
ATCAY	TCCTCAGGGTACTACGGCGA	28	23	12	26	8	16	27	9	10
ATP8B3	CTCCTTGAACTGCCCGTTGT	93	59	60	109	73	82	54	31	56
ATP8B3	CTCTCGCTGCAGCATTCACC	132	94	113	171	110	92	83	57	91
ATP8B3	CTGGCCGAGGCTGCCCATGC	99	82	77	136	65	82	80	41	61
ATXN1L	AAGAGTTGTGTCGTCCGCCC	16	13	10	20	9	8	13	7	10
ATXN1L	CTTACTAAATTTCGCTCTCG	30	23	26	38	26	22	37	14	18
ATXN3	AGATTATCGCACGTTTTTAC	55	36	36	80	36	45	49	17	32
B3GNT9	AGTACTTGCTAGCCCGCGTG	6	1	5	4	6	4	8	3	4
B3GNT9	CGCGCTGCGCATAGAGTAAG	3	5	3	5	2	7	2	0	0
BABAM1	ACATTTCCTCTGACAGGTCC	35	27	22	25	22	27	25	8	19
BABAM1	CAAAAGCCACGAGTTTGCAC	30	17	16	36	17	12	12	3	26
BABAM1	CCGTTGAACGACTCCAGCTT	11	12	19	22	12	17	16	8	28
BABAM1	TGGTGAACGATGACACGGCC	40	23	27	47	27	38	33	10	20
BBC3	ACACTCACCACAAATCTGGC	147	104	113	145	100	108	88	54	78
BBC3	ATTAGGTGCCTGCACCCGCC	11	14	8	12	4	12	10	6	8
BBC3	GCAGAGAAAGTCCCCCGCGC	10	2	8	12	8	7	2	5	5
BBC3	GCGCGGGCCATGGCGCTCCC	17	12	19	22	16	23	17	11	19
BBC3	GTAGAGGGCCTGGCCCGCGA	1	0	0	3	0	1	2	0	1
BCL2A1	GCACAATCACACACCTATGC	33	21	29	35	20	21	25	9	20
BHLHA9	GCGCATCCTAGACTACAACG	15	13	13	21	11	9	14	8	10
BHLHA9	GGCTACCTGCGATCCGCCCC	22	19	27	34	24	23	20	3	23
BMF	TCCCCAATGGGCAAGACTGC	16	14	19	21	17	16	19	7	11
BMP6	AGACTCTGACCTGTTTTTGT	13	3	20	20	6	11	9	6	10
BMP6	AGCGATTACGACTCTGTTGT	33	26	24	49	23	33	27	13	26
BMP6	TAATCGCTCTACCCAGTCCC	70	38	38	76	35	46	40	24	43
BSPH1	AGATGAATTATCATCAACTG	30	16	22	39	33	38	25	17	22
BSPH1	TTTCCACGAAGAGAAGCATC	20	22	22	45	20	21	19	7	15
BTN2A1	GCCATGAAGACGGGGGCATC	36	24	37	71	34	41	27	14	27
BTN2A1	GGTTGCGCCTGCCCTGAAAG	39	31	30	83	28	35	35	14	31
BTN2A2	GAGGCCGTCAGCATCAGCGA	13	12	8	15	5	9	6	6	12
BTN2A2	GTGATGCACCTGCCACCACG	54	41	44	85	36	45	30	23	29
BTN2A2	GTTGCATCAAGAAACTTCAA	39	37	47	86	22	50	51	17	39
BTN2A2	TAAGCCCCTCATTGAAATCA	20	19	18	44	16	25	20	12	24
BTN3A1	ACTCACCCACTTCAGCTCCA	112	76	80	128	77	81	84	37	65
BTN3A1	AGTGGGTGAGTTCCAGCCTA	71	32	52	91	36	41	45	28	49
BTN3A1	GGCACTTACGAGATGCATAC	172	110	136	232	110	120	138	67	117
BTN3A2	GCCACTCACGAGTCAAGTAC	100	75	80	150	79	87	86	40	77
BTN3A2	TTATTTTCCAGAGAGCCTCC	85	42	59	105	43	60	57	26	52
BTN3A3	CGCTCCACTTTATTTGGGGT	27	24	32	51	35	35	38	8	22
BTN3A3	TGACTTCTACGAAAAAGCCC	67	41	53	87	43	60	51	28	64
BTN3A3	TGATCTTCACATTGAAGTGA	49	32	32	70	38	37	23	17	28
BTN3A3	TTTCGTAGAAGTCACCATCT	42	42	35	59	44	54	38	15	34
C14orf109	GTCACTCAGCTCTGAATAAT	17	14	10	17	10	9	6	2	9
C14orf109	TGACTCTTTAACGCTTGCCG	28	34	25	51	20	22	26	8	32
C14orf183	CACTGTCTTCCGTAATCTTC	72	60	51	76	45	51	51	34	40
C14orf183	CCACACTAGACGCCAGATGC	13	12	4	18	7	11	12	2	8
C14orf183	TCCCTCCAAGCCCGAACCTC	43	35	37	52	35	21	40	16	21
C14orf183	TCTAGTGTGGACCCTATTCC	44	37	29	67	32	33	31	14	36
C14orf2	CTACTACACCAAAGTTTACC	13	4	8	14	7	5	9	5	12
C14orf2	TATTTTAGATAAAAGAAGTA	12	6	10	10	7	15	6	5	8
C14orf2	TTTGGTGTAGTAGGGCTTCA	33	39	22	61	24	32	24	18	24
C14orf80	ACCCAGGGCGAGCGATGCCA	63	41	66	73	51	57	36	32	49
C14orf80	GCTCAGAGCGCCGCCACGCC	58	40	28	61	35	38	35	16	43
C14orf80	TTCCGCAGACCTCCGCGCTC	174	99	108	198	86	107	110	51	100
C15orf41	AACTTCTAACCTGGTACTCC	38	14	22	39	19	27	22	19	20
C15orf41	ATTAATGGCTCGGCTTATAC	36	19	32	38	15	37	34	10	14
C15orf41	GAGGTTTCTACAGGAACACG	7	5	8	8	2	4	3	0	7
C15orf41	TAGTGTCTGTGCCGCCTACC	2	1	4	10	5	0	3	1	5
C15orf41	TATCTCGTCGTACTGAGCTT	21	20	14	27	14	12	12	4	19
C15orf41	TCTGCTGAGCATCTTCTCCC	60	43	35	76	47	51	48	35	33
C15orf41	TGATTTGCTAGAACTCCATC	120	81	98	141	90	91	88	45	83
C15orf60	ATAACCGTGCAGGTGCCTGA	38	23	30	35	17	29	24	9	30
C15orf60	CCCTTGAGCCTCGGGCTTAC	30	28	31	44	26	43	32	6	28
C15orf60	CTGTTTCGAGTACAGTTCAG	33	23	22	31	22	19	26	14	18
C15orf61	CCAAGTCCATATAATAAAGT	20	14	11	29	15	17	21	8	10
C15orf61	GCCGTCCGCAACGACCAGTT	13	14	23	23	8	8	9	6	11
C15orf61	GTCGTTGCGGACGGCGCTGT	24	19	21	35	7	14	19	9	13
C15orf61	TGACGCACACTTTCAATACA	78	35	45	72	41	52	33	18	47
C15orf62	CTCGACAGAGAGAGCGCCGA	9	9	3	8	8	7	5	0	6
C15orf62	CTCGGTTGCTGTACTCCTCG	42	34	28	47	35	36	34	14	30
C16orf11	AGTGGATGTCGGCGACCACG	29	22	22	38	17	20	13	15	13
C16orf11	GGAACTCCTCGTCGCAACAC	53	40	43	70	44	37	45	22	37
C16orf11	TCGGACTCCCCAGGGCGGTC	5	1	1	8	3	6	7	0	6
C16orf11	TGTGAAACGTGCGCCCGCCA	24	21	21	47	27	28	22	8	23
C16orf74	CGTCCTGAACGACAAGCACC	22	28	22	39	15	23	15	10	15
C16orf74	CTAGTCTGGCTGGATGAGAC	1	2	1	4	1	3	1	0	0
C16orf74	TGATGATGTCGGGCACGTCC	28	13	26	40	23	15	24	13	29
C16orf90	AGAGCGGGTTCTCTTGCACA	16	12	21	23	18	20	15	9	22
C16orf90	CGCACCCCCCAACATCTACG	39	32	30	50	28	31	28	12	32
C16orf90	GCTGAACAGAGGCTGTTACG	33	33	34	58	22	42	27	13	30
C16orf90	TTGTGCAAGAGAACCCGCTC	16	14	18	22	9	16	13	8	10
C17orf104	CTACGATTGCTACACATCGC	37	22	22	37	26	28	20	14	15
C17orf104	TCATCTCCATAAGTAGACCA	60	44	44	93	36	45	47	30	47
C17orf105	ATGTGATTTGTGTGCGCCAC	71	79	70	111	55	58	74	37	53
C17orf105	CTGTGATTAGAGACGATAAC	13	12	15	25	19	9	16	1	10
C17orf105	CTGTTATCGTCTCTAATCAC	49	39	55	72	29	37	41	36	35
C17orf105	TGTTGATACCAAACCTCCAG	10	7	9	23	10	4	8	5	12
C17orf107	CGACAGTCGCAACAGCAGCT	33	26	28	51	30	38	29	11	38
C17orf107	CTCAGGACACGGGGTGAGTT	54	39	59	81	46	54	46	25	52
C17orf107	GCCACCCGAACCGAAGATGC	29	22	27	58	33	31	30	13	20
C17orf107	GGTGCCGAAGCTCACGAGGC	0	0	1	0	1	1	0	1	0
C17orf108	ATAATCTGCTGGATTCTCTC	27	17	22	27	16	22	13	8	21
C17orf108	CTCCGAACCAGTTCTGCTCC	18	10	12	17	9	10	8	12	7
C17orf108	TGCCCTTGGTCGGCAGCTGC	54	37	43	62	29	49	34	16	32
C17orf49	ATATACCTTGCGTTTCACAG	30	26	27	47	21	26	31	12	19
C17orf49	CGCAAGGTATATGAAGATTC	47	27	36	68	31	34	30	10	24
C17orf51	AATGACAGCCTGCAGCCAGC	14	10	11	13	6	10	5	1	13
C17orf51	CAGTCTCTGAAGCTTTGCCC	61	49	59	116	30	55	53	21	33
C17orf51	CTGTTGGAGCCCGCGAAGAG	14	10	10	17	6	17	10	3	6
C17orf51	CTTCGCGGGCTCCAACAGCC	7	1	7	6	4	4	6	1	2
C17orf58	AGAAGAAGCCGTCGGGGGTG	1	4	2	7	6	2	3	1	2
C17orf58	CGCCTGTACCTCACCCCCGA	58	32	37	81	29	43	33	12	23
C17orf58	CTGAGAGGCCGCCTCCGTCC	24	20	28	39	19	23	17	17	18
C17orf62	GCCATCTTCGACAAGAGCAC	20	16	20	27	17	15	26	14	21
C17orf78	AGCTAACATGGATACCATCT	84	59	81	138	65	62	57	32	60
C17orf78	CAGAGATAGCAGTTGCCGAC	8	4	12	12	6	5	11	7	8
C17orf78	CATCATAGGATGCAATGATT	10	10	6	15	8	4	14	5	8
C17orf78	TCCCAGGCAGCTGTTCCAGT	21	20	22	33	13	19	21	8	16
C17orf85	ATCCTCCAGCTCACATCGAA	29	28	25	31	25	22	30	9	19
C17orf85	TGGAATTGATGTCACCTCCA	20	15	14	19	9	4	15	13	14
C17orf89	CTTGCAGGCCAAGAAGACGC	9	3	11	12	5	4	6	2	6
C17orf89	GCGCGCAGAAGTCCTTACTC	36	24	21	46	21	27	29	10	31
C17orf89	TTTCCGCAGGCCGCGGCGTA	19	12	16	36	9	17	8	7	16
C17orf96	ATCTACGACCAGCTTCGCCT	60	54	71	98	43	53	55	34	41
C17orf96	GGCGTTCCTAACACCGCCGC	15	20	11	33	20	11	24	6	13
C19orf25	CCTACGTGGCTGCCAACCAG	47	29	31	41	15	28	25	12	26
C19orf25	CTCCCGCTCCAGGTCCTCGC	67	40	69	113	53	64	60	20	45
C19orf25	GTGAACACTGGATCCTCTGC	14	15	17	29	11	8	14	10	14
C19orf38	GCTGGTGGCTGTTGCCCTGG	8	15	7	10	7	7	4	1	5
C19orf38	GTACGGGGGCACCAGCCGGA	10	2	6	5	0	3	1	2	6
C19orf38	TACAGTGTGAAATTCGCCCC	17	12	11	18	7	9	9	5	6
C19orf38	TCCAGTGCCCACTTGGATCT	26	15	29	46	14	19	21	12	19
C19orf66	CCAGATCGTTACTTAGTTCT	40	37	29	45	19	21	23	12	11
C19orf66	CTCCACACCTTCCTGAGACA	32	19	23	41	23	25	28	17	24
C19orf66	GCCGCCACCATGTCTCAGGA	9	5	8	7	4	3	7	3	4
C19orf69	GACTTTGAGATGATGATCTG	8	2	5	15	4	6	5	3	3
C19orf69	GATCCACAGCAGACTATCGC	26	14	18	25	13	12	10	10	17
C19orf69	GCGATAGTCTGCTGTGGATC	5	4	5	13	0	2	7	1	0
C19orf71	AGACAGGCCAATCCGGGGCA	22	22	15	33	23	21	21	10	13
C19orf71	GCCGTGCAGCCTCTTGCCTG	61	84	70	100	50	60	65	34	60
C19orf71	TCCACAGCGCGCTCCCCCAC	86	55	51	77	55	44	55	16	50
C19orf71	TGCACGGCCCTGTATCCCCT	48	24	27	42	33	39	41	16	35
C19orf77	CGGAGCATCGCCTGAAGCCG	16	13	19	23	19	12	15	5	16
C19orf77	CTGTGCTCTTTGCTCTCTCA	2	0	1	3	2	0	0	0	1
C19orf77	TCTTGCTGGCCAACCGCCTC	50	31	25	54	25	33	45	11	25
C2CD4C	CGTCGCACAGGCGGTCGTAG	9	3	0	0	6	2	5	0	0
C2CD4C	GATCCAGATCGAGAGTGCCG	15	7	5	19	1	10	8	3	7
C6orf62	AAGAATCTGATGAGCCTTTT	3	8	8	9	5	3	8	2	3
C6orf62	AATACCTGAACAGGCCTAAA	5	1	1	4	0	2	1	2	2
C6orf62	CTTCTCATAGACTGATATCG	29	16	10	36	22	24	15	3	12
C6orf62	TGGAATCTCGCACACCTTTC	28	32	23	48	15	24	26	23	24
CABYR	GATGTAGCTAAAAAAAGTTC	15	12	7	12	5	5	15	3	13
CACNA1A	CCGGCATCTCGTCTCCGAAG	44	26	35	49	27	29	32	13	27
CACNA1A	CGTCCGACAGAACTGCCTCA	69	51	62	95	32	58	50	42	46
CACNA1A	GAATTGCATCGTCCTCGCAC	127	93	87	169	91	98	107	36	75
CACNA1A	GATGCAATTCGCTATGATGG	46	34	43	78	42	30	39	19	36
CACNA1G	CATGCTGATGCGCTCAAACC	805	593	642	1194	547	693	654	300	555
CACNA1G	GACTTTTTCATCGTCATCGC	853	635	711	1250	605	737	797	345	654
CACNA1G	GTTTGAGCGCATCAGCATGT	826	631	689	1136	569	646	667	340	603
CACNA1H	CCACACTCACGATGATGAGC	54	38	47	58	34	29	39	15	26
CACNA1H	CTACGAGAAGATCCCGCATG	71	42	44	92	48	46	65	23	52
CACNA1H	GCTTGCGCCTCTACGCCCGC	26	17	21	26	13	23	17	15	25
CACTIN	ACCAACACCGACAACCCCTT	26	16	22	51	17	26	12	10	19
CACTIN	ACGAGCGTGCGCGCCGTCGC	4	3	4	8	3	8	2	3	2
CACTIN	CGCACCGCAGCTTGGCCTGC	29	28	23	41	31	37	18	14	15
CAMKK2	ACACTATACTGCTTTGTCTT	349	258	315	424	265	265	231	121	225
CAMKK2	GAACCCCGAGTCGAGGATCG	132	99	109	204	82	91	105	47	87
CAMKK2	GCAGTATAGTGTCACACCCA	245	218	221	390	189	203	207	105	184
CAMKK2	GGACCTGATCACCCGTATGC	32	29	26	52	24	25	18	13	33
CAP2	CCACCACATTGTCAAACACC	14	14	15	43	18	22	15	3	10
CAP2	GGAACGAGCTGTCAGCCGCC	12	15	11	13	17	12	10	5	11
CAP2	GGGAACTGCGGGGAAGTCAA	13	8	9	32	10	9	10	3	6
CAP2	TGTGGAAGTGATCAACTCCC	64	46	53	91	50	55	45	30	37
CASKIN2	CTTGAGTCGGCCAAATTCAC	21	13	25	39	19	19	26	14	26
CASKIN2	CTTGTTGACCAGGCATGGGT	33	23	22	27	26	28	24	10	23
CASKIN2	GGCTGTCAATGCCGCCTCGC	30	36	31	58	37	35	24	15	34
CASKIN2	GGGGATCTGTCCGTCCAGCG	0	1	3	4	2	1	1	2	5
CCDC159	ACCAGCTCTTCCAAAGTCAA	2	7	1	6	0	7	7	0	1
CCDC159	AGATTTCTCACCTTTGACTT	16	5	17	22	16	11	16	4	7
CCDC159	GTCACTCAAGAGCCAGTTAC	17	17	24	44	16	16	26	7	16
CCDC159	GTGACTCAAGTTCACATCGC	31	18	13	33	12	16	24	7	11
CCDC169	ATTCAAGTTGTGTCTCATAA	82	60	60	111	72	73	69	43	56
CCDC169	CTGTTTAAGTAATGTGTTTA	40	27	32	61	23	35	36	12	33
CCDC169	GAAATACTATGCACTTAAAC	95	73	93	132	84	76	88	39	83
CCDC169	GGCGTTCATTGTTGATCTTC	92	78	90	172	61	85	86	57	86
CCDC169	GTTTTTACTCAGGTAGTGAA	9	9	12	20	13	9	5	7	5
CCDC169	TTCATTGTCAGTATTGAGTT	60	36	40	52	25	47	43	13	35
CCDC43	CAATCTCCTTGCAGATATTA	61	40	45	83	38	48	49	29	30
CCDC43	CTCCAACCGTCCGTCCAGCC	66	55	49	75	36	59	60	21	39
CCDC43	GGCTATCGCGGCCACTTCGC	29	18	31	43	22	27	24	14	25
CCDC43	TTCCCTCCTTAATATCTGCA	41	26	39	59	36	44	34	14	34
CCDC64B	ACAGTGGGCGAGAACGGGCA	4	4	5	6	8	2	2	4	1
CCDC64B	AGAGGGAACTGGACGCCCTT	19	7	18	27	18	17	17	9	8
CCDC64B	AGCCCGAGGAGCCGAGTGGG	9	5	12	8	10	11	11	4	4
CCDC64B	TCTGAAGTTCCTGCTCAGTC	43	32	29	50	36	28	27	8	23
CCDC85C	CATGGCATGCACGACAGCCT	36	18	23	26	21	15	11	9	18
CCDC85C	GTTGCACATCTCGCGAACGA	14	8	9	10	6	10	8	4	6
CCDC88C	AAACATTAAGACCTACTACC	36	25	15	37	21	23	22	8	22
CCDC88C	CTTATTGATGCGTTGATTTG	38	32	28	39	24	34	37	18	37
CCDC88C	TCCCCGCAGGTGAAAACTTT	21	8	14	29	13	21	24	4	20
CCDC88C	TCCTGGCTGCCGCTTCCAAA	35	26	27	51	23	27	25	13	28
CCL14	TCTCCTTTTCAGAAACTGGG	9	4	4	10	9	12	9	5	8
CCNA1	ATACTGTGAACAAGCACTTT	135	101	118	187	87	136	110	48	101
CCNA1	ATCGACCTCAGCAAGCAATT	164	117	126	204	98	103	107	45	85
CCNA1	TGTTCACAGTATAGTTTGCC	323	230	269	449	221	297	234	103	208
CCNA1	TTCTCCCTAATTGCTTGCTG	192	117	134	235	116	155	141	67	121
CCNK	AGATGAACCGAGCGCCCTCT	54	39	30	51	30	27	24	11	22
CCNK	ATATCTTGGGAATTGCTTGA	0	0	1	2	0	1	0	0	2
CCNK	CAACAGACACTATGATACCC	17	13	13	27	12	11	13	6	14
CCNK	CGGTACCGGGCCTCGGTGGC	23	17	23	39	23	19	24	9	20
CD209	CATCACCGCCTGCAAAGAAG	6	3	3	9	2	1	4	0	2
CD209	CTGGTAGATCGCGTCTTGCC	161	154	138	216	107	96	115	41	119
CD83	AAGCTGGAGGCCGCGCGACA	7	6	7	7	6	3	6	6	10
CD83	CACCTTCACCTCCGGCGTCG	31	29	35	45	24	32	29	15	20
CD83	CGCAGCACCTACCTTGACCC	38	25	22	66	30	36	30	16	24
CD83	CGCGAGCCCTACCGCAGCTC	21	14	7	30	28	13	15	10	11
CDKAL1	ATGCATCCGATGCAGATTTA	13	4	9	18	8	6	17	7	9
CDKAL1	CTTAAGGGACTGAGTATCAT	28	14	25	32	10	16	13	10	21
CDKAL1	TTTTTACAGTGCAACTGTTC	32	31	26	43	18	24	18	11	17
CDKN3	CGGGGCAATACAGACCATCA	32	26	33	55	28	33	19	15	19
CDKN3	CTCACTTGTTTGTATTGAAC	72	51	40	85	34	46	51	19	47
CDKN3	TAGGTCTCGCAGGCTGTCTA	65	48	49	94	47	58	58	24	45
CDRT1	AAAGCAGACATAACCAAGCC	15	10	14	11	12	13	4	5	10
CDRT1	CAGGGTTAGATGCTGCCCCA	26	24	30	54	22	22	30	16	24
CEACAM21	CCCGAGAATCTTTACAGCTA	32	19	29	40	26	34	29	14	26
CEACAM21	CGCTGATGCAATAAAGAGCC	11	6	8	21	9	10	6	2	6
CEACAM21	TCGCTCCTGTTGGAGCTGAC	14	7	9	18	8	8	11	4	9
CEACAM21	TCTTCGTGACCTGCAGACGC	68	57	48	104	43	45	49	41	40
CENPBD1	CGCTCAAGGTCGCATTTGGC	25	22	33	33	17	18	20	8	21
CENPBD1	TCATCTACGTTAAAGACACC	76	52	57	86	50	70	53	33	54
CEP95	ACAAGCAGTAATTGATTCAC	49	36	32	36	26	27	29	16	29
CEP95	GCATCATCTTCTTGACTCCT	43	28	39	67	34	37	35	20	39
CEP95	GTATATGACACTTAAAAAGA	5	3	0	7	2	1	4	0	3
CEP95	TGCTCTTTATCAGTCTATTT	7	11	12	20	12	17	10	6	7
CERS1	CATCTACGCTACGCTATACA	88	78	75	134	82	93	80	36	77
CERS1	CATGTATAGCGTAGCGTAGA	37	27	16	41	24	27	21	17	25
CERS1	CCAAGATGCCCGAGAGCGCT	51	29	37	76	27	30	35	8	28
CERS1	CCCCTACCGTAGAAGACAGA	20	10	17	22	7	8	5	4	10
CHAC1	GGCGTGGCATACCAAGTGCA	55	47	44	113	41	61	53	20	55
CHD8	CTCATCTGATAATTCAGATG	64	42	37	81	45	44	51	25	39
CHD8	GGACATCGGCATGTTGTGCT	113	95	114	161	101	114	109	40	87
CHD8	TAGCACCATCACTCCTGTAG	32	34	35	56	32	28	34	12	28
CHD8	TGAATCGAAACGCATCACCC	90	79	59	108	89	78	60	29	68
CHD9	AGACCCAGCATTATGCTTCT	58	37	49	70	32	36	53	25	45
CHD9	GAGTGTCAGAAAGTATTTGA	25	13	11	26	12	17	17	9	16
CHD9	GCAGCAACTGCTTTCTCATC	35	28	25	63	19	32	34	10	30
CHD9	TATCTAAAGCAAGAAGTTAT	5	5	2	6	1	3	5	1	2
CHMP1A	AGATACCCTGTTCCAGTTGA	45	21	22	45	20	30	16	14	27
CHMP1A	TCAGTTCACGGCGAAGCAGC	11	4	6	19	10	12	3	3	4
CHTF18	ACGTAGTCCTCCAAGATGGG	1	0	0	0	1	0	3	1	1
CHTF18	CGCCGTCGACCTGCTTCTTC	49	49	47	79	40	39	44	12	38
CHTF18	CTGCCCGCAATCCCGTCCTG	22	21	18	35	21	22	21	15	19
CISD3	ACCCGGGCACCACGCGCCGC	13	9	12	18	11	16	12	8	15
CISD3	GGAGGCGACCATGCGCGGCG	5	9	10	13	11	9	11	6	9
CISD3	GGTTCCCTAGAACCCCAGCC	12	15	9	19	10	10	9	6	13
CITED4	GGACGCCGAACTCATCGACG	33	24	24	30	26	24	22	9	20
CLCN7	AACTTACGATCCTCCAGGTC	68	51	58	80	35	53	58	30	43
CLEC16A	AACGGATGGTCTCCACTAGC	65	33	52	70	43	55	50	24	35
CLEC16A	CACTCACTTGAGGTGGTCCA	49	44	53	85	52	47	48	25	40
CLEC16A	CCGACATGTTTGGCCGCTCG	49	57	36	66	34	41	46	14	34
CLEC16A	CCGGTTCTGTTCTGTGACTG	30	23	16	39	9	22	25	12	29
CLEC17A	GGACACTTACCGGCCAGGGA	10	17	21	31	9	12	18	9	17
CLEC17A	GGCCCTACTCACACTTAATC	29	19	22	58	32	25	26	14	25
CLEC17A	TTCTCCATTGCAGCCATCCC	170	112	106	194	128	142	136	72	97
CLUAP1	AAAGCAGTATGACACTTATC	6	4	2	7	1	4	4	1	1
CLUAP1	AACAGCTTGAAGACCATCAT	56	39	35	57	37	37	24	22	29
CLUAP1	TAAAGACCTGCTCAATAATG	19	10	9	23	13	16	11	5	10
CLUAP1	TTCTAAATTAGCTTCATCAG	49	29	26	54	37	28	31	15	33
CNEP1R1	TAGATCTCAAGGCTTTTGAG	20	6	13	23	14	10	17	5	10
CNEP1R1	TTCCTAACCTTGGCAGTTAC	66	39	53	86	51	54	58	22	45
COASY	CGTATTCCGGTCGGGTCTCC	29	23	16	32	11	24	14	7	19
COASY	GGCTACTACCGTGGCGCTGT	45	26	33	55	18	37	42	14	35
COG6	AGATATGACAAGTCGCCTAC	63	27	38	72	32	41	27	17	34
COG6	CCACTAAGCTTCAATCTGAA	31	24	31	41	33	39	43	15	28
COL9A2	ATCTCACCAGGGAGGCCAAC	5	5	8	7	3	7	4	4	4
COL9A2	CCGGGAGTGCCTGGATCCGA	7	5	5	11	4	5	7	5	10
COL9A2	GAGACTTACGTCGATGCCGT	10	11	13	37	8	8	9	4	9
CPEB1	CGGCCCCATGGCGTTCCCGC	51	31	40	72	26	31	33	19	25
CPSF4L	GAAGAAGTTGCACACAGCTG	34	16	29	31	15	18	14	13	16
CPSF4L	TGCCCCTTCCGACATGACCG	58	50	37	84	44	53	37	19	48
CRYM	CACCGGCACCACGGTGCGCA	13	2	4	12	6	8	3	3	6
CRYM	CATGCAGCCCGTGCGCACCG	0	0	0	0	0	0	0	0	0
CSHL1	CTGCTGCGTTTCCTCCATGT	34	34	27	65	30	47	31	22	35
CT62	AAGGATTCCCATGAAGTGTC	20	14	20	25	13	19	21	8	13
CT62	ACGTGCAGACGCTGTGCTGC	65	62	57	101	42	35	43	32	42
CT62	GAAGACTCCCTGACACTTCA	27	28	24	35	23	16	17	10	19
CT62	TGCAGCACAGCGTCTGCACG	1	0	2	2	0	0	0	0	1
CTAGE1	CGCTTGCTAAAGATGAAAGA	10	5	5	11	8	10	6	2	9
CTAGE1	CGGTAAGGAAGAAAACCTCT	4	3	5	11	4	3	5	2	6
CTPS1	AACCTACCCAGAATAGTGTT	5	3	2	0	0	2	5	0	4
CTPS1	CCTCGAACACCAAATCCTCC	44	42	38	68	37	36	48	17	36
CTPS1	TAAGTTCCCGAACACTATTC	11	8	14	18	8	8	12	8	10
CTPS1	TTCTGTTCCCCTGTTGAACT	127	85	98	189	80	94	100	51	81
CTXN2	TGCTACTATATGGGTCTAGC	11	8	11	9	6	9	9	8	6
CWC25	ATCTCTCTTTAGGAAGAAGG	23	14	13	23	6	10	13	4	9
CWC25	GAACCGTGACGAGTACCTGC	10	12	14	10	6	10	8	7	12
CWC25	GCCCCAGCAGGTACTCGTCA	14	20	19	20	15	9	15	7	14
CWC25	TTGATTTTCTTCATTTTCAC	27	13	17	39	20	18	27	12	19
CYFIP1	CTCCATCATCGATGCCTCCT	121	91	93	113	79	70	77	24	79
CYFIP1	CTGCTAGCTTGTAAACAAAT	60	43	40	72	40	23	41	20	47
CYFIP1	TCCTGCCATAACCTTATAAT	42	28	27	51	21	31	23	15	24
DCDC2	CGTCGTCATCCATGAGAAGA	11	3	4	11	12	8	8	4	5
DCDC2	TTCCTCAGTTACTTGGACAT	55	37	39	74	41	47	41	15	36
DCT	ACGTGATCACCACACAACAC	171	132	164	248	130	140	128	63	132
DCT	CAGGACCAGGACGCCCCTAC	27	27	19	32	19	27	24	15	19
DCT	CGGTGCCAGGTAACAAATGC	57	29	37	62	38	32	33	19	36
DCT	TCTCTTCTTCGCGAGATCTA	55	45	66	69	40	50	46	27	33
DEF8	CAGCGGAATTCCGGCTCCCC	29	34	23	39	26	20	22	12	24
DEF8	GGACCACTTCTCCCGCCCTG	66	63	48	89	41	43	49	14	43
DEM1	CTCTCGGTGGCCCATCCAGT	18	6	7	12	9	11	3	6	10
DEM1	TGAGCTGCACTATACAGCCA	32	16	31	47	29	30	26	13	28
DEM1	TGGCGGAACTCAAGACACGC	26	21	24	37	14	21	23	14	15
DENND1C	AAGAACCAATCAAACACAGC	22	14	13	33	10	11	16	8	10
DENND1C	GCTCCCCTGCTGTGTTTGAT	24	16	19	23	11	17	25	14	21
DENND1C	TTACTCAGCTCTGGATTCCA	51	41	38	71	33	41	41	28	45
DENND4A	AGATCAGCTGACAATCCAGT	60	41	41	82	43	51	41	23	37
DENND4A	TAAGCCTCCACTTACAGATC	117	78	72	122	69	78	74	38	59
DENND4A	TACTCCCACTAATATTTGCG	79	63	72	120	51	69	76	45	47
DENND4A	TCGACTTTGCAGAACGTGTG	44	37	54	58	33	35	48	24	42
DENR	AGTCTGTTCATTACCAACAG	32	19	16	40	29	24	25	13	23
DET1	ATGGAGCGGCCCAAGACTTG	5	11	7	11	8	8	10	4	9
DET1	ATTGTTGCTAGAAGCTGAGC	37	30	37	57	25	36	33	26	27
DET1	CATTGGCCGCTTTTGCTATG	70	40	52	81	45	70	60	34	42
DET1	CTCTGTGTGCCCTCCATACT	98	52	70	130	60	62	57	38	66
DET1	GCAATAAAGTAGCGTCCATC	42	37	30	63	24	27	46	22	41
DET1	GTACAATATGGTGACGACAG	8	10	6	12	6	7	11	5	4
DIO2	GCCGCCCCAGTGCCGAGTTG	25	23	21	38	11	18	24	10	20
DIO2	GCGCCGCCACTCTCCGCGAG	14	10	14	18	17	17	12	3	14
DIO2	GCGGCGCATGCTGACCTCAG	4	5	6	8	2	3	2	3	4
DIO2	GCTGCCAGCCTTCCGCAAAC	32	23	28	50	27	33	31	12	34
DIS3	AGCAAGACGATCTATGAGTT	72	42	55	60	46	42	42	24	34
DIS3	TTAGACTTACAAGTGAAAGC	24	22	13	42	15	24	18	14	10
DIS3	TTATGAAGATAACTTGCAGC	44	31	43	52	29	40	33	20	30
DLG4	AGCCCCACCAGGAATGATCT	9	9	7	11	3	7	8	8	1
DLG4	GATGGGTCGTCACCGATGTG	11	1	4	5	4	2	8	1	5
DLG4	GCTGCATAGCGACCTCTTCC	4	5	11	3	2	4	7	1	9
DLG4	GCTTCCGGCGCATGACATAG	32	39	35	55	28	33	32	17	32
DLG4	GGTCGCTATGCAGCACTGTG	35	23	29	51	41	29	47	19	44
DLG4	TCCTTACCTGACTCTCTGAG	73	59	44	67	30	33	44	23	27
DLL4	ACGCGCCAGGAGACGACCTG	17	14	15	29	7	23	19	8	12
DLL4	CATCAACGAGCGCGGCGTAC	8	4	9	12	3	8	8	3	6
DLL4	GTCCGGGCGAGACGACCGCC	10	4	5	19	9	7	6	4	4
DLL4	TCTCGCTCATCATCGAAGCT	97	64	79	102	59	91	73	34	71
DLX4	AGCCGCGGCTTCTCCGAGTC	13	6	9	16	11	10	10	5	14
DMKN	CCAGTTGATGAAACCCAGCT	47	44	34	55	31	42	28	26	25
DMKN	TCCTCTACTTCAGCCGACTC	0	1	2	7	3	0	0	1	4
DMPK	GCAGCTGCGTGATCCACCGC	93	58	67	104	38	44	59	27	54
DMPK	GCAGGTGTCGTGCTTCCGTG	22	30	20	37	19	16	20	9	16
DNAAF2	AGTAACTCTGATCAGCTACA	27	30	24	39	24	43	20	9	32
DNAAF2	GCGCAACAGCGGCAGTTCGA	4	7	5	10	2	4	7	5	6
DNAAF2	GTCCGCGGACTCTTCCGGCG	23	12	12	21	14	13	9	10	13
DNAAF2	TCTTTTATGCTGTCGAATCC	37	26	34	50	22	27	28	20	25
DNAJA4	CTTCAAGAGTTACAGATAAC	31	25	31	56	28	38	38	23	27
DNAJC7	AGCTTCATTGTAATCTTTCT	21	12	9	35	14	13	12	3	12
DNAJC7	CAGGGAAGCAGAGACTTTCA	11	5	9	15	6	6	9	3	10
DNAJC7	CTTTTAGGGACATCTACGAG	18	10	15	14	14	16	15	6	13
DNAJC7	GAAGCTGCGACATGCTGCCA	17	13	9	21	11	16	14	6	15
DNAJC7	GAGATGCACAACAGTCAGTG	48	30	35	84	43	45	58	20	38
DNAJC7	GCAGCCACCTTGATGATGCT	67	44	45	82	36	46	45	18	46
DNAL1	TCAAAGAAGCCTTAGCGAGA	5	5	6	9	5	9	9	2	8
DNAL1	TGTACTCACCCATCTCGCTA	57	39	42	85	46	47	39	19	39
DOCK6	CCTGTTGATCTTGTGCGCGA	33	32	31	57	22	33	37	10	23
DOCK6	TTCCAGGACGGTGGCCGCAG	29	9	17	40	15	16	16	6	20
DOCK9	AAGATGCCAGTCAGAGTTAT	57	53	61	72	49	51	47	21	45
DOCK9	CTTCCCTTACGATGACTTTC	70	49	46	81	60	50	46	27	42
DOCK9	TCAAAACCTATAACTCTGAC	80	51	62	86	48	66	57	33	63
DOCK9	TCTCCCGTAAACAGTCGTTC	68	66	60	106	59	72	65	37	62
DPF3	ACAGCCGTGAGTTGTAACTC	15	4	13	19	8	12	12	7	6
DPF3	ATCTCCAGCAGCCGCAGTTT	6	5	6	6	5	8	3	4	7
DPF3	GCTCGGGGACCAGTTCTACA	2	2	5	4	6	5	4	0	5
DPF3	GTCTCTTCTTGCGCCAGCAG	12	10	13	22	5	8	10	5	4
DPP9	CGGACTCGTATCGGTACCCC	7	6	7	20	8	7	6	6	5
DPP9	GGCCAACATCGAGACAGGCG	5	1	7	4	6	5	6	2	3
DPP9	GGTGTCCCCTATGAAACCGC	3	0	2	3	1	2	1	0	0
DSP	CGTGATCACCGACCAGAACT	99	65	66	120	68	68	64	39	53
DSP	CTCTGCTCGCATCAAGCAGT	29	25	27	41	26	25	23	10	18
DSP	CTGCGCTACGAGGTGACCAG	34	21	20	49	13	28	19	10	18
DSP	GTCAAACCGGCACGATGTCC	39	20	23	60	25	28	26	5	28
DTNBP1	AGAGAACAACCTGCTGCATC	112	71	86	125	91	97	91	33	60
DTNBP1	ATAAGTCTTCCAGATGCAGC	61	37	49	76	41	49	59	20	25
DTNBP1	CAAAAGTGAAAAGCAAACCC	120	84	67	115	69	85	88	33	66
DUT	TGTTTTTTAGCTCCACGGTC	3	4	4	0	1	3	4	2	3
E2F3	TCCTTACTTTTTGGACTATC	82	48	50	91	52	67	52	27	47
E2F3	TCTTATTACAGGCAAAGCGA	20	22	22	37	25	25	27	11	15
E2F3	TTATGATATCACCAACGTTC	13	8	12	13	13	8	4	3	11
ECSIT	CTCGGACTTACCTACGATGT	66	61	63	84	48	55	49	23	44
ECSIT	GGGTTGACGTTCATGAATCG	30	29	27	48	22	31	22	11	23
ECSIT	GGTCAGGCTCCATGTGCCGC	35	32	33	57	29	41	33	15	36
EDN1	AATAGGCACGTTGTTCCGTA	38	33	33	54	26	25	32	16	25
EDN1	CGGAGCCGCCAGGGTGGACT	12	2	3	8	10	6	3	2	3
EDN1	CTTAGGCGCTGAGCTCAGCG	2	0	0	1	1	1	1	0	0
EDNRB	ATAATTACGATGGACTACAA	84	59	63	127	62	69	68	40	66
EDNRB	TTTACAAGACAGCAAAAGAT	61	43	49	64	50	50	56	23	42
EDNRB	TTTCTATTTCTGCTTGCCAT	62	44	35	68	39	30	37	23	39
EEF1E1	ACGATACCTTCAACAGTGTG	45	41	39	54	30	24	43	15	26
EEF1E1	ATGTAAAGTTATACCCTGTA	34	31	36	55	29	30	33	18	25
EEF1E1	TACAGGGTCACTCAAGTAGA	27	28	16	43	24	26	17	8	12
EFCAB3	TGAATTCCAGACAGAGTCAC	30	28	19	34	13	27	17	10	25
EIF5A	CTCCCGCGCATGTGTGGAAC	30	21	25	44	24	27	24	13	17
ELF1	ACATGTTCCACAATTACGGC	112	83	89	128	61	86	68	39	72
ELF1	ATTCGTTTTTCATCCAGCAT	77	59	50	90	61	49	61	29	52
ELF1	CTCTTCCACACAGGCTAGAC	90	49	49	82	58	60	41	22	39
ELOVL2	ACTTCTCTCCGCGTACATGC	15	14	22	27	10	12	17	9	15
ELOVL2	AGCATTGATTTCATCATCAA	7	12	9	19	6	15	11	5	11
ELOVL2	CTCTTTTTAGGAACATCTAA	72	41	38	83	40	44	41	29	45
ELOVL2	TACCTCTGCCAGCATGTACG	26	15	23	24	17	17	16	13	14
EML5	CGTACACCCACTCGAGCCGC	39	20	19	33	20	29	20	13	21
EML5	GTTGCTACCAACACTCGTTC	23	16	14	24	11	10	13	5	11
EML5	TACACATGGTATAGCTTGCT	11	6	10	17	5	8	12	5	12
EML5	TCGGCGTGGTGTACAGCCCG	35	31	39	43	20	33	26	8	22
ERN1	CGGTCACTCACCCCGAGGCC	12	5	10	21	7	7	10	3	2
ERN1	CTTGTTGTTTGTGTCAACGC	82	49	46	81	47	60	51	23	41
ERN1	GAGTCCTCGCCATGCCGGCC	29	23	21	50	23	23	29	12	32
ERVFRD-1	GTCCTGCACTGAGATTCGTC	34	26	23	69	22	29	35	19	21
ERVFRD-1	TGGCGGTAGGCTGCTAGTGA	11	9	10	8	11	14	12	5	15
EVPLL	CAGCAGCCTGAAGGAGGCCG	15	10	18	16	7	7	8	6	10
EVPLL	CATGCAAGCCAGCGCCGACC	17	13	12	28	13	16	18	9	12
EVPLL	CCGCTCCACCTGGTCGGCGC	29	13	18	34	30	18	17	11	8
EXOC5	ACATCACTTACTTGCAATTT	42	23	28	61	13	33	27	21	33
EXOC5	CCCAAGAGTTACCTTTTGAT	9	6	5	14	5	10	10	6	4
EXOC5	GCCTATCAAAAGGTAACTCT	12	13	14	17	6	10	11	7	6
FAHD1	AACACTTCCTGTGAGACTAC	55	43	38	61	46	48	41	23	47
FAHD1	CTTCATTCCTGTAGTCTCAC	118	83	97	151	73	92	98	50	88
FAM108C1	CGCTGCGCATTCATACCTCG	10	11	15	18	5	10	5	4	13
FAM108C1	GACAGCGCTCGTACATCGCT	26	27	35	57	24	29	31	10	31
FAM108C1	GTACCATGAATGACCAACAC	6	13	10	15	4	14	14	5	14
FAM169B	AGGGGGGTTACCTTGGTACA	13	5	13	20	8	11	14	5	17
FAM169B	ATGTCTCCTGCCATGTACCA	54	42	57	60	35	38	38	16	40
FAM169B	GCTAAAATCCTGTGGAGACG	7	6	6	8	5	6	7	5	6
FAM169B	TCTTGAAAGGTTCAGTCGTT	5	1	5	4	4	6	1	3	1
FAM171A2	CAACAGCCGCGCGAGGACGC	65	44	42	75	46	51	49	28	44
FAM171A2	CCAAGCGATAACTGAGGGGC	30	16	16	41	21	24	20	14	30
FAM171A2	CCCGCGATGCCGCCGGCGAG	1	2	0	1	0	2	1	2	0
FAM171A2	GTTTGGGAACCGGACTCTGC	8	8	4	22	10	8	8	7	12
FAM174B	AATGGCGCCACTAAATGAAG	28	32	21	54	18	19	22	10	13
FAM174B	GTATTTGATGTCGAATACTG	5	4	3	8	0	3	1	1	4
FAM189A1	CAGCTAGTCAACTCCCTAGA	26	14	16	22	24	10	17	7	13
FAM189A1	GACTCATAGGTGTCGTCTCC	33	22	24	38	26	24	31	16	21
FAM18A	CATCCTCGGTATCGTCCACC	79	43	48	101	65	64	58	25	52
FAM18A	GACTCCTGGTGGGCCTTCGA	5	2	1	6	4	4	3	1	1
FAM18A	GGCCCTGGTGGACGATACCG	2	1	0	2	1	2	3	1	4
FAM18A	TCCACCATCGAAGGCCCACC	38	26	22	37	29	29	20	10	20
FAM194B	CCTTGCATCACGAAGAAGCA	15	9	6	12	10	8	4	2	12
FAM194B	TACTGAAGTAGAACTAGATG	17	9	11	20	7	12	9	5	16
FAM194B	TTGTGATGAATAACTTGCCT	10	11	9	15	15	4	16	5	10
FAM195B	AACGTCCGCTTCATTTACGA	20	8	14	17	5	10	9	5	7
FAM195B	CCCGCTCGCCACCCGGCACC	46	32	34	95	23	30	38	18	31
FAM195B	GTCTCCAGAGTCGTGTACAA	9	6	8	13	3	9	5	2	7
FAM195B	GTCTCGCTCCACACCCTGCC	31	18	21	46	25	22	33	5	13
FAM214A	GTGAAAATGAAGCCAGACCG	43	39	38	51	28	27	26	8	28
FAM214A	TGAAGAGAAGACGCTTCTGT	11	8	10	10	14	13	8	6	5
FAM214A	TTCCACGAAATATTCTCTAC	97	63	70	109	65	58	71	36	52
FAM222B	GCCATGCTAGCCTGTCTACC	82	65	57	121	50	51	67	34	70
FAM222B	TACGACGAACGTGTTTCCGC	76	57	61	96	63	73	70	32	60
FAM222B	TCTCACACGCAGATGAACAC	109	90	67	124	106	69	91	31	76
FAM70B	AATTATTGGCATCAACTTGG	45	32	50	70	39	52	47	23	39
FAM70B	GCTCACCTGCGGGGTCCAGC	17	18	19	23	9	11	10	3	10
FAM70B	GGGCCTCGGGATGCAGCCGC	10	6	9	13	10	11	11	2	5
FAM81A	AACTCCGTGCAGATAATATC	51	25	45	49	28	45	23	19	31
FAM81A	TAACCACCAGCTTCAGCTTT	39	28	16	58	28	35	30	14	22
FAM81A	TCAGCTTTCCTTGATTGTTA	22	17	12	25	16	20	18	17	8
FAM8A1	AATAGATGAAGACACATCAA	27	21	23	29	27	21	17	8	15
FAM8A1	ATTATTAGTTTGTTTCTATG	7	14	10	15	12	14	17	9	17
FAM8A1	CAACTTACTTTATCCCACTG	46	24	24	42	22	28	21	13	22
FAM8A1	CCATCTCTGCCATAAATCTG	31	16	27	40	20	31	28	11	29
FAM96B	GATTCGCTCCATCAATGACC	43	44	40	61	46	34	48	15	44
FAM96B	GCGCAGAAGCTTGACCTTGA	31	31	29	54	38	38	35	21	33
FAM96B	GGAGTTGAACGTAGTAGAGC	45	28	45	75	41	30	36	13	34
FAM96B	TAGCGACCCCGAGAGTACAG	34	34	30	60	27	27	34	14	21
FBF1	CTCACCTTTACATCCTTTCT	50	23	29	40	31	33	27	16	27
FBF1	TTTGTTCTCGCCTTTGAAGA	14	9	17	16	8	14	10	9	13
FBRSL1	CCTGCAGAGCTCTGCGCATG	71	49	45	98	47	51	51	17	48
FBRSL1	CGCTGTCGTCGTCACTGTCC	47	43	35	85	25	34	39	19	46
FBXL19	CCCCAATGTCGTCGAGCAGC	10	8	12	16	11	6	9	3	9
FBXL19	CCCGCACTCAGTTCGCACAC	56	40	29	66	40	51	49	17	35
FBXL19	TGCCCTCGCTGCACCCAGGA	16	6	7	22	11	11	12	5	8
FBXO15	ATGCCGGAGGTGGACAGCAC	6	10	12	21	10	9	9	3	15
FBXO15	GCTGAAGATATTTTCCTACT	23	20	21	26	19	14	22	6	22
FBXO15	GCTGTGAGCCTTCTGTGTAC	25	27	25	36	18	28	21	12	20
FBXO46	CGAGCCGACCGCGAGACTCC	27	14	8	12	15	7	8	12	10
FBXO46	TCGGTCGTGGGTAGCTCTGC	10	13	8	13	5	4	9	6	11
FERMT2	CATTGGACCTTAGATAAGTA	99	71	73	136	77	75	74	38	73
FERMT2	CCCACTTATGATGCTCATGA	119	65	78	138	80	87	75	47	76
FERMT2	GGAAGTATATATTCAAGCCC	29	32	24	43	12	28	18	6	19
FLYWCH1	GATTGTACTCACCCAGCCCC	42	30	25	41	25	29	36	15	14
FLYWCH1	GGACATCAAAGACGTCAGAC	28	20	10	18	8	14	15	12	10
FLYWCH1	TCGAGCGCTTCTTGGGCGGC	7	5	4	13	3	7	10	2	6
FMN1	CAGACAGCTTGAAGTCTGCC	50	50	47	75	36	53	37	20	49
FMN1	CTGGCAGACTTCAAGCTGTC	56	44	35	78	40	51	50	30	38
FMN1	TCAAGTGTAAAATAGCAGCT	27	14	14	24	13	17	17	5	18
FSCN2	CCCGCCACGCACCTCGGATC	177	121	111	213	123	146	138	67	93
FSCN2	GCACACGTAGCGCCCGTTGC	114	87	82	138	77	82	76	47	88
FSCN2	GCGGCTATCAGCGATTTTGT	40	24	32	81	25	21	33	21	32
FSCN2	GGAAGACGTCGTAGACGGAG	12	5	8	9	7	4	5	1	9
FSD2	ACGGCCGTGTGTGTACCTAT	27	17	14	40	18	16	14	10	19
FSD2	GGAAAACTTTGCAAATCATT	15	10	12	31	11	21	6	5	11
FSD2	GGAGGTTTTCATCACTGTGG	7	10	4	18	7	11	13	3	7
FXR2	ATCTCCTTATTATAGTCAGC	36	12	13	40	14	21	19	5	17
FXR2	GGTAGCCGGACATCCCCAAA	6	6	4	11	7	6	7	3	1
FXR2	TCCATTCTAGGGCTTTGTGA	31	30	13	43	25	30	19	10	26
FXYD3	CCAGCGCTCTGACATGCAGA	7	2	6	5	7	4	5	0	3
FXYD3	CCTTCTGCATGTCAGAGCGC	17	15	12	36	22	19	20	6	7
GABRA5	ACGTGTTTTTCCGACAAAGC	42	23	28	57	25	28	32	15	23
GABRA5	ATGAACTTATCCAGTCACTT	24	14	12	23	8	15	17	3	18
GABRA5	CGTGGTCATGTTGTGAGCGA	37	22	41	55	21	32	34	17	26
GABRG3	ATAAATGTCAACGTCAATTA	23	7	18	35	23	24	23	12	11
GABRG3	GACATTTATGTTAACAGCAT	4	8	3	13	10	4	4	6	2
GABRG3	GCGCGTGCAAGCCCGAGAAC	18	13	15	33	10	12	18	6	22
GAS6	AACTGCGTGGCCTCGCGCGC	48	33	27	48	27	43	29	11	24
GAS6	AGATGTGGACGAGTGTCTGC	46	29	35	69	32	39	40	9	30
GAS6	CCAGGACATGGACACCTGTG	40	32	16	27	19	19	27	9	14
GAS6	CGGAGAAGACACCACCATCC	113	87	94	136	83	100	83	53	69
GAS6	CGGTCATCAACCATGGCATG	54	60	54	112	47	56	50	23	51
GAS6	GGCCCCCACGCCCGTCACAG	11	7	3	15	4	5	9	0	12
GAS6	GTCGGCCGTGTCACCAGCAG	31	20	25	32	31	31	36	10	30
GAS6	GTTCGAGAACGACCCCGAGA	0	0	1	3	2	0	0	0	1
GAS6	TGCTTCTCGGTGACGGAGAG	19	12	13	24	17	17	18	5	17
GAS7	CCCTCACCCAGACACGATGC	61	43	46	79	43	52	39	26	56
GAS7	GTAGTCGCAGTAGCTCCACT	19	12	11	21	12	20	13	3	17
GCM2	ACTCTCGGAATTGGTCAAAG	1	0	0	0	0	0	0	0	0
GCM2	ATGAAGCGCACATAGCCGTC	28	21	25	28	11	21	27	7	22
GCM2	TATCCGCTGTGCCCTCGACA	150	100	100	165	116	111	105	59	104
GCM2	TGGCAACGCGATCTTTTTTC	10	10	15	22	17	10	10	7	20
GEMIN4	GCGGCACCCACCTAGGTCCA	18	11	18	27	11	14	24	7	17
GEMIN4	GGCGTCGCCGCCATGGACCT	69	50	54	106	56	55	64	31	50
GEMIN4	TCAGGTAGAGCGTCGCGTTC	36	22	15	41	24	23	27	10	25
GFOD1	ACGACCGGCGCACGTGGGAT	73	57	81	94	61	43	57	29	59
GFOD1	CAGATCGCTGTCAAAACCCT	29	30	34	35	16	21	29	18	18
GFOD1	CGTGTTCGGCACCAGCCTCA	27	23	18	43	22	15	14	6	23
GINS3	CGGACGTTTTCGCCGCATCA	26	19	18	40	21	16	25	12	16
GLTSCR1	ATCCATGCAAGAAGTCATTG	60	39	64	91	38	57	45	18	44
GLTSCR1	GCCCAAAGTGCCTTCTATGA	11	11	13	13	6	5	8	5	7
GLTSCR1	GCCCTCAATGACTTCTTGCA	21	17	27	47	19	17	17	9	18
GLTSCR1	GGGCCTCCCCGGGATTATCC	0	0	0	0	0	0	0	0	0
GMNN	ACATCTACAACTTCCAGCCC	35	25	34	43	16	18	15	4	18
GMNN	ATGATTCAGCCTTCTGCATC	37	26	43	54	21	25	32	13	27
GMNN	TGTCCGCAGGCTTGTCCAAA	35	17	15	50	21	30	23	7	20
GMPR	AGTCGTACCTGCAGGCATTC	100	75	99	176	71	110	81	45	83
GMPR	CCGCCTCACCTGTGACATCA	53	36	56	97	44	48	44	30	46
GNB5	AGGATGGGAAGGTGATCGTG	40	24	42	51	27	29	37	19	33
GNB5	CCTCACCTTGTTTGTGGTGA	60	48	43	82	49	59	57	20	54
GOSR1	AGACAGAATGTTTGAGACAA	61	47	50	88	33	49	48	27	48
GOSR1	GATTGAGATTGAACAACTTT	41	25	27	48	25	21	31	20	20
GP2	ATCTGTGACCAGCCCCGTCC	95	59	78	109	63	71	58	34	62
GP2	TAGTGCCTGCAGGAACATTC	15	11	15	29	11	11	12	7	19
GPLD1	CTATTTCTACGTGTGTTGAA	6	1	6	11	5	3	2	0	2
GPLD1	TGCCATAGAGGTTCACCGTG	38	39	32	41	35	32	20	12	20
GPLD1	TTACCTCCTTTGCAGATGCT	50	31	32	43	31	37	34	14	27
GPLD1	TTCCAGCCTGATACGCATCC	36	23	21	58	23	21	28	13	27
GPR137C	CGAACAGCGCGGCGTAGAGC	2	3	1	2	3	5	5	1	5
GPR137C	CTTGTGTCTGTCAAGTTCAG	17	15	10	25	14	20	11	13	13
GPR137C	TCAGCCGCCGCTCGCGGTAC	103	84	65	114	58	75	84	36	68
GPT2	ATGCACCTACCCAAACCTGC	25	27	37	50	20	21	30	11	16
GPT2	TGTTCCCGCCACAAGCCTGC	40	25	22	62	24	42	35	17	39
GREB1L	GCGTTTGGTATCACTGTGTA	35	23	28	55	19	35	36	9	20
GREB1L	GGTCAGGGTCCAGGTATAGC	15	9	11	14	5	5	6	1	9
GREB1L	GTACCACACTACTACATCTG	58	52	38	79	40	43	45	18	36
GSDMA	AATCAAACCTGTAGCCCCAA	8	6	6	11	5	4	4	2	1
GSDMA	ACCAAAGACGGTGAAGGTGA	16	12	18	23	15	22	11	9	17
GSDMA	CCCTTCACCTTCACCGTCTT	123	91	70	137	84	95	101	25	61
GSDMA	TCAAGGGGAGAACCTGTATG	16	15	12	26	17	3	14	6	10
GSG1L	ATGTCGCAGCTTCATTGACC	50	41	53	58	40	37	40	13	39
GSG1L	CACTCACCTTTCTCCGATGC	64	51	35	64	50	45	59	25	45
GSG1L	CTCGCACGAGTACCAGATGC	35	31	15	37	20	29	22	9	19
GSG1L	GGCATGAAGACTAGCCGCCG	0	0	0	0	0	0	0	0	0
GSPT1	ATGGAACTTTCAGAACCTAT	11	13	7	6	7	9	9	4	2
GSPT1	TTACATTATTTGTCCTCCAA	129	89	92	173	85	96	103	54	100
GSPT1	TTCAAATTCAGCTGTTAGCA	58	31	33	70	38	44	40	31	42
GTF3A	CGCCACATTCTGACTCACAC	108	41	67	99	56	49	59	28	56
GTF3A	GAATTTTTGATCACAGCCAT	24	21	24	47	13	20	25	11	26
GTF3A	TCTTACAGTTGTGCAGCCAA	38	27	30	36	27	27	32	23	34
HERC1	ATTCTGTTAGTGAACGCCCC	17	17	15	24	12	14	17	7	11
HERC1	CGAGTAAATGAATGCTCCTG	10	11	13	21	9	11	12	6	7
HERC1	TTGCGCTTCTAAGACAAAGT	18	15	16	29	21	20	27	11	19
HERPUD1	AAAACGGCATGTTTTGCATC	21	20	8	27	12	21	16	7	21
HFE	CACGCAGCAAGCGCCCCTGC	57	50	42	67	35	41	39	19	42
HFE	CCCGTACTTCCAGTAGCCCT	57	51	44	77	51	51	47	21	43
HFE	CCGCGGTCTGCAAAAGCATC	207	190	206	362	172	199	216	115	157
HFE	CCGTAGAGTGGTCACTGAAG	27	14	21	37	29	24	20	10	23
HFE	CTACCAGGGCTGGATAACCT	12	5	10	15	8	9	5	2	6
HFE	CTAGTCATTGGAGTCATCAG	33	22	22	42	20	11	29	10	20
HFE	GATCATAGAACACGAACAGC	112	118	112	177	107	124	112	59	109
HFE	GTAGCCCAAAGCTTCAAACA	56	33	44	94	34	34	47	28	42
HFE	TACTGGAAGTACGGGTATGA	16	15	16	14	16	22	17	4	16
HFE	TTTGTCGTCATCTTGTTCAT	42	29	33	47	28	35	23	9	23
HHIPL1	AGTCCGAGTACTGCGCGCAG	33	33	33	30	26	21	21	15	20
HHIPL1	ATGGGTCCTCGGCGTCATAG	35	24	42	49	27	29	28	16	35
HHIPL1	GCGTAGCGATGGCCCGGGCC	15	11	10	14	9	7	11	5	13
HHIPL1	TGGCACCCACCGCTTCTTCG	122	104	122	171	101	92	92	43	91
HIST1H1A	CCAACGTTCCCTTGCTTACC	79	61	72	115	55	50	71	26	44
HIST1H1A	GAGCGTCAAGACTCCGAAAA	0	0	0	0	0	0	0	0	0
HIST1H1C	GGCGGCGCCCAAGAAGAAAT	0	0	0	0	0	0	0	0	0
HIST1H1C	GGCTGGGGGTACGCCTCGTA	49	35	30	51	23	32	35	18	28
HIST1H1D	CGACTTAGGCTTGGCCGCCT	12	7	7	14	10	8	19	3	4
HIST1H1D	CGCGCTTAAGAAAGCGCTTG	5	1	5	2	1	2	0	1	2
HIST1H1E	ACCCGACGCGCCGGTGCCCT	27	24	20	34	20	17	25	9	13
HIST1H1E	GGCCGCTCTCAAGAAAGCGC	38	35	31	55	30	29	23	11	33
HIST1H2AA	ATCCATCGTCTGCTTCGTAA	92	73	90	140	79	90	87	41	89
HIST1H2AA	TTCCCTTACGAAGCAGACGA	57	43	52	82	39	52	47	20	36
HIST1H2AB	GAAGTAGTTATGTCTGGTCG	18	14	16	20	17	13	15	5	18
HIST1H2AC	GCTCTGCGTAGTTGCCTTTA	25	33	38	49	22	31	34	22	32
HIST1H2AD	AGGCGGAAAGGCCCGAGCTA	16	5	11	20	11	10	13	6	12
HIST1H2AD	GTTCTCGTTTTACTTGCCCT	54	31	47	93	40	39	36	23	44
HIST1H2AE	AAAGCAAGGCGGCAAAGCTC	17	11	9	30	12	12	16	9	7
HIST1H2AE	GATATTCCAGCACCGCTGCC	15	13	19	33	12	7	21	8	13
HIST1H2BA	AAAGCGCAAGAGGACCCGTA	1	2	0	1	1	0	2	0	1
HIST1H2BA	CTTTGAGCGTATAGCGAGCG	23	16	18	23	17	23	12	12	13
HIST1H2BB	AGCGCTTATTGTAGTGAGCC	70	38	53	84	54	52	61	28	49
HIST1H2BB	TTCTAAGAAGGCTATCACTA	40	38	31	45	26	28	36	11	33
HIST1H2BC	CGACATATTTGAGCGCATCG	25	15	14	33	22	22	20	7	15
HIST1H2BC	TTACTCTGTGTACGTGTACA	159	96	102	182	85	128	103	60	98
HIST1H2BD	CTATTCAGTGTATGTGTACA	18	13	13	17	7	7	10	6	13
HIST1H2BD	TTGGCAAAGTTACTTGGAAC	28	20	16	49	20	22	28	13	20
HIST1H2BE	GGGACAAGTTTACTTGGAGC	16	17	16	19	19	7	14	2	16
HIST1H2BF	ACGTTAGAATTACTTAGAGC	24	22	22	29	13	25	16	11	20
HIST1H2BF	GTCCGCTCCTGCTCCAAAAA	19	16	13	16	10	8	17	2	11
HIST1H2BG	ACCTTCGGACACTGCGTGCT	25	12	20	31	24	32	21	13	20
HIST1H2BG	GAAGCGCAAGCGCAGTCGTA	1	1	1	4	0	0	1	1	1
HIST1H2BH	GGAGCGGACTTAGCTGGATC	24	19	21	32	13	18	15	8	21
HIST1H2BH	TGCGTCCATTTATTTGGAGC	11	13	7	18	9	7	8	5	11
HIST1H2BI	GTAACTAGTTTACTTGGAGC	17	22	7	18	10	16	16	6	18
HIST1H3A	CAAGGCGCCACGCAAACAGT	50	30	36	71	38	42	43	18	38
HIST1H3A	GTAATCACGCCCTCTCTCCG	13	13	11	24	13	11	11	5	14
HIST1H3B	AAAGCCTCACCGTTACCGCC	6	6	12	15	6	6	7	0	4
HIST1H3B	CTCGTACTAAACAGACAGCT	10	6	8	11	6	8	3	1	5
HIST1H3C	CACGTCGCATCCGTGGGGAA	1	5	5	9	8	10	4	4	8
HIST1H3C	GAAACCTCATCGCTACCGCC	2	1	7	2	3	2	2	0	4
HIST1H3D	TGAAGTCCTGCGCGATCTCA	32	23	12	36	20	24	17	8	26
HIST1H3E	GCGCGGTGCTTTACCGCCTG	2	7	5	4	3	5	9	1	6
HIST1H3E	TATGGCGCGTACTAAGCAGA	26	21	28	43	17	30	23	17	27
HIST1H3F	GTTTGCTTCGTGCGTGCCAT	67	44	60	102	49	61	58	31	53
HIST1H3G	CAAGTTGCCTTTCCAACGCC	31	19	21	30	17	28	24	11	20
HIST1H3G	TCTGCGCTTTCAGAGTTCCG	31	32	34	51	25	33	28	22	28
HIST1H4A	CCGTGACGCTGTCACCTATA	23	19	20	27	18	19	21	8	25
HIST1H4A	TCCGCTTCACACCGCCACGC	48	37	39	85	36	58	39	18	41
HIST1H4B	AATTTCCGGTTTGATTTATG	10	4	4	6	4	6	5	2	5
HIST1H4B	TGGTTAGACATGTCTGGTCG	28	20	22	42	22	24	21	5	26
HIST1H4C	ATTCGCCGTTTGGCTCGGCG	20	15	6	7	8	9	16	6	8
HIST1H4C	TCGAGACGCCGTCACCTATA	34	23	19	35	17	27	22	10	17
HIST1H4D	GACCCTTTCCGCCCTTACCG	11	12	12	12	8	10	10	4	18
HIST1H4D	TATTGTCACGCAATACCTTA	41	29	41	28	27	38	26	12	15
HIST1H4E	GTGTTGGTCATGTCTGGTCG	13	3	9	18	14	9	6	4	14
HIST1H4F	CGGCGGCGTGAAACGCATTT	32	26	32	48	18	24	22	11	21
HIST1H4F	TGCGTTTCACGCCGCCGCGT	6	5	5	12	11	7	4	5	5
HIST1H4G	CAAGCGCCGGATAGTGCACT	15	7	12	26	10	17	13	6	13
HIST1H4G	TGGCGGTGTCAAGCGCATCT	38	31	33	64	23	33	35	10	37
HIST1H4H	AGGAGCTAAGCGTCATCGCA	9	11	6	19	6	6	11	5	10
HIST1H4H	CACGAGTCTCCTCATAGATA	6	3	7	11	7	8	2	4	9
HMG20B	CACTCACGCGGCGGCCGCGC	36	29	31	56	25	32	33	7	21
HMG20B	CCCGGAGCCTTGCCGCCCGC	16	18	10	23	18	16	9	11	17
HMG20B	TCACCACGAAGCCCCCATGC	58	35	23	84	47	42	46	17	42
HN1	TAGGGAGAAGGTGATATTCA	47	40	51	76	35	37	42	28	49
HNRNPC	TTGTTTTTCAGATATTAACC	6	4	7	7	2	7	7	4	5
HOMER2	CCCAAACTTCTGTGACGTTT	75	43	64	101	56	75	60	28	52
HOMER2	GTGACCGCCTGCTTGCTCGC	41	28	41	63	33	42	36	29	38
HOMEZ	GAGCCCGAGTAGTCTACCGT	30	18	20	48	25	31	28	17	28
HOMEZ	TCCCCCCGGCCCATGGTGCG	17	13	11	20	13	13	11	6	13
HP	AATGATGTCACGGATATCGC	61	48	63	107	58	60	60	35	48
HP	CAGCTTTTTGCAGTGGACTC	31	30	26	71	27	36	23	19	34
HRH4	AATAACTACTTCGATGTCTA	45	25	30	46	29	23	33	11	22
HS3ST6	GACGCTCCCCGCTGACGAAC	24	24	33	39	11	20	26	14	25
HS3ST6	GGGCCTGAAACGGGTCGTCA	0	0	1	4	2	2	1	1	3
HS3ST6	TTCCCGCAAGCGCTCATCGT	44	42	44	68	40	56	41	30	47
HSBP1L1	GGAACATTTTCAAGCTCTGA	0	0	0	0	0	0	0	0	0
HSBP1L1	GGACTTACAGAAGAATGTCA	6	1	6	11	3	1	6	2	0
HSBP1L1	TCAGGCAGAAAATCTATTTC	16	12	7	17	11	5	19	2	7
HSBP1	CGTCCCTTACCACCGAGGTG	60	26	32	70	37	47	46	15	42
HSBP1	GGATATTTCTCCCAATGATC	42	26	27	83	32	29	40	15	36
HSD11B1L	GAAGCCGTCCAGCGCAAACT	122	96	90	191	108	105	94	40	93
HSD11B1L	TTTGCGCTGGACGGCTTCTT	38	25	21	51	26	28	26	11	25
ID4	ACGACTGCTATAGCCGCCTG	26	13	21	35	10	8	15	2	13
ID4	AGTCGTTCATATCGCACTGC	182	113	154	233	133	122	133	73	107
ID4	GCCCTGCTTGTTCACCGCGC	31	25	33	42	24	32	24	12	29
ID4	GGCCGGCGCGGTGAACAAGC	13	11	10	10	9	13	3	3	9
IFI30	ACTTCTTCAGGGGCCCCCGC	0	0	0	0	0	0	0	0	0
IFI30	AGAGGAGTGCAAATTCAACA	23	10	24	49	20	25	19	9	13
IFI30	GGAGATCCTCAATGTCACGC	49	38	29	51	15	43	36	28	27
IFI30	TGGGAGTTCAAGTGCCAGCA	14	6	9	8	5	6	8	6	9
IGFL1	CGGATGACAGGCTTTGTCGC	33	18	26	39	25	20	23	22	21
IGFL1	TGATGATGCCGTCGTGCCCT	33	18	27	43	19	25	24	14	23
IGFL1	TTGCCATTTTCTGCATCTCC	32	26	29	45	14	22	19	14	21
IGFL2	ATCATGAGGTTCAGTGTCTC	30	16	22	45	17	25	16	6	21
IGFL2	CGACTACCCCAGGAGTGTGC	28	19	19	28	19	17	13	13	11
IGFL2	GTCTCCTCCTCTTGTGTCCA	188	154	158	284	143	171	172	79	148
IGFL2	TACTCACCGATGACTTCCCT	129	90	106	173	94	107	94	46	98
IL25	CCTACAGGTGGTTGCATTCT	21	18	17	33	21	21	20	13	20
IL25	GCCGCCGGTAGAAGACAGTC	28	29	19	54	23	26	26	10	29
IL25	GGGTGGCGGTTGGGCCTAGC	26	14	14	28	10	16	21	7	13
IL25	GGTCCGGCTAGCCCATCACA	14	15	16	29	19	14	10	7	5
INF2	CTGCCATCCAACGTGGCACG	37	26	19	32	26	24	21	10	18
INF2	TGCCGACCTGCTGATCCAGC	102	91	97	201	77	99	75	48	77
INF2	TGGGTTCACCCGCCGATGGC	42	33	39	50	30	33	45	21	24
INF2	TTTCGAGGAGGCTAAGGCCG	27	17	26	29	11	20	27	8	10
INTS2	AGCACAAGACGCAATCGACG	30	17	21	46	18	34	22	6	15
INTS2	GTACTTTGTATTTTACAAGC	22	22	20	37	16	15	16	4	17
INTS2	TCTTGTGCTTAGTGAACTGT	62	42	49	89	49	44	50	24	44
INTS6	CCGTCCCGCAGCTCCGTGCC	40	43	36	66	35	26	47	21	40
INTS6	GGCTGTTACCTTGATAGCAT	13	9	13	25	8	12	17	10	15
ISM2	AGGGGTACTCAAGGTTGTGT	16	19	17	35	9	12	19	8	18
ISM2	GGCCGTGGTCCGCGGAGCCG	8	7	5	9	4	3	7	2	2
ISM2	TCACCTCTGCGAGCCTCGTG	109	78	75	121	52	97	65	28	68
ITGA11	CACGTTACCCAGGTTGAGTT	35	27	23	43	24	30	23	19	17
ITGA11	GTGCAGCAGCACGACATCAG	25	25	30	48	23	17	22	12	17
ITGA11	GTTCACGGACACCTTCAACA	29	19	18	33	22	18	21	5	17
ITGA11	TGTACACGTCTCCCGTCTTC	104	53	64	110	60	84	73	37	65
ITGAM	CCCATGCACCTGTTAACAGA	19	23	16	34	17	18	12	5	17
ITGAM	CGAAGCCCCTTGCGTTCTCT	73	35	56	73	54	50	45	24	45
ITGAM	TTAGCCTTGACCTTATGTCA	137	91	116	168	86	127	125	40	83
ITPK1	CAGGCTCGTGAGCTCCATGA	75	46	54	89	46	31	44	25	42
ITPK1	GATCTGCTCGCCACCCTTCA	54	45	62	102	43	43	54	26	51
ITPK1	GCTTGTGGATGATGACGTCC	46	36	43	55	29	38	47	17	37
ITPK1	GGCCCTGCTCCTCGATCGGC	25	29	26	38	22	31	28	13	33
JARID2	CTTCATGCCAGTCGACCCCC	173	93	119	187	90	110	104	41	98
JARID2	GATTCCGTGGTCAGAAGAAC	17	6	8	8	4	3	3	6	4
JARID2	TTCCTTTCCTGGGGGTCGAC	40	38	25	58	27	34	32	18	26
JDP2	AAGTCGCAGCAGCCCGATGC	42	42	52	79	43	56	54	23	36
JDP2	CCGGACCCTTCGGTGACCAC	32	35	30	56	25	40	29	25	26
JDP2	CTCACAGCTAGATGAGGAAG	23	8	10	18	7	12	8	6	11
JDP2	TACGCTGACATCCGCAACCT	56	39	43	64	44	61	39	16	37
JKAMP	CGAATATAAAGAACACCAAC	23	8	16	19	20	16	13	10	8
JKAMP	GAGTATTGATGCTTTCTGAC	28	48	43	82	30	29	33	24	36
JKAMP	GATATTCAACCAGCATGCCT	63	41	48	75	44	46	59	28	45
JKAMP	GCATGCCTTGGACTTTATTG	28	23	35	35	21	26	36	18	20
JKAMP	TCTTCCCACAATAAAGTCCA	77	59	54	92	51	77	48	27	45
JMJD8	AAGGTTCCCGGCGTGCAGCG	15	11	16	19	2	15	10	7	7
JMJD8	ACGAAGCCAGCAACCTGTCG	20	17	19	24	12	12	15	13	14
JMJD8	AGCGCGAGCAACCGCGACGC	38	25	29	49	23	34	30	13	29
JMJD8	GGGCCCTGTGCTCCCGCGAC	36	21	21	40	14	19	15	17	21
KAAG1	AGCGTGCTTGTGTACCGCAA	52	30	53	76	36	36	42	24	40
KAAG1	CGACGCGAAGCAGCGAGCTG	13	6	6	13	8	10	4	4	9
KBTBD13	CACTGTGGAACACGTCGCGC	11	11	10	18	6	15	9	7	10
KBTBD13	CCTCTGGAATTCGCCGCCGA	1	0	1	5	0	6	3	1	2
KCNH5	AGTTTGCCTGACTTTCTCAA	60	53	48	82	40	48	40	21	45
KCNH5	CCGTCATTACTATAAACTAC	32	43	36	66	29	39	35	25	28
KCNH5	TGCAGAAAAGCAGCACTTGC	7	4	4	9	8	6	5	2	6
KCNH5	TTCCCCCCCAGTTTTATGTA	110	95	81	149	75	96	89	39	86
KCNQ4	AGCATCCGGCGGACCAGACC	20	8	22	20	10	9	10	10	11
KCNQ4	CAACGAGTGTCTCCTCATCT	50	33	36	68	29	35	33	27	29
KCNQ4	CAAGATGAGGAGACACTCGT	19	13	18	24	19	15	17	11	21
KCNQ4	CTCATTACCGATGACACAGA	0	0	0	0	0	0	0	0	0
KCNQ4	TCGGCTTGGAGTACATCGTC	9	17	15	18	12	9	17	2	6
KCNQ4	TTTGCTGGTCTTCAGCTGCC	42	32	22	60	33	34	20	15	27
KDM8	GCCATCGGGCCACCACCAGC	3	4	4	10	3	4	5	1	3
KHSRP	AGTGCTGTTATTCACTGTCG	53	33	39	72	31	37	35	16	32
KHSRP	CCTGGACTTACAGTCTCCCT	39	30	28	52	37	41	29	16	20
KIAA0182	GCTCCAACCAAAACCGTGAA	6	9	5	15	8	11	5	4	6
KIAA0182	GGCCCTATCATCGTCCCCCC	13	8	18	20	5	9	9	4	11
KIAA0284	CGATAACCTGATGCTGAACC	63	37	53	48	43	44	53	18	31
KIAA0284	GCACCCGCCTCAGTTCCTTC	44	37	33	58	31	32	49	26	38
KIAA0284	GCCGACTCACTTCATCTTCT	109	78	98	162	78	69	89	38	90
KIAA0586	GAAGAGAACAACAAGCAAAA	30	19	15	41	21	22	35	15	29
KIAA0586	GCCTCTATTAGAAAATCCCA	23	23	21	44	21	26	19	14	19
KIAA0586	GCTTACACTTTCTGACACCA	132	98	116	215	110	95	137	38	96
KIAA0586	TGCAGTGCAAGTGTTGCCTT	149	111	121	264	131	127	114	53	123
KIAA0664	ACGCGGTGATGCTGACTTGC	7	6	9	17	7	6	8	5	3
KIAA0664	CGCACCTCCCAGGTCGCCGT	9	7	10	13	8	11	16	7	9
KIAA0664	GGGCGGGTTCCATCCGCTCA	13	6	8	15	11	7	9	4	9
KIAA0664	GTTGCAGTCAACCCCGTTGA	69	62	46	89	36	39	70	17	37
KIAA1328	CAATCAGTAGTATACGTTCC	62	33	36	72	31	51	42	21	30
KIAA1328	CCCCTCCCGCCCCAGTGCCG	39	50	35	53	26	35	26	16	30
KIAA1328	TTGTTTCAAGATGGCGGACG	10	6	8	11	9	4	7	8	13
KIF26A	AGCGCCCCTCCAAGACCCGC	5	4	4	10	7	9	6	2	4
KIF26A	CAGGCCTTCGACAAGCCATC	22	12	11	21	5	18	7	6	10
KIF26A	CTCGACAAGCTACCAGCACC	127	96	93	162	79	94	102	51	97
KIF26A	CTGATGGCTTGTCGAAGGCC	28	18	21	37	15	18	28	9	20
KIFC3	CAAGAACCGGGCCATTGAGG	20	15	30	16	18	13	16	18	12
KIFC3	GCTGTCAGAGCTGAACCTAG	2	2	0	2	0	1	1	1	1
KIFC3	TGCCATGTACGAGTCAGAGC	56	34	38	60	30	36	34	19	34
KNTC1	AAGCTGCATGCCTGTATCTT	22	25	36	39	19	21	25	8	26
KNTC1	CTTTTGGTTGGCGAGAGAAG	1	0	0	0	0	0	0	0	0
KNTC1	GTAGTTGGCCTTTGTCAAGA	26	34	31	40	23	24	32	12	25
KNTC1	TGTCAAGCAATATCACTGAT	76	45	61	92	48	59	50	12	59
KRTAP4-11	ACCATGGTAAACTCCTGTTG	27	21	30	44	23	29	21	13	19
KRTAP4-11	GCCACAACAGGAGTTTACCA	18	15	17	24	16	22	14	8	12
KRTAP4-7	ACAGCACAAGGGGCGGGGAC	27	15	14	14	12	14	17	8	7
KRTAP4-7	CTGCAGCCAAGACCTCTGTC	31	27	27	39	31	31	26	7	21
KRTAP4-8	ACTGTAGCTGGGGCGGTAGC	43	29	35	49	30	35	30	13	27
KRTAP4-8	AGGCGCAGCACACGGGGCGG	1	2	3	2	0	3	1	1	1
LCMT1	CCACTCCCGCCAGGTCACAC	51	36	32	67	32	44	31	20	43
LCMT1	CTGTGACTCTAATGACTTGC	88	73	72	153	61	79	89	44	79
LCMT1	TCCAGGTTTGCAGTAAGCAT	24	13	26	39	18	18	22	17	27
LECT1	AGCTCCACTTCCCATTTTAA	42	18	30	58	18	26	32	17	24
LECT1	CATTACACCATGAGTATCAA	113	82	94	159	83	97	81	51	80
LECT1	GCAGGCGTACGCTACGCTGA	128	84	72	167	103	88	92	42	71
LINGO1	GGAGTCGTTGCCGCCCGCGT	3	4	3	4	3	4	0	3	2
LINGO3	CGAGAACGCCATCGCGCACG	26	16	11	21	13	19	16	14	8
LMF1	CCGGCACTCACAGTACACGA	18	18	17	23	15	18	16	8	11
LMF1	GCGCCCTGACAGCCCAACAA	14	22	12	29	8	15	11	6	9
LMF1	TGCAGGGCCTGATCAAGATC	5	7	11	13	10	8	7	5	9
LMTK3	AGCTCAGGTGCTGCCGGCTA	21	12	12	21	14	11	15	7	13
LMTK3	GCCCCGTTTGCAGCACAGAC	15	12	8	21	21	18	21	7	15
LMTK3	GGAAATGAGGACCACAGCGT	10	12	15	18	10	11	10	5	8
LOXHD1	AATGTGTGCCGTTATCGATG	58	47	63	68	47	57	55	13	35
LOXHD1	AGCACATAGGACTCATCCAC	22	11	15	37	17	24	17	5	6
LOXHD1	CCTCCACTGCCAGCCAACGT	43	41	35	67	37	44	28	18	30
LOXHD1	CTTAACTGCGACGGTGTAGG	17	19	10	16	13	14	13	4	4
LOXHD1	TGCTCCCGTTGATGCCGTAG	51	42	53	74	36	42	38	18	35
LRFN1	CAGCAGCGCTATTCGTTCGA	7	9	6	10	6	6	11	6	5
LRFN1	CGTCGGGCGGGAGTTTATGC	13	11	12	30	8	18	10	6	17
LRRC43	ACTGAGCGCCAATCGAATCA	65	46	63	77	35	65	36	18	52
LRRC43	ATCCACCTCCTTGATTCGAT	47	24	49	64	38	40	36	27	35
LRRC43	CGCGCTTTCTTCCTCAAACT	41	19	27	54	27	27	22	17	30
LRRC43	CTGTGATCGTCAGCGGGTTC	5	3	4	12	4	6	6	4	5
LRRC48	GAACCAGCCGTGCAACTCGA	77	49	65	91	36	51	60	18	54
LRRC48	GGACGATGACATGCTCAAGC	38	27	38	63	26	32	33	15	27
LRRC48	TCCTCCGCATAGACAACCTC	43	20	23	42	17	24	28	16	21
LSM7	AGTACATCGACAAGACGATC	27	18	18	18	15	15	16	5	12
LSM7	CTCACCTCGCATGTACTCAA	63	48	42	74	36	44	44	13	41
LSM7	GATCGTCTTGTCGATGTACT	44	38	33	67	35	38	39	12	36
LSM7	TGCCGTCCAGCACAAGGTTG	48	32	33	52	31	39	45	23	36
LYPD5	CCCAGCTCAGCAATGGCAAT	83	64	60	95	61	69	67	29	49
LYPD5	GGCAGAGCGCAGCCCCAAAG	5	3	3	7	3	6	5	1	6
MAK	CACGTATGGGAGTGTGCTTA	20	8	13	19	8	13	9	5	14
MAK	CATGAACTTGAGAGAAGTTA	2	1	2	7	3	4	7	3	4
MAK	GCCGTCCCCCAACTGTCTCA	44	38	40	49	23	33	38	13	30
MAMSTR	AGCGAATGATTTGGGAACGC	80	52	64	99	50	64	53	31	45
MAMSTR	ATTCGCTCCAAGTTCCGATC	95	60	60	99	44	64	47	27	60
MAPRE2	GTTGAAATGAACTGTTCCTC	35	20	26	40	16	19	26	11	23
MAST3	CTCGCGTCTCTCCCATCTTC	51	38	33	81	29	45	42	20	31
MAST3	GAGCTGAGCCTGCCACGCCG	39	33	44	52	40	27	29	12	22
MAST3	GGGTGTGTTGGTTCCATAGC	3	2	3	5	0	2	4	1	1
MAST3	GGTGAACTCACCCACGTCCT	13	9	11	26	3	13	14	8	11
MBD2	CGATCCTCTCAATCAAAATA	23	12	12	37	22	25	15	9	22
MBD3L3	CGGCCGGTGAATCTCTGGAC	37	20	20	33	15	21	16	11	11
MBD3L5	AGGCAGGCAGAAATGCTGAC	10	14	8	14	7	9	6	1	9
MBIP	ACTTCAGTCTCCGATTAAAG	29	23	31	38	23	22	27	12	17
MBIP	ATCGCCCGAGCAGCGGTGAC	19	16	15	34	18	9	16	3	13
MBIP	GCCTTTATCTGAACTACTTC	42	39	47	64	39	33	32	12	41
MBIP	GCTCGGGCGATTAAGCTCCG	8	2	5	7	3	5	7	2	10
MCF2L	AAGCAAAGCGCTTCTTTAGC	37	24	28	55	18	21	22	13	23
MCF2L	CTTCAGCGAGATTCCGGACA	4	5	3	8	1	3	5	3	2
MCF2L	CTTGTCCGGAATCTCGCTGA	98	53	78	96	71	74	75	27	74
MDGA2	AAGAGGAGCGCTACTCCGAA	32	28	33	39	33	27	21	21	32
MDGA2	AGGTCCCGTTGCGTACCCCC	30	23	25	42	19	23	28	15	21
MDGA2	GGGTACGCAACGGGACCTTC	21	13	19	51	17	21	14	8	17
MDGA2	TGAGTGCACAATACGAACCG	34	23	30	32	31	26	23	16	24
MEF2A	AGACACATTTCTATGTAATG	89	68	70	117	68	71	59	26	49
MEF2A	ATACCTGCATTGCCAGTACT	184	125	161	242	119	141	126	78	109
MEF2A	GGACTGCTTCCAGCTCCATT	79	50	50	102	61	56	60	24	50
MEF2BNB-MEF2B	CCAGGGAGCCATCTACACTG	84	72	65	106	59	83	65	33	57
MEF2BNB-MEF2B	GCGTCGCTCCCTCCCCGAGC	36	42	35	71	28	22	34	12	34
MEF2BNB-MEF2B	TACAGGCAGACATGCAGCGT	50	52	49	86	33	35	41	25	34
MEP1B	ATAGACTCACCAAAGTTTTC	7	4	3	14	5	7	7	4	3
MEP1B	CAGGCAACTCCAGAAAACTT	3	8	13	10	10	10	6	2	7
MEP1B	CATTGATATCAAATATGTCC	40	45	45	76	45	39	46	29	36
MEP1B	TTAATCAAAGATGTAGATGG	21	16	19	38	15	22	20	12	13
METTL23	CTTGATAAGTAGACCACAAT	14	16	10	26	8	10	12	2	10
METTL23	GAATAACCTGCCACATCTGC	51	27	29	55	26	32	28	15	34
METTL23	TATTACTTCTGCACCACATT	33	26	27	60	18	40	49	10	26
METTL23	TGTGGTCTACTTATCAAGTT	13	10	10	19	15	7	10	3	11
METTL2A	ACCTGAATGTAGAAACAATG	53	40	29	42	20	43	27	13	26
METTL2A	AGACGCGCGCCGGATCTCTC	14	22	30	36	15	19	12	9	17
METTL2A	CTGCAGTCCTCGCCGATAAG	21	24	16	42	23	19	17	10	12
METTL2A	TCCTCATTGTTTCTACATTC	23	23	25	32	17	24	18	13	19
MGAT5B	CGTCTCCGACATCGCTGTGA	35	22	30	37	22	17	21	16	21
MGAT5B	TAGCCTGGATCCGCTCCATG	18	23	23	42	22	22	18	10	28
MINK1	ACATCGACCTGTCCGCCCTG	117	79	106	145	71	79	81	36	67
MINK1	CGCAACATCGCCACCTACTA	121	85	106	162	85	95	86	49	99
MINK1	CGGCGCGCTCACCCGCAGGG	44	25	31	47	29	33	35	22	34
MINK1	CTTGATGAAGGCTCCGTAGT	90	85	76	138	57	94	68	32	81
MLL4	CAACGGGGCCGAAAGAGTGC	11	11	9	18	18	10	13	6	4
MLL4	CAGAGCTACCCGCACTCTTT	21	18	26	46	22	23	17	4	16
MLL4	GTCACTCACCTCGCTGGGAT	24	15	15	30	14	23	19	16	11
MMP28	ACGAGTCATCTGGCGCAGGG	0	0	0	0	0	0	0	0	0
MMP28	CGGTCCAACACGCCGCTGAC	12	9	8	11	6	8	5	4	9
MMP28	CTCGATTCAGCGATGCCATC	15	8	6	24	9	10	10	8	11
MMP28	GATGGCATCGCTGAATCGAG	8	5	11	12	2	5	10	5	4
MRS2	ATTCTTCAGGTGAAGTGCAC	57	39	33	73	44	53	35	24	40
MRS2	CCCGCGCGATGAGACTTCCC	11	5	12	17	9	12	8	9	10
MRS2	GCCCGCAAAGCTGCGCCGCT	9	10	9	19	11	8	6	2	9
MSL1	CCACAGGGTTCCTCTTTAAT	9	8	8	15	3	11	7	3	9
MSL1	GGATTGAACGTATGGAAAGG	10	7	12	15	9	5	7	2	8
MSL1	TAAGCACTCTCCTATTAAAG	14	17	6	12	8	13	15	7	5
MSL1	TCCACTCCGCCCACATGAGA	45	54	43	69	32	46	41	20	40
MTFMT	CCGTAAGTCGCCCCCTCCAT	31	21	20	52	19	28	21	12	24
MTFMT	CTCAGCTTCCCGTATATGAG	26	22	17	39	17	29	24	8	20
MTFMT	GTTTGGCCGACTTTTGAATG	31	16	32	56	23	24	29	16	19
MTMR10	ACACAAGCCAGTACGATTTG	22	23	25	29	18	32	17	3	24
MTMR10	GACTGACGATAAGATCAATT	17	12	15	30	11	13	13	9	13
MTMR10	GCTTTCCCCACAAATCGTAC	26	26	26	52	33	31	21	19	32
MTMR10	TGTTTACCTGGCAAAAGGAC	16	10	12	21	15	10	8	7	7
MTUS2	ATGGCTGACCGATAGAAAGT	13	4	13	14	6	6	8	3	4
MTUS2	GGATCGGTTACCTGAAGGAT	8	2	2	10	2	3	5	2	8
MTUS2	TCCCGGATACTCACGTCTCC	48	38	45	88	41	37	43	19	37
MTUS2	TGCCGGGAGACGTGAGTATC	5	5	1	6	1	3	3	1	1
MUTED	CAGTCTGTAGACTCCAACAG	61	40	48	88	50	41	43	21	43
MUTED	CGAGTTTCACCTTGAATAAC	17	13	21	37	22	21	10	13	14
MUTED	TTCGTTCCTGTTCCCTCTGT	123	110	75	158	93	94	101	36	75
MYADML2	CCGCAGCCGTCGCGCATAGC	29	30	39	62	22	35	43	22	32
MYADML2	CGAAGGCCTGGACGATCTTG	65	39	56	81	30	57	47	26	28
MYH13	GCTCACTCTGAACAATGACC	28	20	24	33	14	18	23	3	21
MYLIP	ACAAGAGGTGGCCTGCCAAG	20	25	27	33	20	26	23	11	21
MYLIP	ACTTAGAGTCAAGTTCTTCG	29	17	21	39	33	31	27	7	27
MYLIP	GAGCTCCTCATAGTTATACT	32	18	24	46	24	26	29	7	23
MYLIP	TGGATGGGCTAGCCCCTTAC	9	9	12	13	4	6	8	6	8
MYO18A	CATCGAAGTACAGCTGTCAG	87	60	80	138	64	64	68	35	45
MYO18A	CTGACAGCTGTACTTCGATG	60	46	62	98	52	49	59	23	56
MYO18A	GCGTGAATCCAAGACGCGCC	30	26	21	47	12	31	29	9	18
MYO19	ATGGTACTCTCTCATTAGCT	114	104	125	167	82	107	89	52	107
MYO19	GACACATTCTACACCAATGC	75	63	55	115	69	50	58	50	69
MYO19	GGTCATCCAGTTTGTACAGC	73	49	50	108	40	48	44	26	57
MYO9B	AGATTATTTCTACCTCAACC	4	3	6	10	4	4	6	1	4
MYO9B	CAAGTCAGCTACCTAGAGAG	6	5	4	7	3	3	8	2	1
MYO9B	CCCACAACAACAACTCCAGC	27	30	11	32	17	30	27	5	24
MYO9B	TTGAGGTAGAAATAATCTTC	26	29	25	39	25	22	22	21	22
MYOM1	ACGCTCCGCCGTCTACACCC	36	37	44	65	38	28	40	29	32
MYOM1	ATAATCATCTAACAGCAGAC	41	26	38	51	36	39	30	12	21
MYOM1	ATGGGAGGAGCCATAATCGT	44	38	30	55	24	52	43	15	30
MYOM1	CACTCACCGTCCTGAGAAAA	29	19	18	45	19	14	23	11	19
N4BP1	AGCCCCTAGCGCGCCGAGCA	9	7	12	10	6	11	7	3	7
N4BP1	AGGCGTGATCCTAATGTCAC	43	26	51	78	33	47	36	14	38
N4BP1	CGCCAAACAGGCCCTCGATA	14	9	16	20	16	14	12	2	9
N4BP2L2	CTTGTTGCCTGATGACTATG	26	18	17	28	11	21	12	14	15
N4BP2L2	TAGAAAAGACAGAAGAAGAT	0	0	0	0	0	0	0	0	0
N4BP2L2	TCTTTAGTGTCTTCCAGTCA	11	10	11	18	15	13	2	6	8
NAA16	CAACCTCTTCAAACGCATCT	123	89	98	141	72	98	88	57	81
NAA16	CCTCCATGTTCAGCAAATTT	152	107	107	176	99	118	111	53	108
NAA16	GAATCATCTTGCAAAACTTG	7	4	3	13	2	3	5	2	5
NAA16	TCACCAAGATGCGTTTGAAG	55	47	31	68	27	35	33	16	23
NAA60	AGCTACTATCATTCCCACAA	12	11	11	26	16	15	14	5	10
NAA60	AGTCGCGTACATCCTAAGTC	129	86	105	173	92	103	99	54	88
NAA60	ATATCACGATACCATGAGTC	18	13	15	22	12	10	13	4	18
NAPG	GATACGCCCTATTATTTTCA	68	54	67	96	46	47	56	24	52
NBEA	CTTGACAGTGATGCTGTAGC	43	29	38	61	20	34	34	14	27
NBEA	GGTTGGTGGAGAATTTGACT	22	18	28	33	18	22	20	8	12
NBR1	GCCTCACAGCATGGAACCAC	10	11	9	10	8	11	10	6	9
NBR1	GTCACATTTAGAGTAACCTG	11	7	10	13	9	12	9	7	8
NBR1	TACTATTCAAATAAAATACC	17	17	14	31	17	22	18	6	19
NDRG4	CCATGGTCACGTCGTGGAGC	44	31	39	54	23	34	34	17	34
NEDD4L	ACTTTCTCCTCAGACCAAGA	28	18	28	40	20	26	26	12	18
NEDD4L	CAGTCATAAGTCTCGAGTTA	33	24	25	55	18	17	32	17	25
NEDD4L	CTCGCCAAAAAGGACATCTT	169	122	131	208	104	129	101	69	117
NEDD4L	GAAACTTTCATTGTACGTAG	71	69	58	122	41	53	65	30	58
NEDD4L	GGAGCGACCCTATACATTTA	17	13	15	27	14	18	16	13	16
NEDD4L	GGCTCCAAAGATGTCCTTTT	155	129	127	217	109	119	119	58	129
NEDD4L	GTACCTCCATGTCATCCCTC	259	185	192	366	161	209	200	80	189
NEDD4L	TACAATGAAAGTTTCACATA	133	87	87	141	78	93	89	60	75
NEDD4	AATATTTCTTCATTCCACTT	25	23	22	42	13	19	13	15	16
NEDD4	GTCCCCGCACCTCGTCCTCC	28	21	28	38	15	24	21	12	16
NEDD4	TTCGGAAATGGCAACTTGCG	16	4	7	19	9	8	11	8	11
NEDD4	TTTAGAGTTTGAATCCAAAG	10	5	8	10	10	5	9	4	6
NEDD9	GGATATCATAGACGTCCTTT	9	4	4	11	1	5	7	2	7
NEDD9	GGTACTCGTATACGTAGCCA	20	19	16	28	17	12	8	7	13
NFATC4	AAGTCCGCCGTGTCTTCTGA	90	81	77	121	62	72	66	51	65
NFATC4	ACTGACTACGGCTTCATAGC	165	127	125	188	94	139	118	53	108
NFATC4	CAGTGCCGATGAACATCTGT	179	155	143	250	134	138	152	71	106
NFATC4	CGCAACCCTCACCTGAAGAT	156	125	138	232	155	151	133	72	140
NFIX	GGGCACTGACCGTTGGGCAG	5	4	2	6	3	3	2	1	4
NFIX	GTTTTGTGACTTCCGGGGTC	2	0	0	1	1	0	1	0	0
NFIX	TCAGATAGTTCAAACCAGCA	15	7	19	17	15	18	16	11	23
NHLRC1	ACTTCGCGGAAGGGGTCCTT	3	2	3	6	3	1	3	0	1
NHLRC1	CTTCCGCGAAGTCGACGTCC	14	12	15	19	8	10	5	2	8
NHLRC4	GGTGCACAGGCCACTCCCAA	35	35	20	49	25	25	36	7	22
NIPA1	TGGATTCACGACCGTCTCCG	14	14	18	26	14	9	14	4	12
NKIRAS2	CAGAGAGTCTTTTCAGCGTG	35	27	21	40	21	33	19	20	18
NKIRAS2	TGGGCTCCATTGAGACAGAC	3	2	4	6	3	4	3	1	5
NLE1	TCACCCGCACGAGGTTGTAT	45	22	35	56	25	37	34	19	24
NLE1	TGAGCCGATACAACCTCGTG	17	6	8	12	10	15	9	3	8
NOL7	GGAGCTGTTCATCGAACAGA	9	7	5	13	10	5	5	5	12
NOL7	GTCGCTTCCTCTTCTCCTTC	103	83	85	123	69	73	75	37	68
NOL7	TACAAAAAGTACAGTCTGTC	21	16	12	24	10	13	8	8	7
NOXRED1	AGTTCCAGACATCTCTCAAT	149	105	122	196	78	108	97	51	90
NOXRED1	CGATCATCAGTCCCCGAGAA	42	21	24	43	27	35	28	13	24
NOXRED1	GAGATCCGCAGGCTTTCAGC	1	5	5	6	6	6	3	2	2
NOXRED1	TTCCAGAGGAAGATCGTATC	44	16	32	44	29	29	31	16	27
NPEPPS	TAGAAGATGACAGATTATTG	56	36	41	85	39	53	37	19	38
NPEPPS	TCCCAAAAGAAGTTCTGTGC	7	4	12	14	4	10	8	1	7
NPLOC4	GATAATTCGTGTCCAGTCCC	45	42	45	72	36	37	38	15	33
NPLOC4	TGTCCTTCCACGCCTACATC	28	17	23	37	29	31	14	15	18
NPLOC4	TTTAGATAGTCCTCATCGAA	53	29	33	51	22	26	29	14	19
NR2F2	CCCAACCAGCCGACGAGATT	44	37	38	65	36	37	38	19	36
NR2F2	GCAATTGTTTTTCGTCCGTT	4	8	9	6	2	2	9	3	7
NRSN1	AGGACCGGACTCCATAGCGC	10	9	7	15	5	14	5	4	8
NRSN1	CTGCCAGAACAGTCAATCCG	37	42	36	65	33	22	30	21	35
NRSN1	GATCCTCGGATTGACTGTTC	3	2	6	12	7	4	4	3	4
NRSN1	GTTACCAGCGCTATGGAGTC	12	8	7	9	10	11	6	5	13
NRXN3	GCTGGCGCTACGTACATCTT	36	26	26	44	33	31	22	16	32
NRXN3	GTAGGATAATGTTCATTCAC	55	49	45	88	38	43	39	16	33
NRXN3	GTGAATGAACATTATCCTAC	75	84	71	125	63	65	89	31	54
NUP153	ACACTTCATTGCCACCTCTG	66	45	51	92	57	44	51	24	48
NUP153	CCATCTGGTATATGCCGATG	55	32	39	62	32	48	39	26	37
NUP153	CTCAACAGGGCATTCTTAGC	14	13	12	23	2	12	14	6	18
NUP153	GAGTGAGAACGTTCAGCTTC	20	19	20	29	18	16	13	14	15
NUSAP1	AAGTTGTTAAAAGCCTTGAA	28	17	32	40	15	27	23	8	16
NUSAP1	ATGTTTAATGTAGCCTTTCA	49	37	64	82	33	41	39	25	42
NUSAP1	CTTGCACCTTCTCCTTGTTT	385	257	269	452	274	248	279	126	229
NUSAP1	TTTCCATTCACCTGTGAGTC	276	171	182	325	176	212	228	108	178
NYNRIN	CCAGAACTTACCGTACCAGC	43	26	52	56	38	34	45	18	32
NYNRIN	GCAGTAGGTCCCCTGCATGC	28	6	16	12	18	15	12	7	16
NYNRIN	TCACTGTGTTTGTACCCACC	27	23	28	36	15	27	24	10	20
ONECUT3	CATCTCGCAGCAGCTCGGCT	17	7	16	21	16	15	13	3	13
ONECUT3	CGACAAGTTCCACCAGCACG	9	3	10	7	7	2	5	0	4
ONECUT3	CGATCAGCGTGCGTCGCTGC	25	18	17	29	20	18	14	9	16
ONECUT3	TTGTCGGCCACGGCCGCGAG	5	1	2	0	1	1	0	1	3
OR7E24	TGTAGCTCGGACACCTTTTG	29	19	21	42	20	28	26	12	30
OR7E24	TGTCGGAACACCTAAGGTGG	24	14	18	29	20	20	12	4	12
PABPN1L	ACTCACGTTGCCCACGTAGA	22	18	19	35	16	22	16	7	15
PABPN1L	CGTCCCCTCGGCCTGCTCCA	38	25	33	52	33	30	32	14	27
PABPN1L	TGACCACAGATCCGTCTACG	47	51	42	75	36	34	40	11	25
PABPN1L	TGGTTCCTACCCACGGTCTC	7	4	4	10	4	8	7	10	6
PALM3	CACTTTGCAACAGTTGCAGC	108	84	72	129	72	78	82	36	69
PALM3	CTGTTGCAAAGTGCTTCCAC	34	21	21	44	28	27	25	10	26
PALM3	TAGAGGGAGCTCTCCGCCAT	36	39	38	54	31	33	36	18	22
PALM3	TGGCGGAGAGCTCCCTCTAC	29	23	25	47	23	20	17	11	29
PARN	AGCTTCTGATACCTCTCTTC	22	14	15	20	11	17	11	4	13
PARN	AGGTCACTTACCGCAGGCAG	12	4	14	10	2	6	9	4	6
PARN	CTTTAGGGAAAACTTGTTAT	24	16	18	24	12	15	14	7	13
PARN	GAAGAAGTCGGCCTCCTCTA	15	8	13	17	10	14	16	4	11
PARN	GAGGTATCAGAAGCTTAAAA	19	13	21	28	13	15	17	7	23
PARN	GCAGAAACATGCCAAAGAAC	26	18	19	33	14	14	8	8	15
PARN	GCCGACTTCTTCGCCATCGA	30	18	35	39	23	28	23	12	28
PATL2	GCCAAGATGAATTGCCTTGA	7	17	10	21	13	7	17	4	9
PATL2	GCCATGGTACCTGGGTGTTG	43	31	35	63	38	38	31	20	38
PATL2	TGGTGCTGTCCACAACACCC	42	48	34	66	30	35	39	17	42
PCCA	AAAATTCTTGTTGCTAATAG	55	43	55	83	58	59	55	21	45
PCCA	CGGCCACCGCCCACGCCGTC	62	53	57	83	39	51	67	24	40
PCCA	GGACAACAATGGCGGGGTTC	1	0	2	0	1	1	0	0	0
PDE4A	CGCTGGTGACCGATGAGTTC	142	94	93	187	107	111	83	44	93
PDE4A	GCCTTCACTTACTTGTTACT	145	125	148	202	93	127	112	59	114
PDE4A	TCAGGAGTGAGAAGTTGCTA	38	30	47	63	40	42	35	19	26
PDE4A	TGTCATAGTCGCTGTCTGAG	140	81	87	170	79	121	82	36	78
PDPR	GGGGGCCATGCATGTTCCCG	35	22	30	35	22	23	30	12	20
PDPR	TATCAGTTAGAGCAAGAAAC	11	9	17	37	5	10	18	4	5
PDPR	TGCATCCTCGGGAACATGCA	38	30	37	49	24	33	31	11	29
PHGR1	GATGGCCATGCCCCCCACAG	22	15	16	34	9	14	19	10	12
PHLPP1	ACGTTCAGCTCTGCCAGGGT	17	16	16	20	9	10	14	4	15
PHLPP1	AGTCTGCAGTATTCCAACCC	35	37	37	49	27	23	30	18	30
PHLPP1	ATCCCAGCGCATTAGCTCAG	29	7	20	34	12	16	22	8	9
PHLPP1	TGGCTGTAGAAGAGGTTGGC	44	35	37	62	33	28	42	17	34
PIAS1	ACGCAAGATGGCGGACAGTG	0	2	1	3	1	3	3	0	0
PIAS1	CTGATTTGCTGCACTTGTTG	33	23	33	45	27	38	26	17	41
PIAS1	TGTCAAGGCAAATGCAAAAC	34	31	25	50	23	26	24	17	24
PIGN	ACTCTAGAGCACCGTTTATT	11	6	9	18	7	9	7	3	8
PIGN	CGTAAAGTGCATCTGCTCGA	18	11	8	17	9	14	8	3	9
PIGN	GGTCATGTAGCTCTGATAGC	18	23	16	25	12	12	10	3	12
PIRT	CTCATCGACCTCTAGAACCT	37	20	34	43	32	17	20	9	24
PIRT	TGATGACCACGCCGAAAAGC	22	7	11	22	15	15	7	6	8
PITPNA	AAGCGACATGGTGCTGCTCA	7	9	8	10	5	3	2	0	3
PITPNA	GGTGAATGAGCCCTACGAGA	21	14	9	16	7	7	11	5	12
PITPNA	TTTCTCACCGTCCTTCTCGT	36	23	25	37	20	20	33	9	17
PLA2G4B	CTGACTGCTACGTGACTCTC	22	20	19	48	14	20	17	9	14
PLA2G4B	GCAGGACACGAACCGTGAGC	31	21	24	35	19	19	26	11	12
PLA2G4B	GCTCACGGTTCGTGTCCTGC	33	21	23	33	24	27	14	12	19
PLA2G4B	TGTTCTTGACCGTGCGTGTC	39	33	28	33	27	35	39	20	29
PLEKHH1	AGCAGAGAACGCTGAGACCC	30	22	35	61	27	23	29	18	22
PLEKHH1	AGGCGCCGGCCAGCGTAGAC	7	3	5	5	1	2	4	2	1
PLEKHH1	GCGTTTCTGCCAGTCTACGC	24	11	13	26	7	13	7	6	17
PLEKHH1	GGCCAAGCAGATGCAGGAGC	8	19	23	23	4	24	13	7	9
PLIN4	ACGTCGCCACGTCAGTCGCA	30	33	34	43	24	22	24	19	20
PLIN4	CATCCTCTCACCTTTTCCGA	42	26	33	71	31	37	32	20	25
PLIN4	GCCCGTAAGTGCAGACCGAG	7	7	7	13	3	9	7	6	7
PLIN4	GGAGAAGGAGCTGCAACCTT	9	2	8	11	4	6	3	3	4
PNMAL1	CTGGGGGACCACCCATACTG	9	4	2	14	4	4	12	4	3
PNMAL1	GCATGAGCCTACCAAACCTT	46	41	44	105	31	49	48	29	47
POSTN	ACTTCAGCACTTGTAAGAAC	114	80	83	120	86	85	93	33	71
POSTN	GTCAGAATAGCGCTGCGTTG	88	71	83	119	45	54	57	38	58
POSTN	TTACTTTGCACCGAGTAATG	90	57	61	126	70	82	67	48	56
POTEC	ACTCCTTTATGAAGACGCTC	16	15	14	22	15	9	16	8	18
POTEC	TGAAGAAGCCATTCGATCTC	47	26	33	76	37	42	35	21	38
PPAP2C	AGTCCGAGCGAGAATAGAGC	29	28	33	42	20	34	29	7	18
PPAP2C	CAGACGCCCAATCATGTACT	130	111	119	197	88	96	100	41	95
PPM1A	ACAGTGTCGTCATTTTTGTA	23	27	26	34	15	23	27	8	21
PPM1A	TCGCTAATGTGCGCATCACA	121	108	97	166	85	93	102	52	86
PPM1N	CTCCTGATCGCCTCCTCAGA	10	1	5	12	7	13	5	5	4
PPM1N	CTTCTGAGGAGGCGATCAGG	2	0	1	3	1	1	0	0	0
PPM1N	GACATCCCAGATTTACCTCC	58	36	48	76	40	42	52	20	35
PPP2R5C	AACGTTGGTTCATCTTCCTC	176	112	143	197	122	128	120	64	110
PPP2R5C	CTTACCATATGGACTACTTC	349	208	218	432	226	281	276	120	224
PPP2R5C	TTACCCAGAAGTAGTCCATA	158	99	95	165	73	118	108	65	90
PRAM1	CCAGCACTCACCATGGCTGC	26	18	23	32	20	18	16	7	11
PRAM1	CCATCACCTGCCTGCAGCCA	22	32	24	40	21	23	24	13	14
PRAM1	TTGGGGTACACGTTGAACTC	11	12	4	7	5	12	9	4	7
PRAM1	TTGGGGTGCTCGCTTAGCTC	26	17	23	47	11	20	23	6	22
PRDM7	AATGGGCAGAAATGGGAGAC	13	5	6	13	8	2	4	4	10
PRDM7	TATAATGCACTGATTACTGT	3	6	2	5	4	4	6	0	2
PRDM7	TCCCAAGAGGAGAGCCCAGA	24	21	16	26	18	17	15	19	11
PRHOXNB	ACACATCCACGAATTCTCCA	76	57	55	85	48	74	51	38	52
PRHOXNB	CGTCCGGTCGCTGAAGCGCG	15	13	14	17	16	10	8	6	11
PRHOXNB	GCGCAGTACCGCGCGCGCTT	8	8	11	21	13	6	10	4	4
PRL	CAGGATAAACGGTATACCCA	5	4	6	9	2	4	6	1	5
PRL	CGCGGTCAAACAGGTCTCGA	30	18	13	32	13	20	16	8	11
PRL	GGTTATGGATGTAGTGGGAC	3	6	8	12	7	8	4	9	5
PRL	TTGCTCCTTGTCTTCGGGGG	23	24	18	43	19	14	25	7	29
PROX2	AATTGCCAGCTTGACGTTAC	1	0	0	0	0	0	0	2	2
PROX2	CACCATCTGAAATTGCTTGC	64	60	64	113	48	66	54	19	45
PROX2	GAACTCCTGTAACGTCAAGC	11	10	5	23	13	9	13	8	9
PROX2	GCCCGGCAAGCAATTTCAGA	29	19	13	46	17	18	13	10	15
PRR22	CGAGTGGACCACCCCCGACC	34	21	32	44	18	25	28	13	22
PRR22	TCCACTCGATCCGATAGATG	25	26	14	30	14	17	22	13	15
PRR22	TGGGGGATGATACAGGTTCA	9	5	3	11	9	6	7	4	5
PRR24	GGTACCCACGCGGTCTCCCG	4	5	1	6	1	2	4	3	4
PRR24	GTGCTGCTCGCCGTGTACTA	34	23	26	40	25	22	26	18	41
PRR25	ATCCCCGGGGCCGCGCGGTT	9	6	14	13	4	7	3	3	5
PRR25	CCCTGTGGCCGTCCCGCCAG	14	5	7	23	10	16	10	6	7
PRR25	GACAGAAGACGGCCGCTGGC	5	3	2	5	1	2	4	1	4
PRSS8	CTTTCTTTCTAGGAGCGGAA	0	0	1	1	0	1	0	1	1
PRSS8	GCAGTGCAGTCGCCGGTCAG	16	15	16	11	4	6	10	3	9
PRSS8	GCTCTCTCGTGTCTGAGCAG	4	6	9	7	3	7	9	1	6
PSG8	ACCCTATCAATGTGAAATAA	24	22	31	47	24	27	24	12	19
PSG8	CCATCAACAACTTAAAACCC	34	35	28	42	27	33	31	31	24
PSMA3	ACTTGAAAAACTCTTCCGTC	95	64	70	112	64	77	63	36	71
PSMA3	GCCAAAGTTAGATCTGAAGT	26	21	30	47	25	12	27	11	25
PSMA3	TCAGGCAGTAGCAGGTTTGT	74	46	58	86	44	40	56	30	48
PSMA4	AGAGAGTTTACTAACATCCA	28	13	16	24	13	18	15	5	18
PSMA4	CATCCCCCGTAATTTCCACT	46	38	37	62	36	34	33	25	44
PSMA4	TAAAGCAAGTGCTGACTTCA	38	23	27	52	28	27	23	10	20
PSMB5	CAGTCAACCTCTACCACGTG	40	26	30	54	20	29	34	8	26
PSMB5	CGCAGCGGATTGCAGCTTCT	10	7	11	9	10	8	2	3	7
PSMB5	CTATCACCTTCTTCACCGTC	76	37	47	115	45	57	51	22	45
PSMB5	CTTTCCAGGCCTCTACTACG	122	74	77	126	68	79	69	34	65
PSMB5	TGATCTTAACAGTTCCGCCA	76	66	68	104	45	66	61	31	60
PSMB5	TGCTTGAAACCTAAGTCATT	33	18	24	26	22	16	20	12	22
PSMB5	TGTTTTGTGGGTGTGCTGAG	9	5	4	7	1	2	7	4	5
PSTPIP1	GATCTTACTTGATCTCCGTC	12	11	8	22	8	9	8	2	8
PSTPIP1	GCAGCACCTCGTAGCCCGTG	50	41	45	70	29	50	42	18	34
PSTPIP1	GCTACGAGGTGCTGCTGCAG	23	29	16	47	20	22	30	10	32
PSTPIP1	TCCCGTACCGCTCCTCCGCC	77	55	52	94	62	78	63	23	46
PTPLAD1	CACGTTTTCAGTGATGCTGA	29	16	19	28	20	12	15	8	17
PTPLAD1	CTGTAATGTTTACCTGCCTC	76	71	66	122	51	57	86	32	79
PTPLAD1	TCCAGCCAACGATCAAAGTC	23	17	15	37	16	17	19	9	18
PXN	CCGAGATGCGTGTCTGCTGT	75	73	82	157	55	77	100	43	63
PXN	CGAGCTGATGGCTTCGCTGT	4	7	9	7	2	10	12	2	10
PXN	GGGGTGGCACGGCAATCTCC	48	39	51	70	43	52	45	20	26
PXN	GTGAGGAGGAGCACGTCTAC	40	40	51	79	27	38	52	22	41
PXN	TAGACTCCAAGTCCGCCAGC	55	29	26	62	24	38	39	20	37
PXN	TGACGAAAGAGAAGCCTAAG	7	5	4	4	4	4	5	2	5
PXN	TGGCTCTCCGTGCTCCCGAG	218	164	203	308	175	185	150	97	152
RAB11FIP3	CGATCACCGTGATGACAGAC	82	58	69	109	71	73	59	39	63
RAB11FIP3	CGCAGACAGTGCCGGCGGCT	6	1	1	4	6	2	5	0	5
RAB11FIP3	CGCGCTGTCCGTCACCTCGT	143	91	87	177	81	93	87	36	70
RAB11FIP3	GGCGTCATTACCTGGGCGTG	39	46	38	56	33	38	38	25	48
RAB31	CATCGTGTGTCGATTTGTCC	120	79	90	159	86	110	94	46	102
RAB31	GCGAGCACATGATGGCGATA	5	4	11	13	10	4	3	2	7
RAB34	CAGAATGTTCATCCTGCCTG	64	43	50	90	46	57	45	35	42
RAB34	CGCAGGCAGGATGAACATTC	120	73	87	141	63	91	88	37	71
RABGGTA	ACCCCAAGTCTTATGGTACC	52	33	43	73	43	37	45	19	44
RABGGTA	AGTTCCGCTCATCCACCTCC	56	50	55	77	53	48	60	29	40
RABGGTA	CTATCTTCTTAGCGCCAGGC	13	12	14	21	11	11	16	17	9
RABGGTA	TGAGCTGGATGAGTCCGTGC	38	27	36	59	28	41	48	27	31
RAD51C	AAACCCTCCGAGCTTAGCAA	32	32	35	40	21	18	27	17	28
RAD51C	CGTTCCGCTTTGAAATGCAG	9	10	13	12	8	6	7	6	9
RAD51C	TCTTGAGCAGGAGCATACCC	55	27	55	70	42	54	58	17	41
RANBP9	ATGCGTGGCTCGAACTGACG	1	5	1	8	5	0	1	3	2
RANBP9	CATCCAATACCAGCAGCCTG	11	9	10	28	11	11	13	6	12
RANBP9	GTGAACATGAATAGACTACC	30	21	34	41	19	16	34	13	34
RAP1GAP2	CAGGATCGACAAGACCATGC	39	43	42	69	27	36	44	31	38
RAP1GAP2	CGGATGCGACCCTCCCAGAC	24	24	23	37	19	22	27	12	17
RAP1GAP2	GACCTTCAGACTTGCCAGCA	2	2	1	3	0	3	2	1	3
RAP1GAP2	GAGGGTCGCATCCGAGCTGT	37	23	34	52	26	30	38	14	23
RARA	CGTGTAGCTCTCAGAGCACT	37	38	32	43	29	33	36	11	23
RARA	TGAGAGCTACACGCTGACGC	34	24	22	46	20	26	35	16	29
RASAL3	ACCCGACGGAATATCGAGCG	27	20	33	32	18	24	24	12	16
RASAL3	GCACCAGCTTCCCATCAAGC	10	8	2	12	5	3	10	3	7
RASGRP1	CGCCAGCTTGACAGACACTA	61	46	39	61	38	39	35	25	36
RASGRP1	CTCCATAGTGTCTGTCAAGC	69	51	56	87	47	64	48	29	35
RASGRP1	GACAGCTGCATTCAATCTTT	101	68	94	143	50	69	77	27	63
RASGRP4	ATGTCTTGTGGCGGCGCACT	111	112	124	185	87	99	92	57	81
RASGRP4	TGAACAGAAAAGACAGTAAG	50	29	37	57	23	32	26	21	25
RAVER1	ATACTGCGGCCGGGGGGCCC	3	3	0	2	2	2	1	2	1
RAVER1	CCGACAGTTCACGCTCCCGC	36	18	30	32	27	18	29	19	16
RAVER1	GCCCCCCGGCCGCAGTATGC	0	1	1	3	0	1	1	0	1
RBBP6	AAGTCGAACTGAACCAGCGA	62	51	71	100	62	54	65	32	58
RBBP6	GTAGATTTAACACCTCCAAT	27	11	12	30	9	12	15	7	14
RBFOX3	ATTCGGAAAAATTTTAGACG	2	1	3	6	2	2	1	2	2
RBFOX3	CAGCCCCTTACCGTTGGTGT	48	43	44	65	36	34	46	11	45
RBFOX3	TTTTAACGAGCGGGGCTCCA	19	13	11	26	11	12	21	3	13
RBM24	AAGCCTGCGGATAGACATAG	0	1	1	1	4	2	1	1	2
RBM24	ACCCGAAAGGTCTTTGTATA	74	46	61	101	53	46	62	17	53
RBM24	ATGAAGTTGTTGAACACCAA	74	70	85	120	51	58	60	43	76
RBM24	TGCCCACTATGTCTATCCGC	51	40	37	66	41	32	45	11	30
RELB	CAAGTAGAGCTCCTCGCCAC	10	10	12	14	9	8	13	6	5
RELB	CCCGCGTGCATGCTTCGGTC	41	15	25	42	18	33	34	15	24
RELB	GCCCGCTTTCCTTGTTAATT	19	14	16	34	12	8	11	9	16
RELB	TCGCCGCGTCGCCAGACCGC	9	4	5	6	4	6	5	0	2
REM2	AGGCATACTGCCTCTTCGTC	13	15	7	27	12	17	7	9	16
REM2	CTGCAAGCACATCGAGACGT	27	33	12	44	22	24	23	12	20
REM2	GGGCAGAGGGTAACCCGCTC	14	9	17	21	4	17	9	8	10
REM2	TCTGGCCTCCGGCGTGGTTT	24	22	20	38	11	20	22	7	15
RFC3	CAAGTATCGGCCCTGCTCCT	55	31	51	70	33	44	40	27	35
RFC3	GCCGATACTTGTCCACCCAG	86	59	73	133	73	75	70	32	67
RFC3	TGTATTCTACGTGAACTTTA	42	24	30	46	32	25	16	11	19
RGMA	CCATACCCATCCATCCAGCT	140	102	103	179	92	121	119	52	84
RGMA	CGAGGGTCGGCCAGAATCCC	63	27	56	96	55	66	54	25	50
RGMA	CTATGCCATGGACGGCCGAG	31	35	29	56	29	32	45	25	35
RGMA	GAACTCGGGGGTGTCGTCTG	16	13	20	32	14	17	11	7	16
RILPL1	ACGCGACGAGATCCGCGCCA	3	1	2	1	2	2	3	0	0
RILPL1	GAGGAGTTCCAGAAGCATGA	32	12	20	29	19	11	19	10	22
RIOK1	AGACAGAGCAACTGTAGAAC	28	17	20	11	20	9	16	2	13
RIOK1	TAGGTATCGCATCAAAGATA	39	30	30	47	27	25	40	18	31
RIOK1	TCCATTCCAGACATAACCCT	37	40	33	49	15	34	26	12	31
RLTPR	CTTCCACAGGCGAGATCACC	34	20	14	29	11	21	17	8	18
RLTPR	GCGCTTACCTCGGAGCTCAC	9	4	12	22	8	6	5	3	2
RLTPR	GTTTTGCACAGCACCCTCCC	22	28	24	41	14	27	15	11	24
RNASEH2B	ATAAATCAATCAGTTCAATC	35	19	25	48	19	29	31	13	21
RNASEH2B	GTTTGAAGTAAAAGTTTTCA	32	27	31	41	20	26	33	11	27
RNASEH2B	TCTCCATTTTGCCACACCTG	119	99	104	171	83	99	92	49	90
RNASEK	AACGTCCTCAATCAACACAG	21	10	16	28	27	17	24	7	14
RNASEK	CCATTCCGCTGTGTTGATTG	27	21	28	49	30	31	24	11	15
RNASEK	GCGGCATCGTCCTCAGCGCC	11	6	4	7	2	2	4	2	4
RNASEK	TTCCGAGCCCGCTTGCACCT	95	63	61	120	59	57	61	35	53
RNF182	CATACACCATAAGAATAACG	20	13	14	23	11	18	21	7	14
RNF182	TTCGAGCCTCGTTATTCTTA	48	36	42	66	28	41	40	21	25
RNF222	AATGTGACGTAGCGGCAGAT	4	7	6	10	10	7	9	0	4
RNF222	GCGCCTTCTGCTGCCGATCG	5	2	2	6	1	3	2	0	3
RP11-110H1.2	TTTCTAGCATGCAAATCAAG	55	34	36	61	25	48	35	19	37
RPGRIP1	GAATAACCGTATCAAGCAGC	23	14	9	31	20	12	13	8	11
RPGRIP1	GCTGGTTCAGATTGCCTGTC	14	10	8	26	20	17	16	10	12
RPGRIP1	GTGTTCTCTTGCAATACAGC	17	17	20	27	17	20	18	11	13
RPS28	CCTCCAGGTCACCAAGGTCC	46	22	21	50	21	28	31	14	23
RPS28	GTAGGTGCGCGTGGAATTCA	7	4	5	8	6	6	14	6	12
RPS6KA5	AAGACTTACCTCCAGTTCCT	106	77	75	109	67	89	75	37	71
RPS6KA5	ACCTAAAATGAGATGAAGTT	21	20	17	25	13	16	28	8	16
RPS6KA5	AGAAAATTTTGAGCTCCTGA	21	12	10	22	13	19	12	7	10
RTBDN	ACAACAGAGACATCGGGCCC	28	7	12	21	13	11	12	4	12
RTBDN	CTCGGCACTCCACAGCGTTC	28	19	28	28	22	32	23	12	21
RTBDN	TGCGACCCATCGGCCTGACG	58	33	35	73	41	43	46	21	38
RTN2	CGAAGGTCAAGATGTAGAAG	119	79	96	124	82	86	87	42	71
RTN2	GAAGAAGTGCCGCAGCTGCG	31	30	27	49	25	26	10	10	17
RTN2	GTTCCGTCTGCTCCCGAGTC	14	14	8	10	4	8	13	2	7
RTN2	TGGTTTGACTCTTCTCATTC	68	57	39	63	37	32	44	28	39
RTN4RL1	ACACGCTCACCACCACCGAC	25	17	26	32	20	20	16	11	16
RTN4RL1	CGCGCGACAACCACAGTCCC	53	28	53	70	51	43	59	20	37
RTN4RL1	GTGGCCAACATGCTTCGCAA	72	56	62	120	56	52	75	35	68
RUNDC3A	CTCCTCCGATGAGTCATCGA	55	40	47	66	23	41	41	18	31
RUNDC3A	GGAGCCCATCGATGACTCAT	60	64	59	117	55	72	62	28	70
RUNDC3A	TGCGTGACACCCGGACCACC	150	104	113	173	101	110	103	49	95
RYR3	GCACAACGTTTGAGAGGTCG	15	14	14	24	9	7	15	4	11
RYR3	GGTGTCATACCTGGTTGGCC	16	17	16	32	11	14	16	14	24
SALL1	GCTCGCCGTCGGGACTGAGT	1	2	0	3	0	2	0	1	0
SBNO2	AAAGACCTGCGACTTTGCTC	31	19	28	34	23	30	14	10	18
SBNO2	ACGGGGGCATAGCTGGTGTC	4	6	9	15	8	5	3	2	6
SBNO2	AGGGTATGGCGGCAGCGAGA	4	3	1	3	2	1	3	1	4
SBNO2	CCCGCTTCTCGTCAGCTACC	44	35	28	59	36	38	38	20	28
SBNO2	CGGTACTCACCGGCTGTCGC	23	22	16	25	21	16	24	10	11
SBNO2	GCGTGTCCACGATGTCCGAC	35	30	22	33	19	20	29	7	24
SBNO2	GGACACGCCCGACTTCCTGC	38	19	39	45	24	33	22	12	13
SCAMP4	AACCAGCACACGTAGCCGCA	31	24	21	28	32	22	18	13	22
SCAMP4	ACTCACCTTCATGATCGCGA	31	20	20	41	19	17	13	6	12
SCAMP4	AGCCGACACGGAGAACATGA	49	19	41	53	35	42	34	26	27
SCAMP4	CGAGCCTCCGCCGATCCACC	70	42	42	64	37	39	44	8	32
SCAMP5	ATGTTTCTACCAAGACTTCG	3	8	5	6	9	4	11	4	4
SCAMP5	CCAAGCGCCTCTACTACCTC	48	48	42	67	35	44	30	24	37
SCARB1	ACAGCCTCACCTGTACACGT	88	51	74	119	52	78	70	36	52
SCARB1	CCTGCGGCTTCTCGCCCTTC	13	10	4	16	5	9	3	6	6
SCARB1	TAATCCGAACTTGTCCTTGA	47	34	54	78	47	51	46	22	31
SCARB1	TCATGAAGGCACGTTCGCCG	77	57	65	98	60	63	64	25	49
SCFD1	AAATATTGACAGAATGTGCC	91	61	82	96	71	71	61	30	65
SCFD1	AAGTATACTGCAGGAACATC	43	20	27	51	25	26	30	12	25
SCFD1	ATTTCCGTGTCTGTGATATC	251	182	210	345	202	212	203	94	173
SCG5	CATTCCTAAGGACTTTAGTG	55	34	49	85	45	54	50	22	35
SCG5	CGACTGAACTCTGCAGTGTC	68	55	58	88	63	72	47	34	43
SCG5	GTTCCGGATCAAAGAGATGC	5	8	11	19	8	9	11	3	7
SCGN	ACCCAAGATGCCTCTAAAGA	6	9	8	15	5	12	10	5	8
SCGN	ACTTTCTTCTGCTCTTTCGC	30	25	27	50	29	23	30	14	21
SCGN	CCGAATGCGACCATCTTTAG	13	17	18	26	14	15	11	8	12
SCN1B	TCTCCGGTGGGTGACGGTAA	15	7	6	14	7	7	7	5	10
SCN1B	TTATTATCCCGGGCAAGCCC	9	14	10	25	18	19	27	8	13
SCN4A	CCCGCGCCTGACTACGCTGA	50	29	36	73	37	36	36	17	27
SCN4A	CGGGGGGTCTCCGTAGATCA	8	14	12	17	6	13	12	2	11
SCN4A	CTCCACCGCCCGCTGTTCTA	18	18	19	32	18	18	19	8	22
SCN4A	GCCCTTGTTGAGTACGATGA	15	10	7	16	4	8	16	2	12
SCRN2	AGAATGGCGCAGCATCCTCC	6	4	3	1	2	4	3	1	0
SCRN2	GCATGTGATCACAGGGTTAC	14	8	11	16	6	8	16	6	13
SDK2	AAGTGCACCTGTGTCCGCAC	16	16	14	26	22	20	25	5	23
SDK2	CCATGCATGTAAGCACCAGG	49	33	42	64	26	30	40	20	32
SDK2	GCTTTTACCGTTGCATCGTG	8	5	5	10	0	11	7	4	4
SDK2	TAGATACATGATCACCAGCC	23	26	16	43	8	19	25	11	25
SDR39U1	ATGGACTTACCCACGTGATC	40	38	36	62	32	40	34	25	35
SDR39U1	CTGCGATGCCGCCGTCAACC	31	23	20	46	22	16	23	7	22
SDR39U1	GGGAGACCAACGTCACTTCG	46	57	36	77	32	39	67	22	44
SDR39U1	TTGACGGCGGCATCGCAGCT	1	2	2	5	1	2	5	1	2
SEBOX	CGACACACTGAGGTGCGCTG	43	27	27	56	25	43	34	14	26
SEBOX	GGAGTAGCTCGCTCTAAAGA	19	13	10	26	11	11	13	12	12
SEBOX	TGGAGAGGGCGTTTGCAGCA	14	9	15	17	6	8	7	6	5
SEBOX	TGGGTTCCCACCGGAGAAAG	1	2	2	3	3	1	1	1	0
SEC11A	AACAATTTCTCCCACTCGTA	26	27	31	46	27	25	34	14	26
SEC11A	AAGTGAAAGTCCGATTGTAG	13	5	9	8	3	10	7	4	8
SEC11A	TACCTGAGCACCACTACAAT	64	26	43	57	32	37	37	18	38
SEC11A	TTTCCCTTCCAGTGGCAGCA	27	18	18	33	23	24	13	8	22
SEC14L1	CTCATTAATGATGACCCGAT	61	46	40	70	35	52	42	25	36
SEC14L1	CTTTACCTTCTTCAGCAGTC	40	30	27	44	28	29	26	12	26
SEC14L1	TGCACCCAGACTGCTGAAGA	12	16	19	17	11	13	13	7	12
SEC14L5	ACCGCCATGACCAGCTCAAA	42	25	25	47	21	32	23	9	19
SEC14L5	CGCGCAAGACCTCGCTGCCC	25	19	30	37	24	21	26	10	26
SEC14L5	CTACAAGTACCCGTTTGAGC	25	11	9	25	9	14	15	9	17
SEC14L5	CTTGCGCGAGTCCCGCAGCC	15	12	9	15	8	13	15	3	11
SEMA4B	CATCGCCTTGCAAGCTGCCC	91	62	66	114	60	65	71	35	50
SEMA4B	CCGCATTGCCCGCATCTGCA	33	45	33	59	27	27	35	21	33
SEMA4B	CTTTGGCTCCGCGAGATGGC	50	33	38	58	29	46	36	22	33
SEMA4B	GCAGATGGCGAGCTCTACAC	24	13	13	28	15	16	17	7	17
SEPT9	ACCATGAAGAAGTCTTACTC	16	14	15	25	6	20	12	4	8
SEPT9	ACCTGAGTAAGACTTCTTCA	10	4	9	9	10	2	11	6	7
SEPT9	ACTTGATCTCGATGGTCTTG	121	80	96	166	87	111	84	39	76
SEPT9	CAATCACTGTCAGCTTCATC	38	20	24	46	24	33	21	16	22
SEPT9	CATTGACATCTCGTCCAAGC	46	31	32	57	25	33	33	18	25
SEPT9	CCCACGTAGCCGAAGTCCAC	151	102	117	176	92	112	105	48	88
SEPT9	CGGAGGCTTGGTGACTCCAG	21	20	23	26	13	25	20	3	12
SEPT9	CTGACAGTGATTGACACACC	39	35	26	50	24	26	30	14	26
SEPT9	GATCACCATCGTCAAACCCC	37	29	28	66	17	35	37	12	39
SEPT9	GCCTTCTCGTTCCGTGATGC	131	114	135	219	112	97	126	73	92
SETBP1	AACCCATTCCCCGCAAAACC	70	47	69	99	50	45	55	28	61
SETBP1	AGAAGCACATGGCACGTTCC	25	14	20	35	15	21	14	4	16
SEZ6	CAACCACCACCCGCTGCTTG	104	74	74	138	65	78	89	40	72
SEZ6	GTAGTGCTGGCTATCTCCCC	77	59	71	121	49	69	86	38	62
SEZ6	TTGATTTCCACGCCATAGCC	61	39	39	64	36	37	48	21	44
SFTA3	AAAGTGGTAGATTCTGATAC	7	6	4	8	8	5	7	1	6
SFTA3	TTACCTGGTCCCTAATGAGT	7	3	5	11	1	3	4	1	3
SH2D7	AGGATGAACCAGGCACGGCT	24	11	19	10	13	17	10	3	7
SH2D7	CCTTGTCGGGGACCACTGTG	22	14	10	22	16	15	15	10	14
SH2D7	GGTTCCGGGGACTCACATCC	22	18	21	37	22	23	26	7	20
SH2D7	GTCTGCATAGATGATGTCAC	27	16	16	42	19	20	18	10	9
SHC2	AGCGAAGGTTGCTCTTGCCC	27	20	35	21	13	22	22	9	13
SHC2	CGTGTCTCCGCCTGACGCGA	27	12	21	33	20	15	17	16	11
SHISA6	CCACTACACTCCTGTGCGTA	213	135	141	272	138	177	171	84	106
SHISA6	CCGTACGCACAGGAGTGTAG	65	52	55	99	56	62	74	37	61
SHISA6	CTCCCGCTCGTTCCAGAACT	80	54	68	102	55	69	75	25	65
SHISA6	GTCAGGATGTTGTTCATCCG	158	128	157	269	115	132	159	63	128
SHISA9	ACACCATGCGCCGCGTCCTT	115	77	104	167	95	113	108	45	105
SHISA9	ACGAACCTGCCCCTGGAGAG	36	17	24	41	27	24	31	21	25
SHISA9	AGAAGTCCGGCGTGGGCGCC	23	5	11	15	8	20	7	2	16
SHISA9	CGTCCAGCATTATGAGAACA	13	6	5	9	8	11	6	6	8
SHISA9	GTGGTCTCATGACATCCGCA	29	25	18	53	14	16	29	14	23
SIRT5	GTTCCGACCTTCAGAGGAGC	11	13	8	7	10	8	8	4	13
SIRT5	TACCCTTTTCCTGATAAAGC	64	60	56	74	47	53	52	28	48
SKA2	ATTACCTCACTTGCTGAATC	157	108	134	203	113	114	94	50	96
SLC17A1	CGTGTATGCAAATGGATAAC	16	11	9	30	9	17	14	4	21
SLC17A1	TAGCGAAAGGAACAGAAACC	14	6	4	12	7	8	10	2	6
SLC17A1	TGCGTGCCTGAACCTCACAA	20	10	13	13	11	12	15	6	16
SLC17A2	ACTCACACGCTGCGTTATCA	45	24	44	55	32	25	45	17	39
SLC17A2	CATCATGGTTCGGACAGTCC	38	25	31	40	31	35	30	9	24
SLC17A2	GAGCATTGCGATCATCGCCA	33	31	36	50	18	17	33	6	29
SLC17A3	CACTAATGAAGCCACCTATG	30	28	23	26	14	22	31	8	20
SLC17A3	CCCAAAGAGTCTTCCTGCAA	27	17	18	37	15	26	13	15	7
SLC17A3	GGCTTCATTAGTGAAACCCT	21	16	14	39	15	16	16	9	13
SLC17A3	TAGCGAGCAGAACATAAACT	47	55	58	86	41	51	70	36	47
SLC17A4	CAATTTAAACGTGGCTCAAG	8	5	4	10	9	7	6	3	7
SLC17A4	GAGCATTGCCATCCCAGCTA	31	30	27	52	29	34	18	15	22
SLC17A4	GTCAGTGGAGGGCCGTTCTG	10	4	12	14	4	3	3	1	1
SLC17A4	GTCTACCGGACCAGATGTCA	3	5	4	6	3	7	3	0	3
SLC1A5	GCGGCGTCACGATGCCCCAC	17	23	26	40	10	21	16	7	24
SLC24A1	ACTCACCTGCCTTCGGACGT	14	7	7	20	9	13	13	9	7
SLC24A1	AGTGTGATTGTCGCTCGAAA	7	2	4	4	3	9	5	1	6
SLC24A1	TGACAGTCCCCGACGTCCGA	60	51	42	61	37	37	39	28	36
SLC24A1	TTTTCGAGCGACAATCACAC	38	35	34	46	33	46	45	24	25
SLC24A4	AACGTGTCCTGCCAGACACG	87	64	65	108	73	70	62	28	54
SLC24A4	AAGTTGATGGCCCCAGTGAA	4	6	5	7	7	6	5	6	6
SLC24A4	ACCAGGATCTGTGCAGTTCT	113	77	105	150	91	103	93	47	97
SLC24A4	TCCGTGCTGTCGCTCCTTAT	100	76	74	144	61	68	60	32	78
SLC24A4	TTACACCAAGGATGTGCAGC	59	44	36	75	39	50	49	17	34
SLC25A41	CAAGGTTGTTGTCATGCATG	110	75	75	150	97	104	98	42	68
SLC25A41	CCTGGCTGTACACACGTGTA	23	13	15	16	10	16	13	5	12
SLC25A41	GCCCGTGCGAGACACCGCCC	17	22	15	35	18	16	15	9	13
SLC25A41	GGCCGGGGCGGTGTCTCGCA	3	2	1	2	1	0	1	0	1
SLC35B3	CATACAGAACATAACAGTCC	6	3	6	7	8	6	2	4	5
SLC35B3	GGTGCACTTATTGCTGTAAC	76	55	53	102	48	53	54	28	56
SLC35B3	TCGTCAACTGACTTGATGTG	35	25	17	29	18	27	21	12	25
SLC35G6	CATAGAAGTAGGCCCGGCCT	11	9	8	14	6	7	7	3	6
SLC39A3	CCGTCACCCTTACAGCATCA	59	65	56	100	47	51	74	25	43
SLC46A3	ACGAACCACTTTTGACAACA	38	32	33	47	24	31	30	18	29
SLC46A3	CATAGCCATTCCTGTCATCG	134	96	100	176	111	112	102	44	100
SLC46A3	GTGGTTCGTTCGACTGAACA	4	3	6	8	3	4	2	1	4
SLC46A3	TTGTCTATTAGTGATCACTA	35	35	31	72	26	42	41	25	29
SLC9A3R2	CGAGGTCAACGGCGTCAACG	31	17	27	39	25	18	33	11	13
SLC9A3R2	CTGCCGGTGTGTGCCCAGTC	43	36	42	70	32	43	43	35	33
SLC9A3R2	GCGGCAGCTGACCTGTACCG	8	7	12	20	5	6	8	2	8
SLC9A3R2	GGCGGCCCTTCTCGCCGTGC	62	54	51	96	56	60	70	27	45
SLFN14	GATAGCAGTTAACAGCCCCG	45	35	45	72	39	52	43	22	40
SLFN14	GTTGTAGTCTGTGACCAAAC	31	23	20	39	15	13	17	15	20
SLFN14	TAACGCAGGGGGATCTCACC	18	13	22	30	19	14	17	10	19
SLFN14	TCATCTGCACGAAAAAGTCC	30	23	16	25	13	23	13	6	15
SLFNL1	CAAGCTGGAAGAGAAGATGA	19	13	15	22	13	16	10	5	14
SLFNL1	CACATAGAGAGTGTGCGCCG	19	12	11	20	7	12	10	5	8
SLFNL1	CGAGGTCAGAGTACTCCGTC	17	7	7	10	9	10	18	7	10
SLFNL1	GGGCCCTCACAGGACACAGC	12	4	8	11	5	7	4	1	6
SLFNL1	GTCCCCTCAGAGGTGGCTGG	3	6	7	14	8	7	1	6	9
SLFNL1	TCAATGTGCTCCCGCGCCAC	49	33	42	71	26	35	31	29	37
SMAD3	CAGGTGCAGCTCAATCCAGC	5	4	3	1	2	0	1	1	2
SMAD9	ACACGCGACAGTAAATCACA	74	40	52	75	27	52	53	31	51
SMAD9	GGACTGGGAGAACGCGTGGC	51	40	33	101	42	40	41	15	39
SMAD9	GGGAATCGTGACGCATTTGC	93	52	60	127	67	60	71	38	59
SMAD9	TTACTGACCTGAGTGTTGAT	129	88	117	194	79	109	105	55	91
SMAP2	AGTCAGTTAACCTCGACCAG	74	48	72	76	56	62	55	33	62
SMAP2	CCGAAAGGTCTCAGGAAGAT	67	37	43	95	47	55	62	25	45
SMAP2	CCTATCTTCCTGAGACCTTT	137	97	98	173	86	125	114	42	66
SMAP2	GAATCTGTTCTTGAGTCCAC	67	52	51	94	46	49	56	28	58
SMAP2	GACTTTCACAGGGCCGCGAT	61	47	44	74	34	31	34	22	36
SMARCD2	ACCAGACCATTGCTCGCAAG	33	28	23	39	29	25	30	16	26
SMARCD2	CTCCATCCGCTTGCGAGCAA	30	25	31	49	15	24	24	12	19
SMARCD2	TCCTCCCCAGGTTAAAGAGG	12	12	13	16	8	12	15	9	9
SMCHD1	ACTGATTGACCGACTGTAGC	29	19	29	38	21	27	23	16	20
SMCHD1	GAAATTACCTGTGATAATTT	18	16	20	23	11	13	16	8	13
SMCHD1	TTAACCAGTGTGTCATAGTG	51	36	47	60	24	48	44	19	29
SMCHD1	TTACCTACCAAAATTATCAC	27	22	26	44	15	26	16	13	13
SMG1	GAAGAATATTTTAAATTATC	16	11	13	23	11	10	10	7	12
SMTNL2	CTTTCTCATCTCCGACTCAC	69	54	46	79	45	52	32	23	45
SMTNL2	GTAGAGTTTGGATCACGATG	20	27	20	24	14	19	23	7	23
SNRNP35	GCACGATATGTCCCCAACAA	50	43	44	77	42	36	42	17	35
SNRNP35	TGGATCCCTCGGCGACTTGG	51	35	41	72	32	37	44	13	37
SNRNP48	ACATGGCATCTTGTAGATTG	48	35	30	74	35	51	40	21	32
SNRNP48	ATGTGATGATTGGAATCGTA	16	6	9	19	12	12	11	9	9
SNRNP48	TACTTACTCAAAGTAATCGA	54	29	31	57	26	35	27	14	26
SOX4	AAGCGCGTCTACCTGTTCGG	21	8	11	10	6	12	16	6	7
SOX4	TCCGCGCCTTGTACAGCGAG	78	54	70	128	44	67	67	23	46
SPC24	CACCTCCTCTATGTCGCGGA	18	17	23	33	16	17	21	18	18
SPC24	CCTGCTCCTTCGCATTGAGA	45	22	23	36	14	34	26	17	23
SPC24	GGAGGAGGACACCCGTCTGA	0	0	0	0	0	0	0	0	0
SPC24	GGCCGCCTTCCGCGACATAG	8	9	13	23	8	7	12	4	14
SPDYE4	CGAATGGTCAGACGAATCCG	6	8	8	9	4	3	6	3	7
SPDYE4	GCCAGGAATTTTTGAACGAC	16	10	6	18	6	7	12	4	9
SPDYE4	TCCTGTCGTTCAAAAATTCC	31	25	15	31	31	16	25	8	20
SPECC1	TATTGTGTAACTTGACAGCC	77	37	38	57	29	59	48	22	35
SPHK1	ACCGCACCAGCTCCCGCGCG	41	27	31	44	31	26	31	8	26
SPHK1	CAGAGCGGCGGAACCACGCG	20	20	21	25	12	17	18	9	17
SPIRE1	TTCACAATGTATGGAAACAG	17	7	11	13	13	12	6	4	11
SPNS1	TCCGCTGGTCGGCCACAAAG	15	10	10	13	9	14	11	3	11
SPNS1	TCTCATTGCCGACCTCTTTG	44	21	31	26	31	29	30	15	23
SPRYD7	GACTGGCCACATCCCTCTGA	44	38	36	72	29	39	42	18	38
SPRYD7	GCCAGCAAACAGTCTTCCGC	65	48	56	102	44	45	56	32	51
SPRYD7	TCCCTGCGCGATGGCCACCT	66	48	44	85	59	57	54	28	47
SRCIN1	ATGGGGAACGCTCCGTCCCA	13	7	10	25	6	6	9	4	6
SRCIN1	CGCATCGTCCGCAGACAGCA	79	56	62	88	42	71	44	27	49
SRCIN1	CGGAGTACCCGCGGGAGTAC	0	0	0	0	0	0	0	0	0
SRCIN1	TGGGACGGAGCGTTCCCCAT	30	29	31	42	21	20	31	7	24
SRRM5	CGTCGGCTTGACTGTCATCC	46	36	39	49	30	36	30	19	26
SRRM5	GCCGGCCGTAACTCTTTCCC	38	28	18	43	17	21	29	8	17
STK11	CAGGTGTCGTCCGCCGCGAA	4	1	3	6	5	2	4	1	5
STK11	CCACCGCATCGACTCCACCG	36	22	18	55	28	23	30	11	31
STK11	TCTACCAGCCGCGCCGCAAG	18	12	14	24	9	12	12	9	11
STOML3	ACGTGCTGTTGTATTCCGTC	21	36	26	34	17	18	28	14	14
STOML3	TCCTAGGTGTCAACAATAAA	38	27	36	52	34	26	33	16	25
STRA6	CAGGCGTGGTACAGGCCGGG	33	29	23	30	20	19	28	12	21
STRA6	TGCCACACCAGCATACCACC	61	48	55	78	47	50	50	19	38
STRA6	TGGTGAGGCGCCGCCAGCTC	17	17	9	17	11	11	15	9	8
SUGT1	GCCCTAGAAACTTTTACAGA	3	10	4	3	3	5	3	2	0
SUGT1	GTCCTTCTGTAAAAGTTTCT	41	31	32	58	23	42	29	21	28
SUMO2	CCTCACCTGTCGTTCACAAT	91	68	71	117	50	74	64	38	57
SUMO2	TCGTTCAGGGATTGTCAATG	34	32	16	35	20	24	28	19	41
SUMO2	TTTATGCTAGTTGGAAATGG	6	1	4	3	3	6	2	6	5
SYCE1L	ATGGTGATAAAGCTGCAGAA	14	8	15	12	4	5	8	3	9
SYCE1L	CTAATCAGGTCCTCTATCTG	34	14	18	37	22	30	26	11	18
SYCE1L	GTCTTCAGTCTTCAAAGACT	8	11	14	18	8	13	9	6	10
SYCN	CGCGCCTGGAGGAGTACCGC	5	1	1	1	1	2	2	2	3
SYCN	GCGTCCCGTCCGAGTGCTTG	15	21	11	22	10	18	22	8	16
SYNE2	CTCTGTCAACGTGAGCAGCA	46	44	28	72	32	31	28	16	37
SYNE2	GGTAGAACGTCAACCTCAAG	36	21	27	43	26	21	26	18	23
SYNE2	TCAGCTGGCGGAGTCTACTT	60	41	54	93	50	59	60	24	45
SYT16	AGCCGTTCGTTGTTGACACA	16	10	8	17	11	11	14	6	9
SYT16	ATCTCACCAAGAGTCCAGTG	13	6	9	26	9	10	7	3	10
SYT16	CTCCGTGTGTCAACAACGAA	15	7	13	29	9	13	8	6	7
SYT16	GATTCTCAGAATAACGCCGT	11	8	9	18	8	11	7	4	5
TANC2	AAACACACTCATGACTCGTC	37	48	62	70	38	41	50	18	32
TANC2	ACACTTGACTGTCTTCGATC	48	45	40	94	33	44	45	21	34
TBC1D3H	GGGCTACAGGGACACCAAGC	0	0	0	0	1	1	0	2	0
TBC1D7	CCCGGTACTTGGTATTTAAT	24	15	15	25	13	16	16	14	13
TBC1D7	CTATCTCCGCATGTATCAGC	110	75	62	134	73	87	84	41	70
TBC1D7	GTATCGTAAGGAGCAGTACT	78	57	64	110	51	70	62	40	55
TBCD	ATGGATGATGAACTTGTTGT	37	23	33	37	31	24	36	12	19
TBCD	TCCAGCTTCCCTTGTACATC	62	60	53	110	55	57	60	31	47
TBCD	TCTACATCGGCAACTTCATG	29	21	36	47	22	23	13	10	30
TBCD	TGTAGAGCCTGTTTTAGATT	27	19	18	34	21	40	18	14	17
TBKBP1	CAAACACATTGACTCCCACC	77	50	50	95	43	55	60	21	48
TBKBP1	GCATCATCCGGGTACCCGAC	23	19	13	17	23	14	27	9	20
TBKBP1	TACCCACTGATCAGTGACTT	92	59	52	98	49	59	57	31	40
TCTN2	ATATTGCCAATTCCGACGTG	78	52	71	75	54	75	58	29	56
TCTN2	CCCTGCGGTCAGCGCGTCCC	40	42	26	63	31	45	33	17	34
TCTN2	CGAGGGTGTGACCGTGTCCC	21	15	16	22	20	14	11	4	18
TCTN2	CGTGACTGTGATCCCCGGTG	57	31	41	52	30	51	43	17	34
TDP2	TCCAAGGCGCTCTCCTCCAC	23	17	25	36	23	21	22	11	20
TDP2	TCGTTCCGCAGCATGCCCTC	97	96	99	167	88	94	109	59	91
TDP2	TTGCCTTATGACATCCCATT	25	34	26	54	20	19	33	15	26
TDRD12	CAGGAGGATGCTCCAGCTCC	49	28	38	76	26	32	29	23	31
TDRD12	CGGCGCTCACCTTCAGCACC	21	19	16	26	11	17	13	8	21
TDRD12	CTGTCCTTCTTCCAATGTTA	24	29	22	44	16	21	23	10	19
TEN1	GCACGGATCCGATCAGCACC	24	22	18	39	20	23	26	14	9
TEN1	GGAGCAGAGACTGTACAAGC	18	8	7	25	11	12	8	4	8
TEN1	GGCGCGCGTGCTGACCTGTG	27	27	18	19	22	25	18	12	8
TEN1	TCTTGTCTGTACCAAGTTGG	37	22	23	43	32	34	29	14	22
THOC1	ACCCTTGACCAAGCTTTCAG	2	4	3	4	3	2	0	2	5
THOC1	ATTGTTAAGTACCTTCAGCC	0	1	0	0	1	0	0	0	0
THOC1	CTAGAATACCTCTGAAAGCT	26	17	22	32	10	17	20	8	12
THOC1	TGCCTTACCTGCCAGGTACC	131	95	111	188	102	105	109	49	76
TLCD2	CAGACGGAGCTGACCTGCTG	12	3	6	7	4	8	2	5	6
TLCD2	CATGCCCACAGGTTACTTCC	11	9	11	21	15	13	8	5	9
TLCD2	CCATCCATGGCCACCCGCGC	25	19	25	37	19	32	21	10	21
TLCD2	CCTGTCACTGTACCCTCAGA	54	37	37	75	41	56	35	17	23
TLE2	AATGCAGCGACATTATGTCA	142	100	102	198	86	111	107	53	86
TLE2	CAACATTGAAATGCATAAGC	36	20	16	35	20	31	26	12	34
TLE2	CAGTATTATGAGATGTCGTA	37	22	41	71	34	48	27	31	26
TLE2	CTCGCCTGTAATCCTGAAGC	109	72	78	120	64	89	60	35	57
TLE2	CTGCATTTCCGTCTTCTCGC	82	57	82	120	69	75	73	39	54
TLE2	TCCCAAGATTCTCCTGCTTC	48	48	43	77	53	48	43	20	48
TLE3	GCAGCCGGGATTTAAATTCA	28	24	17	44	15	15	18	7	12
TLE3	TTGACCCTCACCCCCCGATG	121	100	132	198	81	93	97	59	99
TLE6	GGGCCCCCCGAAAAGCACTT	4	3	6	11	6	5	3	4	6
TLE6	GTTGGAGAGCATTTACTACT	51	28	31	53	30	33	28	13	38
TLE6	TCCAACTCCGCAGCAAAATG	55	30	43	61	38	61	38	32	41
TMC3	GGCAGACGAAACCTGCTCCT	8	8	8	7	4	5	8	3	4
TMC3	GGTTTCGTCTGCCCAAGACC	4	2	3	10	1	7	7	5	4
TMC3	TGTTTGCCATGAGATCTTTC	88	53	75	91	58	73	64	35	56
TMCO7	AAGCAGTTCCCGGACTGCTA	51	38	40	72	37	39	41	23	32
TMCO7	GTACAGTCTTCGAGTTGCAT	67	39	54	93	58	54	55	34	53
TMCO7	GTACCTGGGGTGGTCCTCCC	8	11	15	13	11	4	5	6	9
TMEM14B	CTGCTCTTCGGCAGTCTAGC	17	7	14	30	10	11	8	5	12
TMEM14B	GATACAGCTGGTAAGCACCC	4	3	4	5	3	7	1	1	5
TMEM14C	AGGAACGTTTGGGTTTTCCT	20	20	20	21	10	11	22	6	20
TMEM14C	ATCATTGGCTATGTAAAAGC	17	15	12	27	21	13	14	5	14
TMEM14C	GGGTGCTTACCAGCTGTCTC	1	0	0	0	1	0	0	0	0
TMEM200C	CAGCATCGCCGCCGCTCCGA	25	25	24	46	12	27	25	11	27
TMEM200C	CCCGGGGCCATACCGCTCAA	9	8	6	17	1	5	6	2	4
TMEM208	CATTTACTGCCTTGTGACGT	14	13	9	17	12	15	11	9	10
TMEM231	CGGGATGTACGTGAGCGCAG	6	4	11	11	6	6	3	3	6
TMEM231	CGTCGCTTTCGGGTCCGAGC	26	16	13	27	17	13	10	6	12
TMEM231	GACCGTGCGCTTCCAACACC	37	42	30	51	30	35	36	18	25
TMEM231	GCGCGGTAACTGCGCTCGAC	28	24	24	42	24	32	30	7	28
TMEM231	TTACGTTGTATCGGGCATCT	28	15	16	31	18	13	13	8	28
TMEM63C	CATAGTCCCACGCAGCTTTC	7	12	9	5	8	8	4	5	8
TMEM63C	CCCCGCAGGGATTCTGTTCC	18	13	12	28	18	9	13	4	14
TMEM63C	CTCTGCTGATACACAATGAC	83	49	56	74	55	53	55	20	44
TMEM63C	TGTTATGCTGTTGAAGAACC	34	24	24	54	36	26	25	17	25
TMEM91	CGGCCTCAGGGTTCACAGTG	44	38	40	75	37	38	31	17	29
TMEM91	GCTGTAGGGGCAACTAGGGC	9	13	11	20	5	11	17	8	12
TNFSF13B	CAGAAATAAGCGTGCCGTTC	39	41	34	51	32	32	42	24	28
TNFSF13B	CCTCTGAATTAGATGTCCCA	32	23	20	37	20	29	24	13	23
TNFSF13B	TACTGATAAGACCTACGCCA	72	38	43	67	49	49	45	22	32
TNK1	GACTGTCCGAAGCTCTGAAA	16	12	10	24	6	11	7	10	18
TNK1	GGCCCATGCCAATGCCGTCC	71	60	54	125	60	55	58	31	62
TNK1	TTTACAAAGTCGAAGTGCTC	21	14	18	37	18	18	25	3	10
TNP2	GGTACCTGAGCTCCGCGTCT	37	29	29	64	24	13	28	11	36
TNP2	GTACACCTGCTGGATCCTCT	26	28	29	42	20	26	20	10	13
TNPO2	CGTACCTTCTGACTTGAGTC	54	29	42	65	39	43	47	23	35
TNPO2	CTGACCAGACTCAAGTCAGA	65	50	39	90	42	44	65	24	53
TNPO2	GTGCCTTCACGTTGTTCTTG	105	79	90	152	73	76	92	50	74
TNPO2	TCGCTCATCCGAGCCACCAT	123	96	92	163	90	83	76	49	90
TNRC6C	GGCGTTCCCCCAGGAGCTGC	54	41	46	87	44	37	51	23	54
TNRC6C	TAGGCTTACCTGGTTTGCAC	102	72	75	164	95	97	96	53	72
TNRC6C	TGAACCTCAGTACCAGCCAG	61	60	41	87	31	40	45	24	34
TOP2A	CTCCGCCCAGACACCTACAT	19	10	9	26	18	12	14	6	7
TOP2A	TCAAAGATTTTGTACAAACC	38	23	35	45	31	32	39	16	33
TOP2A	TGGGTTTACGATGAAGATGT	43	30	46	64	24	31	34	21	38
TOP2A	TTCTGTGGAATTAGTGACCC	54	30	36	70	24	33	48	14	23
TPM4	CGAGCTGGATAAATATTCCG	0	0	4	0	0	0	2	0	3
TPM4	GCTTCTCCTGCGCGTCCTTC	37	38	32	58	34	30	27	13	27
TPMT	ACTTACCATTTGCGATCACC	28	17	28	43	21	31	19	13	19
TPMT	TCAACCGCTTTTCCGCAAAG	52	28	28	52	31	34	38	18	21
TPMT	TCAGTCCACTCTTGCCTTTA	116	93	84	155	85	96	87	40	79
TPTE2	ATTACTTACCTTTCTTTCGC	208	168	195	299	157	181	167	103	142
TRIM38	ATGTGAATGACACTTTGAGC	147	98	117	208	93	108	108	61	95
TRIM38	CGGAGGCTATCCATATGAAA	5	8	9	7	5	3	7	1	3
TRIM38	CGTCATCAGGCTCAGGCAGA	24	9	17	24	8	19	9	5	14
TRIM9	CCCTTCCAGTACGCGATTCT	160	138	115	224	103	128	116	78	101
TRIM9	CGCTGAACGGACTGTCAGAC	11	7	7	18	11	17	10	4	8
TRIM9	CGCTGTCCGCCTCGCTGTAT	151	91	128	182	119	118	99	56	81
TRPC4	CACCACCAACCATCGTCGAG	123	94	99	153	94	71	97	52	77
TRPC4	CGCTGGTACGATGAGTTTCC	225	148	172	277	174	172	161	72	139
TRPC4	TTCAGGACTACATCCATGAT	332	236	279	396	224	248	271	130	242
TRPV1	CCGTTTGCCGCGCGATCTCC	67	49	37	91	45	40	45	19	43
TRPV1	CTTTGAACTCGTTGTCTGTG	64	38	48	98	55	52	50	19	48
TRPV1	GCGGCAAACGGACAGCCTGA	11	13	9	23	13	10	16	11	13
TRPV1	TGCTGGCGGCGACAGAGTCC	28	24	26	46	27	25	23	10	11
TTC39C	CATAGCCCACTAATGAGTTT	46	24	33	59	31	42	42	16	28
TTC9	CATAGTTTACCAGCTCAGCC	23	16	12	18	14	14	15	13	18
TTC9	CCGCCTTACCTGTTGGTTGT	11	9	10	17	13	7	10	3	6
TTC9	TGAGTTTCATCTCCGTCAGC	67	37	40	70	34	44	36	23	35
TTLL6	CGCAGGGCTGCCCAACAGTA	27	9	20	28	17	17	10	16	17
TTLL6	TCCAAAAGAAACCGTCGCGC	31	23	18	54	24	22	26	10	23
TTYH2	AGTGGCACGTTCTCGTAGCG	11	6	7	12	8	11	3	4	9
TTYH2	GATTATCTGGACGCTCTTGC	42	40	32	74	37	42	41	28	29
TXNDC5	CCTGGTACTTCACAGCTTCT	89	61	70	116	58	67	71	42	67
TXNDC5	CTCCGACGTGTGCTCCGCCC	54	29	23	46	34	41	38	22	25
TXNDC5	TCCAAGTCGGCTGCAGCCGC	29	16	19	45	19	30	26	15	22
TXNDC5	TCCTCGGGACTTCCAGACAC	141	100	101	170	101	101	101	46	90
UBAC2	ACGTTTTGTCGCTGACGTAA	20	19	26	39	13	15	19	10	17
UBAC2	AGTCGTTCTTGACTGCGTGA	53	31	45	74	31	36	49	22	29
UBAC2	GCGACAAAACGTAAACTATC	57	65	57	83	37	48	69	24	58
UBAC2	TCTGTCGAAGAGCCTTCTGC	71	31	46	87	40	50	42	18	38
UBE3A	GCTTCAATGTCGTCAGACTG	36	30	24	67	29	28	39	14	31
ULK3	CTCGCTTCATCCATACCCGC	47	36	33	72	40	40	32	15	27
ULK3	TCGCACAACACATGTCCCCG	25	19	25	44	15	20	25	7	20
UNC13A	ACCTTGGGCACCATCAAACT	52	27	42	53	34	31	39	18	25
UNC13A	GACATGTCTCTGCTTTGCGT	35	33	39	58	28	40	31	15	30
UNC13C	CTTACCACATCTCGGACAAT	88	44	55	82	45	49	46	21	54
UNC13C	GTACTTACCCACCACACACC	39	39	42	58	39	38	48	16	33
USE1	CTTCAGAAAATCCACCTTCC	27	25	29	37	22	24	24	12	23
USE1	GCGAGTGCCCGCCACAAAGA	21	22	19	37	23	30	33	13	13
USE1	TAGCTCACTCCGCATCTCGC	68	54	82	108	45	58	58	31	62
USP10	CATGGCCCTCCACAGCCCGC	48	37	34	57	35	39	40	15	28
USP10	CGGCGGCTACCTGCGGGCTG	0	1	0	1	0	0	1	0	0
USP10	CTTACCTCAACTGAAGATCG	82	47	48	80	55	52	54	19	47
USP10	GACTCCTCGATCTTCAGTTG	41	30	26	78	33	42	32	19	24
USP43	ATACACGCCCCAACTTTCCG	67	40	53	80	37	54	49	22	51
USP43	CAATTCCCAGCACGACGCCC	33	26	27	35	27	21	31	12	13
USP43	TGACCGACCTTCTCCGACAC	73	46	54	81	42	54	40	29	42
VMO1	CCCGATGGATTCTTCGCCAG	41	27	22	49	28	34	35	12	11
VMO1	GCGGTCATCGAAGTGACCAG	13	5	3	11	9	9	7	1	5
VMO1	TGCCTTGCAGCTGGGGCGAA	13	17	12	46	22	22	11	12	15
VPS4A	AGTGCGTGCAGTACCTAGAC	20	14	17	21	14	10	11	6	13
VPS4A	GTCTAGGTACTGCACGCACT	18	12	18	28	5	17	14	12	13
VPS4A	TCTCGCAGGTGCCGTCGTGA	13	8	7	10	6	7	6	4	8
VSTM2B	CCCCGCGGGAGATGGAACAG	61	36	38	63	36	37	33	24	21
VSTM2B	CGGAGCCACCTCGTATTCGC	14	15	19	26	16	13	16	11	15
VSTM2B	GCATGCCCTGCTGCTCTTCG	74	44	56	85	49	49	63	27	47
VSTM2B	TCGAAATGCCCTGCGCGTTC	46	22	32	57	32	25	35	14	25
VWA3A	ATATGTTTCTGGAAAACCAT	12	8	17	21	7	16	13	4	6
VWA3A	CAAACTAGTCATGTCTTCCA	39	26	34	59	25	30	30	20	27
VWA3A	CTTGGGCAAAATTCGGACAA	20	8	15	30	9	18	9	6	15
WDR73	CTTGAATGGATTGATGACAA	44	43	43	46	32	26	30	13	31
WDR73	TCAGGGCTAGGTACGGATAC	5	2	12	11	2	5	5	2	11
WDR73	TGTCTGCATCTAGGACCTGC	33	34	25	58	35	36	35	18	27
WDR73	TTCTATGCATTCGACCTGTC	81	54	56	72	56	61	54	21	56
WDR87	CAATCTCTGCTCCACTTGAG	41	21	20	42	15	23	21	15	21
WDR87	TATGCTTTTTGACCCCTGCT	33	27	20	29	22	20	31	11	18
WDR87	TGACGGTGATGTCTTCCCCC	12	7	6	23	9	8	15	3	8
WHAMM	AACGTTCATTAATGCTACCA	38	28	23	33	17	21	32	6	25
WHAMM	GACAGCTTCTTCAGCCCGTC	23	27	30	46	28	33	27	13	19
WHAMM	TCTGTAGAAGTCTTTGGATG	14	8	12	15	11	9	12	7	8
WHAMM	TTGCCACGGTAACCAATTCC	9	12	8	24	15	13	13	5	5
YLPM1	GGCTGACCATCTACCACCTC	39	31	40	79	33	35	41	23	28
YLPM1	GTCTCAAAAGTTGATCTTTC	26	25	34	50	26	16	20	7	30
YLPM1	TCCCATACCGGATACATTCC	37	21	33	48	25	37	28	22	35
ZAR1L	AGTAGAAGCAATCCAATGTC	23	20	20	29	21	16	17	9	10
ZAR1L	GCTTACGTGTGGTGCATTTC	28	19	20	43	16	19	25	6	12
ZAR1L	TGGATTGCTTCTACTCGATA	12	7	9	16	7	13	15	4	7
ZBTB42	CTTCATGTACGAGGGCCGCC	29	17	30	42	26	25	22	12	21
ZBTB42	GCCCGCGGGCAGTCGCGACA	16	10	9	21	9	9	5	3	6
ZCCHC2	ATTGAGAAGATAATGTTGAA	2	0	0	2	0	0	0	0	0
ZCCHC2	CGTGCAAGTTTGCCGGCCCC	39	29	23	50	26	17	25	15	14
ZCCHC2	GAAAAAGAGCTGACAAATAC	2	0	3	2	0	0	2	0	1
ZCCHC2	GATGAGGCGCGAGCGCACCG	10	5	5	16	3	3	6	3	4
ZDHHC20	AAAGACCGTTGTTTACCTTG	1	3	3	6	1	5	3	2	3
ZDHHC20	ATTAAATTTACCTCTTTGGA	15	9	7	10	11	6	8	4	13
ZDHHC20	CTTACTTTTTGAAGCTGATG	44	33	30	53	25	28	27	11	27
ZDHHC22	CCACCACGTTGAGCAGCCGC	30	26	26	54	34	28	24	11	27
ZDHHC22	CGCGGAGGATCAACAGCAGC	41	21	18	46	23	24	27	6	24
ZDHHC22	GACCCGCCACCAGGTGCGGA	4	8	8	14	6	0	9	5	4
ZDHHC22	TGGCGCACACTCGGCAGAAG	25	12	18	33	10	16	15	6	18
ZDHHC7	CCAACCCTTGTGGGCATTTG	11	9	8	17	8	7	14	4	9
ZDHHC7	CCTCACCACAAATGCCCACA	29	28	26	34	21	32	29	12	22
ZFR2	CGCATGACAGCCGCAGACTC	44	24	25	47	24	23	24	13	22
ZFR2	CGGCTGTCATGCGCCCAGAC	30	26	35	49	22	24	24	15	23
ZFR2	CTACTCTTCCAGTCCAGAAG	7	3	9	1	1	5	1	3	2
ZFR2	GGCCTCTTAAGCTTGGGCAC	27	21	34	31	13	15	20	11	20
ZFR2	TCAGTATTTCGACTTCGCGC	111	84	71	120	94	78	73	42	62
ZGLP1	ACCCCTCTCTGCAACGCCTG	52	44	51	69	47	49	32	19	36
ZGLP1	GCCCTGCAGTAGCCGTTCTC	24	13	17	38	11	15	25	16	20
ZGLP1	TTCCTGAGAACGGCTACTGC	30	21	29	44	15	32	19	16	19
ZGLP1	TTCTAAGGACCTGATCCCAC	32	19	28	47	32	22	30	9	21
ZMYM2	CTTTTCGTTGATAAGCTGTC	36	24	26	44	29	31	38	10	26
ZMYM2	GACAAACAGAATCCTACTAA	7	12	7	25	7	4	8	1	8
ZMYM2	GGATTCAAGTGAGTCCTTCC	2	4	3	6	2	7	1	3	3
ZNF20	GCTGACAGCCACATCCTCAA	4	2	5	10	6	1	5	1	6
ZNF20	TCTGTGTTTTAGGAAAAACA	28	17	22	36	10	16	20	8	19
ZNF222	AACCACCCAATGATCGATTC	35	19	24	43	19	24	32	13	14
ZNF225	ACTGTACCGAGAAGTGATGC	9	9	4	9	7	5	1	5	0
ZNF225	TACCTAAATTCCCTTCTCTT	111	76	94	129	85	78	78	59	75
ZNF225	TCCAAAACTTTTCTTCCTTT	48	26	27	44	27	30	32	23	26
ZNF226	CCCCAATTCCTCCTCCGTGA	46	34	40	64	26	30	34	22	37
ZNF226	CGTGGCTGTGGCCTTCACGG	52	36	37	72	26	35	30	21	32
ZNF226	GATACATCTTGTTTGAAGGG	23	12	26	28	26	16	16	5	10
ZNF234	AAGACAGCAACTCAAAGAAA	8	4	8	15	11	6	10	5	5
ZNF234	ATAGGAGGGACTGACCTTCA	25	11	11	36	17	16	21	10	10
ZNF234	GCTTTTTTTCCTTTTCTAAA	3	2	3	7	1	3	5	0	1
ZNF257	CTCATGTCTCTTCATATTAC	76	51	57	103	58	42	47	23	46
ZNF257	GTCACATCCCTAATTGTCAG	6	11	5	12	9	11	10	6	6
ZNF257	TAATATGAAGAGACATGAGA	47	30	41	58	31	43	24	13	28
ZNF268	TCACCCAAATAGAAGCTGTC	127	82	94	141	94	90	84	46	63
ZNF268	TCCAAGAACGAAACAGTTCA	82	50	51	99	58	61	64	32	45
ZNF276	CCCTCTCGGAGATGCTGCGC	10	9	5	13	5	5	14	6	7
ZNF276	CTTCCGGCGACCAGCCGGGG	1	1	0	0	1	0	1	0	1
ZNF283	ATTCTGTGCTTCACCAATAG	42	28	37	59	23	33	27	21	29
ZNF283	CTTGTACGTGGATGTAATGT	165	135	136	235	141	151	160	64	144
ZNF284	CTTCAGAAACCTGCTATCAG	0	0	0	1	0	0	0	0	0
ZNF284	GGCTGCTGGACGTTTCCCAG	12	6	10	18	2	6	4	4	10
ZNF284	TCCAAAGAGAAGAAAAGTTT	1	2	1	2	0	3	0	1	1
ZNF302	GCCATATGTGATCATGTTAT	52	29	37	64	23	25	33	22	33
ZNF302	TCCAATAACATGATCACATA	23	10	15	33	13	11	9	5	9
ZNF30	CATCTCTGTACAAGCCCCTC	95	74	58	133	77	84	70	28	50
ZNF30	CTACAGGAACTTGGTGTCAA	45	26	47	48	36	31	32	13	27
ZNF397	CTTGACTAAAACTGCCCCCT	7	5	5	6	2	3	4	5	2
ZNF407	AATGAAAATTACCTTTCTTT	34	28	29	45	33	30	35	14	23
ZNF407	ACTTGTATTCCCTCATCCCA	121	92	109	163	123	103	103	51	84
ZNF407	CAAGCTGAGCTGTTGCAAAA	117	78	85	135	88	95	100	41	79
ZNF407	CACTTAAATACTCATCTACT	105	78	70	123	49	80	70	34	70
ZNF433	ATGTAGAGTACGAAAATCTA	82	65	64	105	50	51	65	32	51
ZNF433	CATCTCTACAGAGATTTTTC	20	13	17	40	13	25	22	13	11
ZNF433	GGCTGTGACCTTCACCCAAG	7	4	4	2	1	4	3	2	1
ZNF44	ATGATCAGCACCAAAATCTC	9	9	18	20	10	15	11	7	8
ZNF44	ATGTGATGCGAGAAACCATT	38	19	30	53	33	26	28	15	29
ZNF44	CATCCATACCTATACAGTTC	132	92	105	170	95	108	123	47	108
ZNF469	CAACCCGCCGCCGAAGAGCT	28	24	26	46	22	27	26	17	16
ZNF469	CGAGGCTTCCCGACGGCTTG	15	12	17	18	11	10	11	3	14
ZNF469	CTGGGCGCATCCGCCTCGGT	4	7	11	17	9	11	11	6	13
ZNF469	CTTGATGATGCGCATAACCG	32	21	24	29	13	22	23	13	18
ZNF486	ATCATTGCAATTTAGAGATG	7	5	5	14	6	4	5	3	1
ZNF486	TTCGCACCTACCTGGGGGTT	33	23	17	22	17	24	23	11	25
ZNF486	TTTTATTCCTTGCTCCAGAC	27	19	19	28	17	23	16	7	20
ZNF492	CTTATTTTGCCCGAGACCTT	14	14	9	18	6	12	9	6	13
ZNF492	GTGTAGTAAGTTGTGACGAT	32	32	24	50	22	31	24	16	30
ZNF506	GAGTGTCCAGTGCACAAAAG	11	7	4	12	4	4	4	3	5
ZNF541	CCTTAAGCACACCTAGCCCC	50	34	33	64	30	47	47	9	22
ZNF541	GCGACTACCGCTCTCTGCGC	22	18	16	34	14	13	16	8	21
ZNF541	TGCTGAACACCTTCCCGCAC	50	39	34	63	31	38	25	18	29
ZNF562	CCACCGGTCAAATTCTTACC	52	41	49	68	37	42	42	33	30
ZNF562	TTACCTGGTAAGAATTTGAC	2	2	1	5	3	2	2	2	5
ZNF629	CCGCACACGAGACACTTGTG	7	7	9	12	9	6	3	1	8
ZNF629	CGTCCATGTGCGTGCGGACG	6	7	7	19	13	9	8	3	12
ZNF629	TGTTCCGGACCCTGCAGATC	56	42	44	71	44	33	34	16	30
ZNF643	ATATCTCTCTCCATCAGCCA	59	41	53	89	35	37	33	14	38
ZNF643	CTAGGAACTGTTAACCTTCA	22	11	8	23	7	18	9	7	18
ZNF643	GGATGTCAGCTTTCCAAACC	4	9	7	14	4	10	6	5	4
ZNF643	GTGATTTCCCAGTTGGAGAA	22	32	30	40	28	30	32	14	32
ZNF684	AATCCACACGAGAGCTCTCC	72	55	65	99	44	58	52	41	30
ZNF684	GGCTGTGGATTTCACTGCAG	18	19	7	18	7	11	12	6	11
ZNF684	GTGCTGAGAGAACCCTGTAT	12	7	3	6	3	6	7	0	3
ZNF684	TCACCTGGAGAGCTCTCGTG	20	19	19	28	10	12	29	4	13
ZNF684	TGTCCTTACCCACTGAGATG	26	12	10	29	20	20	19	7	22
ZNF684	TTCGCTCCCTCCACCATCCA	138	112	88	148	84	119	103	38	75
ZNF720	AAAGCTTCTGATCTGAGTCC	30	26	33	42	23	25	22	15	24
ZNF720	ATCTTTTCTCATGATACTCA	24	19	23	51	17	15	19	6	19
ZNF720	GCCCTCAGAATTTAAACTTA	6	4	4	7	5	2	2	4	7
ZNF720	TCAGATCAGAAGCTTTTATA	14	10	8	20	5	6	11	5	10
ZNF763	GTTCACAGCAACATCCTCAC	56	46	42	86	49	43	42	16	39
ZNF771	ACATACCTCCTTGTTGTCCA	13	5	3	6	9	9	13	3	7
ZNF771	CGCCGCCTGTATATTTGCGC	27	22	31	43	28	30	29	13	15
ZNF771	GCCACCGACGCGCGCACATG	25	26	26	43	24	23	25	10	21
ZNF778	CACTTCGGCAGGATAGATCT	24	15	12	32	13	14	28	9	24
ZNF778	CCTGTGTCTGTTCTTCATGA	26	12	14	19	10	26	19	8	7
ZNF778	GATCTATCCTGCCGAAGTGC	53	48	34	81	30	30	36	18	37
ZNF778	TTTTAGGAGGTCATGTTTCT	47	24	34	61	30	43	27	17	31
ZNF780A	GTTTTGTAATTCTAGCAACA	7	10	6	23	3	12	10	5	13
ZNF780B	TCTAGTAATGTAATCACATC	39	39	39	57	35	47	33	26	33
ZNF780B	TGACCTTACCCAGTGATATC	45	49	30	56	30	29	27	21	36
ZNF780B	TTCTTTACTTACAACAATCC	20	14	13	22	14	15	16	9	14
ZNF793	ACCGGCTGAGTCCTGCTCAG	27	13	22	21	15	12	17	7	11
ZNF793	TATCACACTTACCCCAACAG	27	26	26	43	15	15	21	10	17
ZNF793	TGTTCTTACCCACTGAGACG	68	50	52	95	56	68	46	28	33
ZNF799	CCATATGAAAGCCGTATGAG	16	10	11	21	12	5	11	3	12
ZNF799	CTTTCATATGGACCTACTCC	93	62	52	125	63	75	76	32	55
ZNF799	TATACCTTTTAGGAATGAAA	16	6	7	7	6	9	9	11	8
ZNF823	GGCACTGATCTCCAATGTTC	41	24	21	39	28	25	16	15	25
ZNF823	TCTCTACAGAAATGTCATGC	70	31	38	86	41	54	60	34	35
ZNF823	TGAACTTCACACAAGAGGAG	12	12	10	17	16	13	10	3	10
ZNF839	AGGGAGCTAGCAGCGAGAAG	12	12	11	24	9	14	10	11	12
ZNF839	CGGCCAGTTGGACCCCGAGA	4	3	2	2	1	1	1	5	5
ZNF839	GAAATACACCCAGACAACCT	26	8	10	26	11	16	13	7	19
ZNF839	GGTCCAACTGGCCGTGGCCT	29	31	37	55	30	35	34	13	25
ZNF843	CTGAGTAAAACCCCTCCCGC	18	15	25	20	14	15	9	3	10
ZNF843	GGACTCGCGGGAGGCGGTTC	3	3	3	3	1	1	4	0	0
ZNF844	AAATCACCTTAGATTATTCC	15	5	14	21	10	22	12	7	16
ZNF844	TCAGGACTTGGTGGCTTTCG	23	18	23	36	11	28	13	4	14
ZNF844	TTGAGGAATCTGGCCTCCAT	44	36	38	91	41	41	43	23	38
ZNF878	AAGATGAGCACCAAAATCCT	12	3	4	10	4	6	5	5	3
ZNF878	CATTCTTACCTATGGAGGTC	39	25	16	28	18	28	27	6	12
ZNF90	ACCATTGGAATTTAGAGATG	0	3	2	2	0	4	1	0	1
ZNF90	CTCGCACCTACCTGGGGATT	83	39	56	85	45	59	82	32	66
ZNF90	GAGATGATTGCCAAATCCCC	11	9	15	17	7	12	4	7	6
ZNF98	TATCCTCACCCACAAAGACC	81	59	61	97	51	65	60	30	46
ZNF98	TGTGGCCTTAGAATTCTCTC	40	26	19	45	20	28	29	14	18
AARSD1	CCCGCGGAGCTGCAGACTGA	5	7	2	10	4	3	2	4	5
AARSD1	GTGCTGAGAGTGACTCGCCG	3	2	2	5	3	2	1	3	2
AARSD1	TGTTCAGTTCACCACCACCG	2	2	5	2	2	3	2	3	2
AARSD1	TTCCACCAGCCTGATGACCG	5	2	3	3	2	5	2	1	2
ABCB8	CCACTTACCTTTGCACTGTC	33	27	27	60	22	26	24	16	26
ABCB8	CCGCTTGACAACTGACGTGC	9	4	12	9	4	8	4	1	9
ABCB8	CCTGCACGTCAGTTGTCAAG	9	8	8	13	2	8	8	3	5
ABCB8	CTCTCCTGCAGGCATGGTCT	85	59	55	113	56	67	62	33	55
ABCB9	AGCGGAAGAGACAGTTTCGA	217	141	193	270	134	149	162	75	113
ABCB9	GCAATTAGCTCATTTGCCGC	48	22	30	70	31	28	38	13	43
ABCB9	TGACGATGCCATCAATGGCG	131	91	76	97	88	107	94	51	75
ABCB9	TGTCGTCATCGTGTGCCTGC	404	300	266	517	274	316	276	157	256
ABCC6	AACCAGGCAATGTTCGGGGG	0	0	0	2	2	2	1	0	1
ABCC6	TGCCTCCCCCGAACATTGCC	64	40	45	93	43	47	47	26	39
ABCF2	CCTTCAGAGCCCTCTTTATT	58	45	46	64	45	44	47	18	48
ABCF2	TTACAGTTTTAAGCGCATCT	110	79	88	141	62	78	93	40	89
ABR	ACCCCGTCCAAAAAGCAGAC	13	5	10	11	8	9	11	3	7
ABR	CACGTCCGTGTGCCAGTTCT	48	37	46	74	43	46	36	21	47
ABR	GATCTTCACACCGAAGACGC	23	32	28	50	38	25	33	11	25
ABR	GCAGCTGGACCCACAAACCG	21	17	19	33	17	24	21	9	9
AC006276.7	AACCACTGCGTCTCCTTATC	59	35	35	74	32	44	36	16	32
AC006276.7	GGGCCCATGACCCACTGTAC	13	11	13	19	7	9	6	8	7
AC006276.7	TCAAACCCAGATTTGCTATG	35	28	30	38	35	31	36	14	26
AC007228.1	CACGCACACTACCAAGACTA	54	34	41	65	48	39	38	22	39
AC007228.1	GACCTGTCTTCTCAAGAGAC	3	1	2	2	4	1	1	2	2
AC007228.1	GCCCAGTCTCTTGAGAAGAC	17	12	5	25	8	13	12	4	9
AC100788.1	CCAGAACCTTCGACCAAGTC	38	21	29	63	27	31	31	16	17
AC100788.1	TCGGCGAGGCTGGTGCCCGA	5	2	2	5	3	4	4	0	4
AC100788.1	TGCCTCCCTGTAATGTGTTC	67	35	51	104	44	63	48	37	47
AC133485.1	CGACCCTTTGTTGATCTGCA	45	36	37	53	33	39	18	16	29
ACADVL	ACAGTCCATGTTGGGGGGCC	15	12	16	14	7	8	17	4	12
ACADVL	GCTGGCAGGAACCCGGATAA	6	2	5	8	7	2	4	2	2
ACOT11	ACTGTCGTTCCCCGCACGTA	161	112	145	172	106	126	134	71	105
ACOT11	CAAGGCCTTGGCCACCTTCG	69	58	52	82	56	57	49	30	45
ACSS1	CCCCACCGTGCAGCATGTCC	9	11	10	18	16	8	9	1	7
ACSS1	CGGGCATGTAGATGGCAACA	49	42	46	70	41	38	57	15	39
ACSS1	GGGGGATCTGGACGTCCCGC	12	11	14	18	5	9	6	2	12
ADAM7	CAAGACATACCTTTAACCTG	49	31	44	82	46	35	50	22	37
ADAM7	GATGATTTTACTCATTCCTC	9	18	16	38	10	16	11	9	8
ADAM7	GTACCAGTATGTCATCATCA	23	23	18	38	12	14	30	10	21
ADAM7	GTATCTCGCTTCTGTATCAG	29	15	15	31	16	25	19	10	18
ADAM8	AGCTACGTCCTTGGGGCCAC	14	9	12	19	4	6	13	4	6
ADAM8	AGGACGTAGCTCACCCTCTC	80	80	90	153	61	52	65	41	67
ADAM8	CTGGGCGCGATGATGCTGCC	35	37	44	64	25	35	36	13	37
ADAM8	GACCCGGCCATGCGCGGCCT	42	21	28	49	25	28	29	13	20
ADAMDEC1	ACCACAACTTCATGCTGCGT	35	22	24	46	24	25	29	20	23
ADAMDEC1	ATCATCTGATATTGAACTTC	23	22	25	39	21	19	24	16	16
ADAMDEC1	TGAACAATGAGCCAAAGTAC	47	29	37	61	41	26	18	23	28
ADCK2	ACTTGACGGCTTTCACATTC	41	41	40	57	42	42	37	23	33
ADCK2	GAATTCCCGTGGACTTGAAA	12	7	6	17	12	9	8	5	9
ADCK2	GATTCTGAGCTTCGTAACGC	28	22	18	38	18	17	19	13	15
ADRA1A	AAGTGACGCTCCGCATCCAT	36	37	36	40	24	35	40	17	27
ADRA1A	GGAAGCTGGCTTCATGTCAT	32	21	22	45	25	25	20	12	23
ADRA1A	TGAATTTTATGATGCCACCG	10	8	10	21	10	6	10	3	8
ADRA1A	TTGCTCCGAGTCCGACTTGT	48	37	40	70	36	37	48	34	35
AGBL1	ACTTGATGTGACATTGATTC	45	37	38	76	40	50	43	27	43
AGBL1	AGCCATGGAACTGCTTTTCA	8	6	5	9	5	7	5	4	9
AGBL1	AGTCTCCATGGGAGCCATGC	2	2	3	4	1	3	3	0	0
AGBL1	CTGCGTGTGTTTGCCTCCAG	45	34	26	61	18	31	21	6	27
AGK	AACTACCCTTTGCAAGCTGC	20	12	16	32	16	32	25	9	13
AGK	ACGGATGTGATCATTGTTGC	13	17	18	27	7	9	21	4	19
AGK	GGTATTTCAGACAGATTATG	12	12	7	16	6	14	13	11	9
AKR1B10	TCTTAAACCTTGAATCCCTG	45	37	40	62	34	38	41	15	41
AKR1B10	TGGCCATTGATGCAGGATAT	41	32	34	45	20	34	30	22	46
AKR1B1	GCAGGTGACTGAGGCCGTGA	8	5	8	26	7	7	8	5	13
AKR1B1	GGAGCTCTTCATCGTCAGCA	0	1	2	0	1	0	5	0	2
AKR1B1	TGGGCTCACAGGTCCTGATC	42	40	46	62	38	30	35	9	39
AL359392.1	GGATAAAAAGACCGCAGTTT	7	8	7	8	8	5	4	1	7
ALOX5	CGACATCGCCGGTGATCCAG	36	35	41	55	29	22	29	15	27
ALOX5	GCAACACCGACGTAAAGAAC	43	39	30	54	28	29	31	12	43
ALOX5	GGATTCATACGACGTGACTG	0	0	1	3	0	1	1	0	0
ANKFY1	CATTCAGCTCCTCTGCCGTC	43	24	34	44	13	31	26	14	33
ANKFY1	TTATGTCTCTAGTGAATGTC	41	24	26	54	23	30	35	18	39
ANKRD46	CTGCGCTTTGCCAGAACTAA	20	21	17	23	14	15	24	6	17
ANKRD46	TAAAGATGTCATCCGATTGC	200	115	114	235	126	154	138	80	128
ANKRD46	TCTCCAGCTTCCGAACCACG	88	85	75	139	41	78	80	27	70
AP4E1	ACCACAGTGTGCCAGCACCA	35	31	27	55	25	38	28	15	26
AP4E1	CCTTGTGAATACAGTTGTAA	12	9	7	7	7	8	4	6	5
AP5B1	CCCGGAAGGCCCCCAAGCGC	29	21	18	46	23	20	26	10	19
AP5B1	CCTGGCCGCGGGTAGCGATC	4	4	1	5	3	0	0	0	1
AP5B1	GCGACCCAAATCCTCCCCCT	28	28	27	47	20	18	26	11	26
AP5B1	GGTCGGCAAAGTTCACGAAC	32	23	23	42	21	23	20	20	21
APH1A	CCCTATTACTTCCTGACTTC	32	22	10	40	25	22	19	6	24
APH1A	TTACTTAAGCAGCTTGTAGT	116	58	69	138	60	78	87	40	64
APOBR	ACTTGGGGATCAGGGCCGAC	8	4	9	6	6	7	5	4	4
APOBR	CTTTACAGACCCCGCGTGCC	25	23	24	38	15	19	17	9	14
APOBR	CTTTTCGTCGGACTCCGGCC	26	22	27	38	29	22	23	11	21
APOBR	GAGTCCGACGAAAAGAGGGC	6	2	10	10	5	6	6	2	7
APPL2	ACAGCTTTCTAAGCAACTGC	67	36	34	86	35	46	46	20	37
APPL2	CCTGCAACGCCTCCTCTAGC	88	44	60	106	60	56	53	23	51
APPL2	CCTGCTAGAGGAGGCGTTGC	22	15	9	19	16	17	12	3	9
APPL2	TCCACAGAATGAGATGTGCC	82	55	60	112	58	68	61	32	58
APPL2	TCTTACCTCATCCACCACTT	65	39	46	66	48	55	47	22	35
AQP4	GGATCGGGCGGGATTCATGC	6	5	3	6	7	3	3	1	3
ARHGAP19	AATGCACACCTCAAAATCGC	50	40	48	86	40	44	36	24	31
ARHGAP19	TATACTCACCAGCGATTTTG	66	41	44	75	50	39	35	19	58
ARHGAP19	TGTGTAGATACTCAATCAGT	35	19	22	60	27	19	20	9	17
ARHGAP22	CACAGTCGAAGGAATCCTGC	24	21	16	32	10	18	22	10	12
ARHGAP22	CAGGTGACTGAACTTCCTCC	34	17	26	53	25	27	31	13	23
ARHGAP22	CCGCTCCAAAAGCCTAGTGA	57	29	37	51	30	34	35	14	33
ARHGAP22	CGGGCAGTACCTCCGCCCAG	33	26	25	41	26	34	32	13	18
ARHGAP22	GATGCCGTGCCCTCACAGGC	88	58	68	97	46	54	65	27	49
ARHGAP22	GGCCCAGATGACTCGGCGGA	8	2	4	14	3	2	7	4	4
ARHGAP22	GGGGGCCATACTTCCGCTCG	14	12	20	15	13	13	25	11	18
ARHGAP22	TACCTGGGCTGATCTCAAAG	60	29	39	70	32	39	44	18	38
ARHGAP22	TGCAAACGTCCTCCTTTTGC	49	46	45	62	33	45	32	17	36
ARHGAP22	TGCCGACAGCTTCCAGCAAA	39	24	32	44	29	21	34	16	28
ARID5B	CAGCTTGAAACATAGTCCAA	17	11	13	27	8	8	12	6	13
ARID5B	GAATGACCGTACCTTGGCAA	35	29	31	50	31	23	28	7	27
ARID5B	GATTCCAACAACAATTCCGA	75	62	66	120	47	55	58	27	47
ARID5B	GTTTCAAGCTGCTCAAAAAC	65	46	52	94	39	48	60	35	49
ARMC8	AATCCGCATGAGCGTCCTTT	40	39	39	49	38	38	39	13	33
ARMCX4	CTTAGTTTCCGACCAGATCA	20	18	19	39	16	21	12	8	13
ARMCX4	GCTGGGACTAGTGATCAATC	11	13	13	18	11	15	16	7	12
ARNTL2	CAAAATACTTAATTATGATC	110	70	96	145	79	93	97	30	82
ARNTL2	GCTCAGACATTTAATCCTTA	67	45	45	107	31	59	52	29	55
ARNTL2	TGCAGAAGGCTTCTTATTTG	164	118	146	217	112	138	105	61	122
ARNTL2	TTATAGACCATCATTTCTTC	299	228	202	392	196	236	232	106	172
ARPC5	ACACCCTTAACTTCCATCAC	34	15	19	35	19	22	22	11	17
ASAH1	GTTCCTCACTAGAACAGTTC	17	11	14	31	14	21	17	7	18
ASB10	CCAGAACAAGCCATGCCCTG	71	38	43	94	40	50	62	25	41
ASB10	CGGTGTAGAGGGCATTCTGC	13	14	10	21	15	9	5	7	11
ASIC1	ACCTCCTTTCATCGACCAGC	41	29	29	63	27	19	28	16	21
ASIC1	CTGTACTCCAGAGCAGTACA	30	25	21	59	34	20	33	19	26
ASIC1	GACGAGACGTCCTTCGAAGC	10	10	8	15	5	14	8	4	10
ASIC3	CGCACTTCCGAGCCACGTAG	114	79	83	133	83	87	77	49	61
ASIC3	GGCCTGCGAAACCCGCTACG	33	15	26	29	15	21	22	8	22
ASIC3	GGGCACAGTTCTTGTACTGC	149	118	125	206	101	82	102	43	106
ATF2	ATGACACTGTCATTACGTGC	48	37	44	57	36	44	52	18	37
ATF2	CAGTTTTTCAAGAATCTTGT	9	9	9	8	8	10	17	6	4
ATF2	CTTGAAAAACTGTGAAGAAG	38	20	40	51	31	33	37	17	23
ATF2	GCCACAGCGTTTTACCAACG	43	38	29	53	30	19	42	17	30
ATF2	GTCTACTACCAGTGATGAGA	6	5	8	14	2	3	7	3	4
ATF7	AACTGGTGGTATTCAGACCT	12	7	9	21	5	6	6	6	7
ATP6V0A4	AATTTGTGAATGAAGTCAGA	6	0	1	6	2	0	2	1	1
ATP6V0A4	GCCCACTGACCCCGCTCCCA	31	26	22	38	13	19	25	11	21
ATP6V0A4	TCCAGGGTAATCATTTCCCG	11	9	16	12	10	6	10	10	10
ATP6V1B2	ATGTGCTGCCCTCACTATCA	28	26	19	43	13	33	24	8	23
ATP6V1B2	GTAATGTAGCCAGTCAAGTC	65	45	62	100	52	44	61	34	54
ATP6V1B2	TACAGAGGGGCAGATCTATG	7	5	1	10	5	7	3	4	3
ATP6V1F	CAGCGGGGATGGACTGCTGG	20	22	16	36	16	16	21	7	15
[truncated: 62,753 more rows]
