# Supplementary material for: CRISPR/Cas-based customization of pooled CRISPR libraries
Source: PLoS One. 2018 Jun 20;13(6):e0199473. doi: 10.1371/journal.pone.0199473 (PMC6010251; doi:10.1371/journal.pone.0199473)
Supplement: S3 Table — (XLSX) [file pone.0199473.s004.xlsx]

## Sheet: S3 Table
S3 Table. Deep sequencing results of 27 kinases-depleted library
Gene name	UID	Sequence	Wild type	Depleted
ABL1	HGLibA_00301	TGTCCCCCAACTACGACAAG	114	1
ABL1	HGLibA_00302	CCTCGTACACCTCCCCGTAC	144	4
ABL1	HGLibA_00303	CCGGCAGGAGGTGAACGCCG	58	2
ALK	HGLibA_01642	AATGGGACAGTCCTCCAGCT	154	4
ALK	HGLibA_01643	TGTCCCATTCCAACAAGTGA	29	0
ALK	HGLibA_01644	TCACATGGAGAGCTCTTGAT	103	0
BRAF	HGLibA_04751	CCCCACCAAATTTGTCCAAT	86	0
BRAF	HGLibA_04752	GAGGCCCTATTGGACAAATT	43	0
BRAF	HGLibA_04753	GTTGCTCCGTGCCACATCTG	116	0
BTK	HGLibA_04952	CTTACCGGAATCTGTCTTTC	112	2
BTK	HGLibA_04953	AGCTATGGCCGCAGTGATTC	60	0
BTK	HGLibA_04954	GATCACTTGTGTTGAAACAG	49	0
CD4	HGLibA_08380	CGACGCCCCCCAGCACAATC	16	0
CD4	HGLibA_08381	GGTTACTCACCCTTCGGTGC	50	0
CD4	HGLibA_08382	TGCACTGAGGGGCTACTACC	28	1
CD6	HGLibA_08422	AGTGGCATTAGCTGCTACGC	100	3
CD6	HGLibA_08423	CGCCGAGTGGCGGCTCTGCG	80	1
CD6	HGLibA_08424	TTGCTGACGGCAGCCCTCTC	173	2
EGFR	HGLibA_14635	TGAGCTTGTTACTCGTGCCT	187	4
EGFR	HGLibA_14636	GAGTAACAAGCTCACGCAGT	76	0
EGFR	HGLibA_14637	ATAGTTAGATAAGACTGCTA	64	2
ERBB2	HGLibA_15412	ACTTGTGCAGAATTCGTCCC	28	0
ERBB2	HGLibA_15413	TGAGTGGGTACCTCGGGCAC	60	1
ERBB2	HGLibA_15414	CCGGCCATGCTGAGATGTAT	76	0
FGFR1	HGLibA_17434	GATCCGGTCAAATAATGCCT	81	2
FGFR1	HGLibA_17435	CAGCTCGTTGGTGCAGTTAC	86	1
FGFR1	HGLibA_17436	CACCCGAGGCATTATTTGAC	91	1
IGF1R	HGLibA_22793	TCAGTACGCCGTTTACGTCA	107	1
IGF1R	HGLibA_22794	GTGGAGAACGACCATATCCG	62	3
IGF1R	HGLibA_22795	CCACGACGGCGAGTGCATGC	81	0
INSR	HGLibA_23399	CGACGACCCCACCAAGTGCG	61	3
INSR	HGLibA_23400	AATCCGCCGATCCTACGCTC	84	0
INSR	HGLibA_23401	CTCGAATCAGACGTAACTTC	109	1
JAK2	HGLibA_23915	TGTACTTCGATGCAGTCCTA	164	1
JAK2	HGLibA_23916	ACCTGTGACTCATGAAACAC	99	1
JAK2	HGLibA_23917	TTACCTGATAGAGTTATAGA	46	1
JAK3	HGLibA_23918	CCTACCGAATCCTGTACAGC	191	2
JAK3	HGLibA_23919	AATCCTTGCGTAGCCCGAAG	40	1
JAK3	HGLibA_23920	ATCAGGGGCGTCTCTTCACT	115	1
KDR	HGLibA_24541	TTCCCGGTAGAAGCACTTGT	52	0
KDR	HGLibA_24542	GAGGTGACTGAGTGCAGCGA	45	1
KDR	HGLibA_24543	TGCTGCTGGCCGTCGCCCTG	26	1
KIT	HGLibA_25014	ACCGCGATGAGAGGCGCTCG	61	2
KIT	HGLibA_25015	CTGTCTGGACGCGAAGCAGT	28	1
KIT	HGLibA_25016	CTTGTTGACCGCTCCTTGTA	136	2
MAP2K1	HGLibA_28138	CCATACTTACTCCGCAGAGC	42	1
MAP2K1	HGLibA_28139	TATGGTGCGTTCTACAGCGA	126	0
MAP2K1	HGLibA_28140	CCCGACGGCTCTGCAGTTAA	59	1
MET	HGLibA_28924	CACATGGCAGATCGATCCAT	55	0
MET	HGLibA_28925	GACCTCACCATAGCTAATCT	150	2
MET	HGLibA_28926	GCAGCGCGTTGACTTATTCA	85	1
MTOR	HGLibA_30453	GAGGAGGTTCCGAAGATAGT	54	0
MTOR	HGLibA_30454	GCTGGGTGCTGACCGCAATG	86	2
MTOR	HGLibA_30455	AAAGGTGGCATCTTGGCCAT	113	2
NPR1	HGLibA_32507	TATAGAGCAGGAGCCCGTCG	44	0
NPR1	HGLibA_32508	CCCAGATAATCCCGAGTACT	90	0
NPR1	HGLibA_32509	AGTTGAACTGCTCATAGGCC	81	2
PDGFRA	HGLibA_35852	AAAGCCCTGTCTGCTGTCGT	87	0
PDGFRA	HGLibA_35853	TCGGGATCAGTTGTGCGACA	94	0
PDGFRA	HGLibA_35854	CTTAAAACCGTGTATAAGTC	70	0
PDGFRB	HGLibA_35855	GTAGAGCCGTTTCCGCTCAT	142	1
PDGFRB	HGLibA_35856	GGTCCCCGAGTCTTCTAACT	42	0
PDGFRB	HGLibA_35857	ATGAGGTGGTCAACTTCGAG	22	1
PIK3CD	HGLibA_36638	GCGCGAAAGTCGTTCACTTC	20	1
PIK3CD	HGLibA_36639	GCCGGAAGACTACACGCTGC	63	2
PIK3CD	HGLibA_36640	GTCCACCAAGGACGTGCCGC	53	2
PRKAA1	HGLibA_38490	TACTCAATCGACAGAAGATT	14	0
PRKAA1	HGLibA_38491	TCCTGTTACAGATTGTATGC	138	3
PRKAA1	HGLibA_38492	GGGCCACAATCAAAGATATC	12	0
PRKAA2	HGLibA_38493	CATACCGAAATCGGCTATCT	86	1
PRKAA2	HGLibA_38494	ACGTTATTTAAGAAGATCCG	56	0
PRKAA2	HGLibA_38495	CGGATCTTCTTAAATAACGT	96	1
RET	HGLibA_40871	ATCTCCTCGCTGCAGTTGTC	188	8
RET	HGLibA_40872	TCCGGTGGCCGGTCTTCAGA	8	0
RET	HGLibA_40873	GTCCCGAGATGTTTATGAAG	45	0
SRC	HGLibA_46927	TAACCGCTCTGACTCCCGTC	132	3
SRC	HGLibA_46928	GTCTGACTTCGACAACGCCA	116	2
SRC	HGLibA_46929	CTCACGTGTTGTTGACAATC	113	2
TEK	HGLibA_48967	TTCTATTACTATCCGTTACA	21	0
TEK	HGLibA_48968	AGACCACTCTAAATTTGACC	64	1
TEK	HGLibA_48969	CCGAGCTAGAGTCAACACCA	85	6
A1BG	HGLibA_00001	GTCGCTGAGCTCCGATTCGA	92	89
A1BG	HGLibA_00002	ACCTGTAGTTGCCGGCGTGC	64	98
A1BG	HGLibA_00003	CGTCAGCGTCACATTGGCCA	158	244
A1CF	HGLibA_00004	CGCGCACTGGTCCAGCGCAC	27	63
A1CF	HGLibA_00005	CCAAGCTATATCCTGTGCGC	103	120
A1CF	HGLibA_00006	AAGTTGCTTGATTGCATTCT	93	107
A2M	HGLibA_00007	CGCTTCTTAAATTCTTGGGT	51	40
A2M	HGLibA_00008	TCACAGCGAAGGCGACACAG	69	128
A2M	HGLibA_00009	CAAACTCCTTCATCCAAGTC	87	106
A2ML1	HGLibA_00010	AAATTTCCCCTCCGTTCAGA	65	63
A2ML1	HGLibA_00011	GCTTACCTGTAGTTCCACCA	181	183
A2ML1	HGLibA_00012	TATTTCCAACTCCCGACACC	86	104
A3GALT2	HGLibA_00013	CGAATGCGCGTCGCGTTCGA	42	75
A3GALT2	HGLibA_00014	CTTCGAACGCGACGCGCATT	91	136
A3GALT2	HGLibA_00015	CGGCAGATCCTACTTACACT	42	51
A4GALT	HGLibA_00016	CAGTCCCGCTACGTCCTCAA	140	195
A4GALT	HGLibA_00017	CTACTGCCCCACGACGCACG	117	149
A4GALT	HGLibA_00018	CTTTGAGGACATCAACCCCG	161	192
A4GNT	HGLibA_00019	CAGCTCGGATGCATCCCGCC	53	115
A4GNT	HGLibA_00020	GTAGCGCCTCCACTCTCGAT	25	31
A4GNT	HGLibA_00021	GAAACACAATGCCACGTCTG	114	145
AAAS	HGLibA_00022	TCCCTTATCAGGCGTGATGT	110	145
AAAS	HGLibA_00023	CCCAGACGGCAGCAAAATCC	29	48
AAAS	HGLibA_00024	GTGGGGTGACCAACCTGCTC	41	63
AACS	HGLibA_00025	CCCCGGTCGGGAGGAGATCC	59	70
AACS	HGLibA_00026	CTTCTCACGTGTGTATGATG	119	157
AACS	HGLibA_00027	GTTATGATGACTTGTACCAT	107	145
AADAC	HGLibA_00028	GTCACCCGACTTCGCAACAC	67	121
AADAC	HGLibA_00029	GAACCCCAGTGTTGCGAAGT	48	46
AADAC	HGLibA_00030	AAAGCTCCCGACAACCTTAA	34	57
AADACL2	HGLibA_00031	AATATATCACAGCTCGCCTT	53	67
AADACL2	HGLibA_00032	TGTTTGCCGTCCATCTATTC	143	176
AADACL2	HGLibA_00033	TTTGGCAAGTACAATCGTAC	125	168
AADACL3	HGLibA_00034	ATCGTGTACTACCACGGTGG	104	110
AADACL3	HGLibA_00035	AAATCCGTGACCACAACATC	73	82
AADACL3	HGLibA_00036	GATCCACTCCATATGCATCC	34	51
AADACL4	HGLibA_00037	CGGGTATCGTCCCAAAACGC	56	107
AADACL4	HGLibA_00038	TCGTACTTCCTCCAGACGTC	59	101
AADACL4	HGLibA_00039	ACCATGTCACGCGGACCCCC	102	152
AADAT	HGLibA_00040	ACCAAAATCGATGATCTCCT	174	197
AADAT	HGLibA_00041	CTTCAGTATTCTCCGAGTGC	58	69
AADAT	HGLibA_00042	ATTAACCAGTGAACGCAAAA	30	20
AAED1	HGLibA_00043	ATGACTGTCCAATCACTATA	55	60
AAED1	HGLibA_00044	AATGTCACCCTTATAGTGAT	82	97
AAED1	HGLibA_00045	GCTTACCTGGACCTAAAATG	10	13
AAGAB	HGLibA_00046	ACCATTCTTCATCACTACAT	161	160
AAGAB	HGLibA_00047	GCCTTGATAGTGTCTCCTCA	146	180
AAGAB	HGLibA_00048	AGCAGACATCAATCTATGTG	94	101
AAK1	HGLibA_00049	GACCATTTCTGGTGCTCGAT	85	100
AAK1	HGLibA_00050	GTCCTATCGAGCACCAGAAA	46	33
AAK1	HGLibA_00051	GTTGACAAACATGCGTTTCA	141	144
AAMDC	HGLibA_00052	AGGCTCTAATACAACCTATA	5	3
AAMDC	HGLibA_00053	TCCCAAGTCCGACTACCCCC	59	109
AAMDC	HGLibA_00054	GGTGTACAGACTCTTGTGAT	49	42
AAMP	HGLibA_00055	ATCGCTGAGCCGCCATACGA	41	61
AAMP	HGLibA_00056	GGAGGGCCCCGACGATAGCG	36	45
AAMP	HGLibA_00057	CTCCAGGTCTCCCGCTTCAA	101	120
AANAT	HGLibA_00058	CGCGTCCTCGCACATGAGCG	96	135
AANAT	HGLibA_00059	ACCTTCACGCTCGATCTCAA	105	161
AANAT	HGLibA_00060	CCTTCATCATCGGCTCGCTC	22	71
AAR2	HGLibA_00061	GAGGTCGGGCCCAAGTTCCG	58	58
AAR2	HGLibA_00062	GGCACAGATCTGTCGATTCT	130	152
AAR2	HGLibA_00063	AAAGTCCCACCGGAACTTCT	21	6
AARD	HGLibA_00064	CGTCCCGCGTGCGACTTCTT	28	40
AARD	HGLibA_00065	GTCCCCGAAGAAGTCGCACG	50	75
AARD	HGLibA_00066	AAAAGATGATGCTGCGAATC	67	84
AARS	HGLibA_00067	CCACGCTCGGACCATCACTG	78	118
AARS	HGLibA_00068	TGGGGGCAAACATAATGACC	19	20
AARS	HGLibA_00069	TCACACCTTCTTCGAGATGC	109	209
AARS2	HGLibA_00070	CCATTCGAAGGTCGCCCGCA	151	189
AARS2	HGLibA_00071	GCCGCGGGGCCGCACGGAAG	33	26
AARS2	HGLibA_00072	AAGCCTGCCATCTCGCTTCG	82	85
AARSD1	HGLibA_00073	GTGCTGAGAGTGACTCGCCG	47	51
AARSD1	HGLibA_00074	TTCATTGACGCTCTGCTCAA	111	170
AARSD1	HGLibA_00075	AGATGTCATTGATTGTACCA	110	123
AASDH	HGLibA_00076	GACCTTCGATCCTTCTGTTG	153	137
AASDH	HGLibA_00077	TAAGGCTGCCTCCTGTTATA	133	119
AASDH	HGLibA_00078	TCGATAGGTACATAAGCAGC	73	93
AASDHPPT	HGLibA_00079	ACCCGATGGATCTAGACATC	142	149
AASDHPPT	HGLibA_00080	AGGCTGGTCGTCTGATGATA	124	122
AASDHPPT	HGLibA_00081	ATCCTGATGTCTAGATCCAT	138	177
AASS	HGLibA_00082	TCTGGATCACATGTTAGCAA	25	32
AASS	HGLibA_00083	GTTAACTTTGTTTGTGATGC	61	69
AASS	HGLibA_00084	TAGGCAGTGATTACATCCAA	40	50
AATF	HGLibA_00085	GTTGAACCCGCGACCAAGCG	48	39
AATF	HGLibA_00086	CGCTCTGTCTATCGAGTTCT	83	116
AATF	HGLibA_00087	GTCTACTCACCAGACGATCC	41	52
AATK	HGLibA_00088	GCGCTGGATCGCGCCAGAGC	18	14
AATK	HGLibA_00089	CCGTGAGCAGGCAGTTCCGC	20	22
AATK	HGLibA_00090	TCGTGACTGCCGACCAGCTG	150	215
ABAT	HGLibA_00091	TGCAATTACGAAGAGAGCCG	65	61
ABAT	HGLibA_00092	CATGTTGCTCGCCCAGCGCC	86	109
ABAT	HGLibA_00093	CCAGCACAGCTACCGCCTGC	83	138
ABCA1	HGLibA_00094	GCCTCCGAGCATCTGAGAAC	52	74
ABCA1	HGLibA_00095	TGTTTCCGTTACCCGACTCC	152	172
ABCA1	HGLibA_00096	CCTCCCCAGGAGTCGGGTAA	11	13
ABCA10	HGLibA_00097	TCAGAGTGCTCCTTTATAAC	92	125
ABCA10	HGLibA_00098	CATATCGCCTGAAGTTTAAT	134	129
ABCA10	HGLibA_00099	CTTCCTTAAAGAACACTGTT	133	127
ABCA12	HGLibA_00100	CAAGTGCTCGCACGAATTCT	49	49
ABCA12	HGLibA_00101	CCTCGAAACCTTCCTAGTAC	104	148
ABCA12	HGLibA_00102	CCCGGAACATATACTTTCAA	39	32
ABCA13	HGLibA_00103	AGACCAAATCACCGCCCTGC	81	99
ABCA13	HGLibA_00104	ACCCACACTCTTCCAATATG	149	144
ABCA13	HGLibA_00105	TACTTGAGCAACTTGATTCC	47	61
ABCA2	HGLibA_00106	GAGTGCTTGGGCCGTGCTAT	82	109
ABCA2	HGLibA_00107	CTCGGTGGCCAGAAACCCGC	19	42
ABCA2	HGLibA_00108	GAAGCCCACCATCTCCGTGA	16	19
ABCA3	HGLibA_00109	TCCGTGTGTAACTGAACCGT	162	245
ABCA3	HGLibA_00110	GCGCGGCTTTCCCTCCGAGA	45	32
ABCA3	HGLibA_00111	TCATGAAGGAGGCGGCGATG	53	76
ABCA4	HGLibA_00112	CACCTCGAAGCCGGGCATAA	68	68
ABCA4	HGLibA_00113	ATGCCACCGTAGCAGGCAAG	86	140
ABCA4	HGLibA_00114	GCAATTGATGAGCTGCTCAC	88	110
ABCA5	HGLibA_00115	TCTAAGCCGAGCAACTTTGT	114	185
ABCA5	HGLibA_00116	GAAATAGATACCTTTCCCCG	32	26
ABCA5	HGLibA_00117	TCTACTGATCATCTACCTGA	108	106
ABCA6	HGLibA_00118	TGGGGCCTCTCAATACTTCT	70	62
ABCA6	HGLibA_00119	GTACACCTACCTTTCAAAAG	80	77
ABCA6	HGLibA_00120	AAGATGATTCCCATAGCATA	65	75
ABCA7	HGLibA_00121	GCTCTCCAAAGACGCGCGCC	26	29
ABCA7	HGLibA_00122	ACTCACTGCAGATTCGCGGC	53	81
ABCA7	HGLibA_00123	GAGGCCACAGCAATTCGACC	88	139
ABCA8	HGLibA_00124	TAAATGTATCTACCCGTCCC	114	140
ABCA8	HGLibA_00125	TCATTTACTTGATGACTATG	66	82
ABCA8	HGLibA_00126	TCTTTAATACTTTCCTCATC	112	120
ABCA9	HGLibA_00127	AATCAGTTGCAACTCCTCCT	220	307
ABCA9	HGLibA_00128	TACGTCATTGATGACAATGA	30	30
ABCA9	HGLibA_00129	AAAGAGCACAGAGACCATTC	6	16
ABCB1	HGLibA_00130	TTGGACTGTCAGCTGCTGTC	18	41
ABCB1	HGLibA_00131	GAAGCTAACCCTTGTGATTT	94	94
ABCB1	HGLibA_00132	CCAAACACCAGCATCATGAG	21	30
ABCB10	HGLibA_00133	CAGCTAGCTGAGGAACGTAT	123	156
ABCB10	HGLibA_00134	TACCATCATACTGATGCCTA	78	96
ABCB10	HGLibA_00135	TTCTTTGACAAGACTCGCAC	122	190
ABCB11	HGLibA_00136	GGAACTGTTAGTCCATACAA	33	25
ABCB11	HGLibA_00137	CCAAAAATGAGTAGCACGCC	66	107
ABCB11	HGLibA_00138	AAGAATTACTGAGTCAGACA	37	26
ABCB4	HGLibA_00139	AAAGTCGCCCTCCGCGCTCG	123	134
ABCB4	HGLibA_00140	GAGACCTGATCCGTGAGCTA	69	101
ABCB4	HGLibA_00141	TTTAGTTTCGATACTCCGAT	154	175
ABCB5	HGLibA_00142	CTGCAGCACGACAGACCAAG	76	100
ABCB5	HGLibA_00143	GGACATCACACTCATGATCC	67	82
ABCB5	HGLibA_00144	AGGTTGACCCTGTATTATGT	152	167
ABCB6	HGLibA_00145	CTTCCTGCCAAAATCTCGCC	130	168
ABCB6	HGLibA_00146	GGAACGGGCACTCAATGTGT	87	107
ABCB6	HGLibA_00147	TCCCCAGTCCTATACATTGC	107	164
ABCB7	HGLibA_00148	TCAGCATGTTTCCCGACATC	146	200
ABCB7	HGLibA_00149	TTACTAGATCTCCAACAGTA	22	21
ABCB7	HGLibA_00150	CTGTATTTGGTGCATCACTC	91	150
ABCB8	HGLibA_00151	CCGCTTGACAACTGACGTGC	95	150
ABCB8	HGLibA_00152	CAGTCATGAAACTCCCTACG	155	191
ABCB8	HGLibA_00153	TAAAGCGAGACCCCACGACA	67	71
ABCB9	HGLibA_00154	TGACGATGCCATCAATGGCG	67	118
ABCB9	HGLibA_00155	GCAATTAGCTCATTTGCCGC	119	139
ABCB9	HGLibA_00156	AGCGGAAGAGACAGTTTCGA	113	104
ABCC1	HGLibA_00157	CCGATGGCTCCGACCCGCTC	55	82
ABCC1	HGLibA_00158	CGGAAAACATCATCAGGTCG	38	47
ABCC1	HGLibA_00159	CAAGTTCGTGAATGACACGA	52	88
ABCC10	HGLibA_00160	TGCACGTGTACCAAGCTTAC	176	284
ABCC10	HGLibA_00161	GTAAGCTTGGTACACGTGCA	55	64
ABCC10	HGLibA_00162	ATCCGAGACAACATCCTCTT	122	166
ABCC11	HGLibA_00163	TGTCGATGCCACGATTCACG	100	172
ABCC11	HGLibA_00164	GTGAATCGTGGCATCGACAT	116	166
ABCC11	HGLibA_00165	CTAAGCGACTCCGTAAGCTT	127	133
ABCC12	HGLibA_00166	CGTGCGGTAGTTGATGGCCC	58	96
ABCC12	HGLibA_00167	CTGGGCCATCAACTACCGCA	100	139
ABCC12	HGLibA_00168	TGCCGCACTCACCGGCCCTA	124	149
ABCC2	HGLibA_00169	GGATTGGTATATCGAACAGC	24	19
ABCC2	HGLibA_00170	GTATCGAGAGAATCCAGAAT	20	8
ABCC2	HGLibA_00171	TCCTTACCTGTAAGAGTGTC	66	92
ABCC3	HGLibA_00172	GCCGCTCATACTGTATCAGC	26	20
ABCC3	HGLibA_00173	GGATGATGTAGCCACGACAA	49	63
ABCC3	HGLibA_00174	GGCGACCCACAGGTAGATGC	106	125
ABCC4	HGLibA_00175	GGCACTTCGTCTTAGTAACA	55	66
ABCC4	HGLibA_00176	CTTCCTCTAATCTCCGTTTA	127	116
ABCC4	HGLibA_00177	TGATGTGAACAAGTTTGATC	93	128
ABCC5	HGLibA_00178	AGATCCACACAACCCTTCGC	0	0
ABCC5	HGLibA_00179	GTGCCTGATGATCACGCAGC	46	46
ABCC5	HGLibA_00180	AAACATTCTCTGCCCATCGT	91	131
ABCC6	HGLibA_00181	AGTCCTGTGTACCTCCAGCG	153	176
ABCC6	HGLibA_00182	ATCGTGGTGAGCCACACAGT	97	143
ABCC6	HGLibA_00183	TGTTCCTGATTCACACCGAG	94	108
ABCC8	HGLibA_00184	GCGTAGCTGCGAGAAGCCGA	46	46
ABCC8	HGLibA_00185	TGATGACATTGACCTCCACG	279	394
ABCC8	HGLibA_00186	GATGTTGTGATAGTAGACCA	60	73
ABCC9	HGLibA_00187	CCTCTTTATGCCAGCCGTGA	111	141
ABCC9	HGLibA_00188	TTTCTAGGCGGCGGGAATCA	47	54
ABCC9	HGLibA_00189	TCTTCATATAATATCAACGA	15	14
ABCD1	HGLibA_00190	CCTGTCGTTCCGCAGCCGTC	34	57
ABCD1	HGLibA_00191	CGACGACATGATCCGCTCAA	94	144
ABCD1	HGLibA_00192	GCGGATCATGTCGTCGTACA	69	87
ABCD2	HGLibA_00193	CCTTATTGCACTGTTGACGA	111	160
ABCD2	HGLibA_00194	TTTCATAGGCGTGGTCTACT	98	134
ABCD2	HGLibA_00195	CAGCAGTGGACTAATTATGG	32	33
ABCD3	HGLibA_00196	CTCGAACATATTGTGATGTT	129	164
ABCD3	HGLibA_00197	GTGGTTTGCAGTGGTATCAT	97	108
ABCD3	HGLibA_00198	ACCACCATTACAGAACAATG	68	68
ABCD4	HGLibA_00199	TACCTGCAGCCGAAGTACGC	107	160
ABCD4	HGLibA_00200	GAGACCTCACCTGCGTACTT	140	159
ABCD4	HGLibA_00201	GTCTCAGGTCATGGCGGTCG	36	41
ABCE1	HGLibA_00202	TAATAACTCACAGTTGATTT	121	98
ABCE1	HGLibA_00203	ACAAATGTACCTCCTTCATC	170	202
ABCE1	HGLibA_00204	AGACTTAAACCTGATGAAGG	53	37
ABCF1	HGLibA_00205	AAAAAGCGAGATACCCGAAA	25	13
ABCF1	HGLibA_00206	GTACCCGCCCCAAAACCCCG	59	50
ABCF1	HGLibA_00207	CTCAGTGCCAACCAGTGATG	102	112
ABCF2	HGLibA_00208	ATGATCAGTACGTGAAGACG	66	75
ABCF2	HGLibA_00209	CCTAGATGCTTGCGTGTGGT	54	87
ABCF2	HGLibA_00210	AGATCAGATTGCACACATGA	135	127
ABCF3	HGLibA_00211	TCCGCCCCACCAGCCCGTAA	84	132
ABCF3	HGLibA_00212	TAGGGGCGTCCAGTAGCACC	103	126
ABCF3	HGLibA_00213	GCCGCCGTTACGGGCTGGTG	57	74
ABCG1	HGLibA_00214	GTCCACGCTGATGAACATCC	88	138
ABCG1	HGLibA_00215	ACTGAGACGGACCTGCTGAA	56	73
ABCG1	HGLibA_00216	ATTTCCGGGAAGTTCAATAG	48	42
ABCG2	HGLibA_00217	ACATCTCCAGATAATCCACT	79	82
ABCG2	HGLibA_00218	GACAGCTTCCAATGACCTGA	51	70
ABCG2	HGLibA_00219	CGAAGATTTGCCTCCACCTG	233	255
ABCG4	HGLibA_00220	TGATGTCGTGCTCCCACACG	299	451
ABCG4	HGLibA_00221	TCGTGTGGGAGCACGACATC	37	53
ABCG4	HGLibA_00222	TCATGGCTTCCAACACCGTG	182	258
ABCG5	HGLibA_00223	TCCTTTAAAGCCACCGCGTG	42	52
ABCG5	HGLibA_00224	GCCGGGATTGCCGCGGCGGA	20	7
ABCG5	HGLibA_00225	GTAGTGCAGCGTCTCGCGCA	60	77
ABCG8	HGLibA_00226	CACGGCGGCAAGATCAAGTC	15	24
ABCG8	HGLibA_00227	GCTGCCCATTGATCCAGATC	36	44
ABCG8	HGLibA_00228	GGTACCTGAGCTCCCTATGA	57	46
ABHD1	HGLibA_00229	GACCCTACCGTTCCACAAGT	25	35
ABHD1	HGLibA_00230	GGTGCAAGACGTATGTATCC	79	99
ABHD1	HGLibA_00231	GTAGAAAGTCTCGGTGGTGA	32	43
ABHD10	HGLibA_00232	TTGGAAGGTCTGGTCGATTA	20	14
ABHD10	HGLibA_00233	TGCAATTGCACGACCAGAGA	30	36
ABHD10	HGLibA_00234	TACAAAAGCGTTGGCGATTG	82	98
ABHD11	HGLibA_00235	CCGCTCCCGTGCCCGAAAAC	42	72
ABHD11	HGLibA_00236	GGCTAGCTTACTGCACGAAC	41	62
ABHD11	HGLibA_00237	GAGCCCGTGCAAAAAGACGA	75	67
ABHD12	HGLibA_00238	TGGTACCTGCGTTCCCATGC	78	150
ABHD12	HGLibA_00239	GCGTTCTTCCACCAGACTGC	83	95
ABHD12	HGLibA_00240	TGATTCAAACCTTGATCCTG	189	222
ABHD12B	HGLibA_00241	ACATGGTCGACCGCAACCTG	121	190
ABHD12B	HGLibA_00242	GCCGCATCGCCCGAGCCGCC	125	158
ABHD12B	HGLibA_00243	TATGAAGCAGCCCTTCGTGA	62	62
ABHD13	HGLibA_00244	GTGTCATTGTGAGTCCCATC	44	57
ABHD13	HGLibA_00245	GCTAATCTCTTAGTCCGAGA	32	45
ABHD13	HGLibA_00246	CGATGCGTTACCTTCCTTTA	157	231
ABHD14A	HGLibA_00247	GAGCACCTCGCGGTAAAAGA	41	26
ABHD14A	HGLibA_00248	ACTCCAACCCTTATCCTGTA	81	104
ABHD14A	HGLibA_00249	CTCCCACGTGTGAGAGTTAA	62	69
ABHD14B	HGLibA_00250	TACCTTCACACTGGCATAGT	179	271
ABHD14B	HGLibA_00251	TTCGCTTCTCCTCCGAGACC	118	188
ABHD14B	HGLibA_00252	GTGATCAGTCCATCACTGAG	69	74
ABHD15	HGLibA_00253	TTCGTCCTGCCCGTAGCGCC	49	102
ABHD15	HGLibA_00254	CCGCTGTTCGCGGTGAGCGA	45	53
ABHD15	HGLibA_00255	CGGGTCGTTGCGGTCCCAGT	71	88
ABHD16A	HGLibA_00256	AGGGGAGGACCGACGGATAC	15	16
ABHD16A	HGLibA_00257	GTACTATCAGCCCCGTGCCC	63	81
ABHD16A	HGLibA_00258	TTTACAGATCCTGTATCCGT	125	152
ABHD16B	HGLibA_00259	CGCCTCGTGGAGCGCTACCA	49	69
ABHD16B	HGLibA_00260	CTTCGACGACCTTGTGCCGC	176	273
ABHD16B	HGLibA_00261	GCACCGCTACCCCGTCGTGA	114	135
ABHD17A	HGLibA_00262	GACTCCAACAACCCAGCGCC	14	14
ABHD17A	HGLibA_00263	CAGAACCCCACCTGGCGAGA	6	10
ABHD17A	HGLibA_00264	TACACGGTCCTCTTCTCGCA	150	169
ABHD17B	HGLibA_00265	GGCAACGTTCAAACAATGCG	54	91
ABHD17B	HGLibA_00266	GAGTAAAGTGTATTTCGCAT	31	28
ABHD17B	HGLibA_00267	ATCTGTCTGAACGAGCAGAC	72	68
ABHD17C	HGLibA_00268	CGCTGCGCATTCATACCTCG	59	78
ABHD17C	HGLibA_00269	GACAGCGCTCGTACATCGCT	141	181
ABHD17C	HGLibA_00270	ACCTCAGCGAGCGCGCCGAC	39	58
ABHD2	HGLibA_00271	TTACCATAGGTGAACATGCG	61	100
ABHD2	HGLibA_00272	TCGCCACGCATGTTCACCTA	200	320
ABHD2	HGLibA_00273	GATACATTCCACCGTTGATC	50	50
ABHD3	HGLibA_00274	TACAGAAACGTACTACCCGA	125	143
ABHD3	HGLibA_00275	TGGACCTGCGGATGTTGTCC	129	183
ABHD3	HGLibA_00276	CCGAGCCGAAGAACCCCACC	53	85
ABHD4	HGLibA_00277	GCAAAACGACCGCACCCCCT	115	166
ABHD4	HGLibA_00278	CGGAATCGCTGCACCAGACC	48	76
ABHD4	HGLibA_00279	TTGGCTGTTCTTCGAGTAGC	118	145
ABHD5	HGLibA_00280	ACTCGCTGAAGTACCCATCA	46	74
ABHD5	HGLibA_00281	GCACAACCTAGGTGGATTCT	103	122
ABHD5	HGLibA_00282	TAAGTCTAGTGCAGCGTTTA	82	98
ABHD6	HGLibA_00283	CCCCTTCCAGGTACTGGCGG	51	63
ABHD6	HGLibA_00284	GCAAGTTAAGAGGATACACC	42	37
ABHD6	HGLibA_00285	AACATGTTTGTGATTGCGGG	83	72
ABHD8	HGLibA_00286	TGCCCTCGTCGATGAGCTTC	161	261
ABHD8	HGLibA_00287	CCATGATGAGCGGCCAGTAC	35	89
ABHD8	HGLibA_00288	CAAACTTATCGTGCATGCCG	75	84
ABI1	HGLibA_00289	ACAGGGCGCTCCATATTCGC	125	147
ABI1	HGLibA_00290	AGTAGTCTGCCACCCGAGTC	119	113
ABI1	HGLibA_00291	AGCGCCCTGTAAGGTATATT	115	79
ABI2	HGLibA_00292	GCACTCCCCCTATCGCACAC	80	126
ABI2	HGLibA_00293	GGGCTAGGTACGTAATCATT	83	94
ABI2	HGLibA_00294	TATAACGAACTGGTCGTTCA	80	84
ABI3	HGLibA_00295	AGTAGTCAGCGACCCGCAGC	58	45
ABI3	HGLibA_00296	CCTTGATGCTCTTTCGAGAC	83	90
ABI3	HGLibA_00297	CGACATTGGCCATGGGATCA	79	92
ABI3BP	HGLibA_00298	GTTGCATTTGCCACCTCGCA	96	84
ABI3BP	HGLibA_00299	TGGCACTCTGACACCGAGCT	32	36
ABI3BP	HGLibA_00300	CAAGTCACTGTCCCAATGAC	90	142
ABL2	HGLibA_00304	GTCCATCTCGCTCAGGTACG	112	192
ABL2	HGLibA_00305	TCCCTCGTACCTGAGCGAGA	62	95
ABL2	HGLibA_00306	TCTCTGTGGTGCGCCCCGCC	318	513
ABLIM1	HGLibA_00307	CTTGATATCTCTTCCGCAGC	57	59
ABLIM1	HGLibA_00308	CGAAGCACTTCACCCTTGCA	104	126
ABLIM1	HGLibA_00309	CATTTATGGCAGTGAATGAC	156	243
ABLIM2	HGLibA_00310	CGCGCTGCTGCCCACCGATA	124	160
ABLIM2	HGLibA_00311	CCGAGTGACCTTCAACGGGA	56	71
ABLIM2	HGLibA_00312	GTGATAGTCAGCTTCGCAGT	77	99
ABLIM3	HGLibA_00313	GTCATCCAGTGCTACCGCTG	96	110
ABLIM3	HGLibA_00314	CTTCGCCTGTGATGAAGTCC	38	52
ABLIM3	HGLibA_00315	CCACTTACTGCTAGTGTTCA	111	114
ABO	HGLibA_00316	GATGGTCTACCCCCAGTCAA	58	62
ABO	HGLibA_00317	GGATCATAGGTCGAAGTGCG	19	27
ABO	HGLibA_00318	AGCCCCAGAAGTCTAATGCC	32	65
ABP1	HGLibA_00319	GATCCAGCGCTGGACGTAGT	142	195
ABP1	HGLibA_00320	GGTGCACTACCGCGTAGACC	123	221
ABP1	HGLibA_00321	CGGAGAGCGCATTGCCTATG	217	295
ABR	HGLibA_00322	CGATAACTATAAAGTCGCTC	56	56
ABR	HGLibA_00323	CGACTCATCGATGTACGGCA	84	140
ABR	HGLibA_00324	ACGCTTTGTACACACCGAGC	71	83
ABRA	HGLibA_00325	ATGTCCACCCGCCTACACAA	99	115
ABRA	HGLibA_00326	CAGCATGGCTCCGGGCGAAA	61	57
ABRA	HGLibA_00327	GATGTGCTCCTCAGCACGCT	142	242
ABRACL	HGLibA_00328	CTCTTAAAGCTGCAAAACGA	39	53
ABRACL	HGLibA_00329	AGTGGAGGAAATTCATCGTT	57	57
ABRACL	HGLibA_00330	TGCCAACCTCTTTGAAGCAT	34	36
ABT1	HGLibA_00331	CGAGCCCGTTCACGTCCCCC	132	273
ABT1	HGLibA_00332	TAGACTGGCCGCCACGCGCT	65	90
ABT1	HGLibA_00333	GGTCGGACGCGTCTTCTTTC	70	86
ABTB1	HGLibA_00334	GCGCTCACCATCGAAGGTGT	53	55
ABTB1	HGLibA_00335	ATAGTAATCCCGCCTCCTGC	71	83
ABTB1	HGLibA_00336	CTGCTGCAGTACCTGTACAC	171	223
ABTB2	HGLibA_00337	TGCGTACTCGTGGATGCGCA	88	198
ABTB2	HGLibA_00338	CGGCTCGCTCGTCATGGCCC	90	162
ABTB2	HGLibA_00339	CGCCGGCGCTCATGCTGTAC	73	74
ACAA1	HGLibA_00340	GATTCGGGCCATGATTGCCC	49	66
ACAA1	HGLibA_00341	ATTCACGTCCTTGAGAACCG	70	110
ACAA1	HGLibA_00342	CACCCCCGACGAGCTTCTCT	83	74
ACAA2	HGLibA_00343	CAAGCTTGGATCAGATATCA	33	30
ACAA2	HGLibA_00344	CTTACCAATACCCATGATAG	93	91
ACAA2	HGLibA_00345	ATTGTGGGCTACTTTGTATC	50	46
ACACA	HGLibA_00346	TGCAATTAGATTCGTTGTCA	130	136
ACACA	HGLibA_00347	GCAGAATTTGTTACTCGCTT	91	86
ACACA	HGLibA_00348	TGGCTTGCACCTAGTAAAGC	48	58
ACACB	HGLibA_00349	GATCATTACGTCCCCGTCCC	142	201
ACACB	HGLibA_00350	GGGTTGGGACCTGTAGCGTC	48	36
ACACB	HGLibA_00351	CGTTGTCGCCCAGACGCTAC	119	184
ACAD10	HGLibA_00352	GTACAGAATCGTATCCCTTC	73	110
ACAD10	HGLibA_00353	GTTAAAGACCTCCGTGCCTG	61	49
ACAD10	HGLibA_00354	ATAACTCAAATTCGGGCAAA	47	38
ACAD11	HGLibA_00355	CCACTCCGATAGCTGTTGCA	83	121
ACAD11	HGLibA_00356	CTAACTGTACCTCTTTAGGG	50	50
ACAD11	HGLibA_00357	CTGAGCCAATGTTTCTACCG	194	202
ACAD8	HGLibA_00358	AGACCCCTCCGAAGCCTAGC	49	62
ACAD8	HGLibA_00359	TCTGACCTCCGCTAAGAAAC	70	96
ACAD8	HGLibA_00360	TCCGAAGCTATCAATCATCC	42	60
ACAD9	HGLibA_00361	CGCCAGTTTAGGCAAGTATT	159	197
ACAD9	HGLibA_00362	CTCCCCTAGTCTTGAGTACA	65	95
ACAD9	HGLibA_00363	TGACCTTGAGGCCAATAGCC	30	61
ACADL	HGLibA_00364	TGTACTCCGCAGCTATTGTC	92	149
ACADL	HGLibA_00365	CGCGTAGGGACCCTCGGAGA	35	37
ACADL	HGLibA_00366	CTCACCGCGCGGCGGGCAGC	31	40
ACADM	HGLibA_00367	GCCAATCGACAACGTGAACC	67	98
ACADM	HGLibA_00368	TCCCCCTAATTAGAAGAGCC	22	30
ACADM	HGLibA_00369	TGCTCGTAAATTTGCCAGAG	91	84
ACADS	HGLibA_00370	TGGCGTAGGCCAGGTAATCG	80	92
ACADS	HGLibA_00371	CAGAACCCATGAGTCGCCCT	108	165
ACADS	HGLibA_00372	GGCAGGTACCTGGTTCGCTG	197	202
ACADSB	HGLibA_00373	ATCCACTGTGCTCGTGATAG	169	184
ACADSB	HGLibA_00374	TTCCTCTATCACGAGCACAG	74	109
ACADSB	HGLibA_00375	TATTGAGTAGAGCTTCTGAC	72	83
ACADVL	HGLibA_00376	TGTCTAACCGAGCCCTCAAG	31	27
ACADVL	HGLibA_00377	GCTGGCAGGAACCCGGATAA	14	19
ACADVL	HGLibA_00378	CGATGACAGCAAAGACGATG	64	70
ACAN	HGLibA_00379	GCTACACCCTCGACTTTGAC	99	119
ACAN	HGLibA_00380	GCGGGTCAACAGTGCCTATC	77	114
ACAN	HGLibA_00381	CCCCAGAGTCATTGGAGCGC	63	86
ACAP1	HGLibA_00382	GCCAGCCGCGCCTTCGTTGT	201	208
ACAP1	HGLibA_00383	AAATGCCGACAACGAAGGCG	69	61
ACAP1	HGLibA_00384	GGCTTCCACCAGCTCAATAG	62	45
ACAP2	HGLibA_00385	AGCCCTCGATTATGTGCTTC	161	209
ACAP2	HGLibA_00386	CATTACTAGAATACTGAGCC	21	16
ACAP2	HGLibA_00387	TAGTAATGATGCTGTCGTTG	187	240
ACAP3	HGLibA_00388	TTTGACGTGGACGCGCCCAG	48	77
ACAP3	HGLibA_00389	GTCCACGTCAAACTCCACTT	200	271
ACAP3	HGLibA_00390	GGTAGTTCACCACCTCCTGT	135	145
ACAT1	HGLibA_00391	TGCTCCATCATTCAGTGTAC	169	226
ACAT1	HGLibA_00392	AATGCCAGTACACTGAATGA	80	85
ACAT1	HGLibA_00393	TCCTACAAGGCAGGCAGTAT	117	210
ACAT2	HGLibA_00394	TCGGCGGCGCGGACCATCAT	63	112
ACAT2	HGLibA_00395	GCCGCCGAGACGATGACCAC	59	140
ACAT2	HGLibA_00396	TGCCTTGCAGTCCAGTCAAT	191	282
ACBD3	HGLibA_00397	TATGCAGCCCAACAGTATCC	55	92
ACBD3	HGLibA_00398	GATAGTGTTGCTCCTGCAAC	16	34
ACBD3	HGLibA_00399	AAGGCTTCGACGGGAGGAAG	39	59
ACBD4	HGLibA_00400	TCACCACTTATATCGTCCAA	73	102
ACBD4	HGLibA_00401	ATTCTACAGTTACTACAAGC	49	48
ACBD4	HGLibA_00402	CAGCCTCACCGTTCTTGGGC	87	101
ACBD5	HGLibA_00403	GAAGAATTGCTGCGTGTCAT	85	104
ACBD5	HGLibA_00404	TAGGGATGCTTGGAGTTCAC	182	212
ACBD5	HGLibA_00405	AGGAGTTCTGATATAACCTC	73	62
ACBD6	HGLibA_00406	GCCATCACCGGCGACAGCGG	37	27
ACBD6	HGLibA_00407	CAGCTCTCCACCGCTGTCGC	12	21
ACBD6	HGLibA_00408	CTTACCTGAGGATTCCAACC	24	21
ACBD7	HGLibA_00409	TATCTTTCTAGGGTTGTCGA	87	80
ACBD7	HGLibA_00410	GAGGTTCCATGCTTCCCATT	158	193
ACBD7	HGLibA_00411	CTTTACAAACAAGCAATAGT	76	85
ACCS	HGLibA_00412	CTGTGTACAGCGTGCCAAAG	29	45
ACCS	HGLibA_00413	CTGCAGGACTTCGGGATGTC	113	141
ACCS	HGLibA_00414	GACTTACCCGCCAGGACAGC	79	97
ACCSL	HGLibA_00415	ACCGGGCCACTTCTTCCCGC	97	123
ACCSL	HGLibA_00416	CTTCAGGTGGTGGTTCTAAA	57	53
ACCSL	HGLibA_00417	GGTTCCTGACCTACTACTGC	13	12
ACD	HGLibA_00418	GACCCACAGTGTCCGATGCC	16	39
ACD	HGLibA_00419	CCCCGACGTCGGACGTATCA	85	92
ACD	HGLibA_00420	ACCAACCAGGCACCCGTAGC	33	69
ACE	HGLibA_00421	GAGCATGGCGTAGCTTCGCG	73	93
ACE	HGLibA_00422	CCCGCTGAAACCGCTGTACG	60	77
ACE	HGLibA_00423	AGGAGCTGTATGAACCGATC	74	95
ACE2	HGLibA_00424	CAAGTGAACTTTGATAGAAC	68	74
ACE2	HGLibA_00425	ATGAGCACCATCTACAGTAC	164	197
ACE2	HGLibA_00426	TGCTGCTCAGTCCACCATTG	136	252
ACER1	HGLibA_00427	CATTCTCTACATCGTGTGCC	119	196
ACER1	HGLibA_00428	GAGGGCGTAGGCGTTGACCG	70	84
ACER1	HGLibA_00429	GCACCTGATTGAGGTCTCCG	94	91
ACER2	HGLibA_00430	TATCGCCGAGTTCTACAACA	86	93
ACER2	HGLibA_00431	CCGCACCGTGTTGTAGAACT	7	21
ACER2	HGLibA_00432	CTACTTAATCTGGACTCTTT	107	112
ACER3	HGLibA_00433	CTCTGAACTGCACCGAACAT	115	139
ACER3	HGLibA_00434	ATGATTATACCTCCAATGTT	106	95
ACER3	HGLibA_00435	ACACAGGAACTTTCGAAAGA	58	51
ACHE	HGLibA_00436	CCCAGCGACTGATGCGATAC	93	144
ACHE	HGLibA_00437	CCACAATGTCGTGTGCCCCG	72	99
ACHE	HGLibA_00438	GGCTCAGCAGTACGTTAGTC	96	108
ACIN1	HGLibA_00439	TTTCGATCTTCAGTCAGTCG	139	165
ACIN1	HGLibA_00440	GGTTGGCATGAGTACGTGCC	34	65
ACIN1	HGLibA_00441	AAGGAGAAAGACGATCATCT	82	81
ACKR2	HGLibA_00442	GCATCTAGACTACGCACTCC	233	321
ACKR2	HGLibA_00443	CATGCCCGCCGAAATCTGCG	215	254
ACKR2	HGLibA_00444	TGCTCCGTTACGTGCCTCGC	230	427
ACKR3	HGLibA_00445	TTTGCACGTGAGCTCGCCCA	259	395
ACKR3	HGLibA_00446	CATCTCGGCGTCCAGTGACC	22	31
ACKR3	HGLibA_00447	ACTGGACGCCGAGATGGCTC	72	128
ACKR4	HGLibA_00448	ACTAAAGTCCCCAGCCAATC	58	66
ACKR4	HGLibA_00449	CAATGACGAAAACTATTGTG	105	103
ACKR4	HGLibA_00450	TGTGCTACTTTATCACAGCA	121	123
ACLY	HGLibA_00451	GACCAGCTGATCAAACGTCG	59	71
ACLY	HGLibA_00452	GAGAGCAATTCGAGATTACC	59	65
ACLY	HGLibA_00453	TTCCACGACGTTTGATCAGC	144	186
ACMSD	HGLibA_00454	TCAGGTCCCACTCGTTGACG	100	169
ACMSD	HGLibA_00455	CCGCTACTCACCGCATAGAC	87	150
ACMSD	HGLibA_00456	GAGTGGTGCGAGAGAATTGC	71	82
ACN9	HGLibA_00457	TAAATTCGTCTTTCACGTAC	123	154
ACN9	HGLibA_00458	ACTCGAGAAACGTGCCGCCC	82	119
ACN9	HGLibA_00459	TGCAACAGCGTTATTGCAAC	47	84
ACO1	HGLibA_00460	AATGGTGAGCACGATGTCAG	71	100
ACO1	HGLibA_00461	ATGACACGAGCAGGCTTAAA	20	25
ACO1	HGLibA_00462	CGCACACCTTGCTGAGCCAT	175	276
ACO2	HGLibA_00463	CACATAGCCGTCCCGCTCAA	49	74
ACO2	HGLibA_00464	TCTCGGGGTTTGCGTCGTTG	88	116
ACO2	HGLibA_00465	GCGCGGATCTGCTCGGAACC	45	64
ACOT1	HGLibA_00466	AGTAGCGCTCGTGCCGCACC	126	190
ACOT1	HGLibA_00467	CGCTACCGCGCCGACACCCT	90	127
ACOT1	HGLibA_00468	TGGGGGAACCTTACGCTACA	67	64
ACOT11	HGLibA_00469	ACTGTCGTTCCCCGCACGTA	121	166
ACOT11	HGLibA_00470	CTTACCGGACAGGCAAGCCG	70	90
ACOT11	HGLibA_00471	CATAGACAAGGCGCATGCGC	101	134
ACOT12	HGLibA_00472	ATGACCACCTCGCCGGGCGC	43	25
ACOT12	HGLibA_00473	GCTCAGCTCGCCGCGCGCAG	18	19
ACOT12	HGLibA_00474	TAGAGCATTCAGCACAAGCA	27	26
ACOT13	HGLibA_00475	TCTCTCAAAATTGCGAGCCT	23	25
ACOT13	HGLibA_00476	GGTGATAAAGGCCATGACCA	61	69
ACOT13	HGLibA_00477	TGATATGTTATCTACTAACG	69	80
ACOT2	HGLibA_00478	GGTACAGCCGGGACGCTCGA	17	22
ACOT2	HGLibA_00479	GGAACTGCGCCGAACTCTTC	49	41
ACOT2	HGLibA_00480	TGGGGGAACCTTACACTACA	91	100
ACOT4	HGLibA_00481	ATAAGGAATGCTCTCGTAGG	26	26
ACOT4	HGLibA_00482	CCGCGCACGGCAATGCGCAC	28	43
ACOT4	HGLibA_00483	CGCAGCGTAACCCGCTGCTC	12	13
ACOT6	HGLibA_00484	GGTCCTAGTATTGCGCTTCT	130	133
ACOT6	HGLibA_00485	AATCCAAGAAGCGCAATACT	73	72
ACOT6	HGLibA_00486	CTTTATGCTGCAGCATCCAA	51	39
ACOT7	HGLibA_00487	CGGTGCGCTCGACACGAGCC	51	67
ACOT7	HGLibA_00488	TTTCTCGCAGTATTCCCGGC	88	81
ACOT7	HGLibA_00489	CCTCGAGGTGCCTCCTGTTG	188	230
ACOT8	HGLibA_00490	CGGTCGTGACCAAGACGCTA	49	92
ACOT8	HGLibA_00491	ACGAACAGGGTCGAGCTTCT	39	59
ACOT8	HGLibA_00492	CTGTTCGTGTCCGCTCCACT	265	385
ACOT9	HGLibA_00493	TGACTGTTCAAAACACCGTA	104	120
ACOT9	HGLibA_00494	AAATATTTCTCTCGTAATTC	20	12
ACOT9	HGLibA_00495	CTCCATCCACACTGCATTAG	83	111
ACOX1	HGLibA_00496	CACTCGCAGCCAGCGTTATG	64	102
ACOX1	HGLibA_00497	ATCGTACCTATTCGTGAAAT	80	73
ACOX1	HGLibA_00498	TTCACGAATAGGTACGATAA	33	43
ACOX2	HGLibA_00499	GCCGAGCTATCAACCGGATG	61	60
ACOX2	HGLibA_00500	TGATAGCTCGGCGCCTGGGT	93	123
ACOX2	HGLibA_00501	AGGCGCTCACCTTAGCAGCC	72	94
ACOX3	HGLibA_00502	CGAAGATCCGCTTGCATCGA	93	107
ACOX3	HGLibA_00503	CAGCTCGCGATACTTCTCCA	94	105
ACOX3	HGLibA_00504	AGCAAACACCACCGCGTGAG	19	21
ACOXL	HGLibA_00505	CTGCCTCTGTTAAAACGTGC	59	93
ACOXL	HGLibA_00506	GTCAGCCGAAGCCTTGTCAT	87	123
ACOXL	HGLibA_00507	AGAGGACTTCTCCTATGACA	108	114
ACP1	HGLibA_00508	ACGGTACCTGCCGGGCAACG	28	65
ACP1	HGLibA_00509	TGCTGTTTCTGACTGGAACG	54	76
ACP1	HGLibA_00510	CAACTTCCGGGTATGAGATA	65	72
ACP2	HGLibA_00511	GTTGAAGCGCTGCATCCCGT	154	233
ACP2	HGLibA_00512	GCCCTGCGGCAGCGCTATCA	37	46
ACP2	HGLibA_00513	AGCCGTGATAGCGCTGCCGC	18	28
ACP5	HGLibA_00514	TTTCCGGCTAGCACGTACCA	35	54
ACP5	HGLibA_00515	GGTAGGCCCGTGCTCGGCTA	51	55
ACP5	HGLibA_00516	CACAGTCCGAGCGATCTCCT	51	79
ACP6	HGLibA_00517	GGAGTCCACCCGTTGTTTGC	80	74
ACP6	HGLibA_00518	ACGAACCTTCTTTCTGACAC	88	119
ACP6	HGLibA_00519	CTTTAGGGGGGCATGTTTGC	84	148
ACPL2	HGLibA_00520	GAAACCGTATCACCCAAAAC	34	50
ACPL2	HGLibA_00521	CGTTTCAGTCCACCTGATCC	99	130
ACPL2	HGLibA_00522	GTTCAAGGGGCTTTCGAAAG	56	52
ACPP	HGLibA_00523	AGACCGAAGTGTACTAGCCA	87	106
ACPP	HGLibA_00524	TACTTTCAGGTGTTTCGGCA	10	16
ACPP	HGLibA_00525	TCCTCATGGCCACAAGGATT	160	220
ACPT	HGLibA_00526	GAACTTCACGGGACTGTCGC	75	107
ACPT	HGLibA_00527	ACAGTCCCGTGAAGTTCTCC	41	50
ACPT	HGLibA_00528	ACCCCTGGTGTTCGTGGCTC	51	85
ACR	HGLibA_00529	GTGGTGTCCGCATCGTCGGC	43	33
ACR	HGLibA_00530	TTGCCTGAACCGTAACCCAC	125	212
ACR	HGLibA_00531	GGCGTTATCTTTAGCAACCA	68	63
ACRBP	HGLibA_00532	TGCGAAGAAGCGTTCGTATT	99	125
ACRBP	HGLibA_00533	CACCATCGGGCACTAAGCCG	77	77
ACRBP	HGLibA_00534	GGGTGCTCACCTTCCGATTG	21	38
ACRC	HGLibA_00535	CACTGCTTGACTGAACATTA	96	104
ACRC	HGLibA_00536	TCAAGCAGTGATGACACCAG	22	27
ACRC	HGLibA_00537	ACTCACCTCGCCTGTCTCTT	130	197
ACRV1	HGLibA_00538	TAATTTGCATCCTCGTTCCA	99	153
ACRV1	HGLibA_00539	CTCACCAGAAGGCTGTTCAC	63	74
ACRV1	HGLibA_00540	CCTTTGAGTGAGCTTGAGTC	125	127
ACSBG1	HGLibA_00541	CTGTCCACAGGTCGTAGATC	48	50
ACSBG1	HGLibA_00542	CCGCCCAGATCTACGACCTG	128	169
ACSBG1	HGLibA_00543	TGTGTGCTAGTCTACACTTC	210	261
ACSBG2	HGLibA_00544	TCCGACAAGCCTCATAGTAC	170	237
ACSBG2	HGLibA_00545	CGAGAGTCAGTCAACCGATT	139	183
ACSBG2	HGLibA_00546	ATGACCTTACCCGGCTAGGA	50	50
ACSF2	HGLibA_00547	CAAGATCGTGGGCCGCTCTA	50	73
ACSF2	HGLibA_00548	CGAGCCATGGCTGTCTACGT	148	208
ACSF2	HGLibA_00549	TGCACCCCTGAACGTAGCTG	34	63
ACSF3	HGLibA_00550	GCAGCGCGTTGACCACACCA	67	41
ACSF3	HGLibA_00551	GGACAGAGCCATGCCGATCT	76	89
ACSF3	HGLibA_00552	TCTTAAGTTCTGAAACGCCG	49	43
ACSL1	HGLibA_00553	TCTTCCGACCAACACGCTTA	119	172
ACSL1	HGLibA_00554	ACTTGACAGCGACGAGCCCT	124	189
ACSL1	HGLibA_00555	CTCGTCGCTGTCAAGTAGTG	98	120
ACSL3	HGLibA_00556	CAACAGTGATGATGTGCCGC	67	115
ACSL3	HGLibA_00557	CGAGTGGATGATAGCTGCAC	63	95
ACSL3	HGLibA_00558	CTCACAGAAGATGGCGATGT	100	167
ACSL4	HGLibA_00559	AATCGCAGAGTGAATAACTT	61	58
ACSL4	HGLibA_00560	TCATGGGCTAAATGAATCTG	64	83
ACSL4	HGLibA_00561	GATTACCAGTGTTGAACTTC	80	101
ACSL5	HGLibA_00562	CAGACACAGCGAGTCCTCTT	129	199
ACSL5	HGLibA_00563	GTCAGGATGCAGATCAACGC	26	32
ACSL5	HGLibA_00564	TTTAGACAATGGGCCCTGCT	121	201
ACSL6	HGLibA_00565	CGGCGATCTGTGATTGGGTC	69	74
ACSL6	HGLibA_00566	ATGTACCAGGTGTTCCGCCG	62	64
ACSL6	HGLibA_00567	ATCCGCTACATCATCAATAC	80	88
ACSM1	HGLibA_00568	CAATCCATCCTGAGTCCGAC	126	198
ACSM1	HGLibA_00569	GTCGGACTCAGGATGGATTG	123	137
ACSM1	HGLibA_00570	AACGTCTTCACACAGACCTG	28	28
ACSM2A	HGLibA_00571	GTGCATGCTCCTAATGCCCA	132	151
ACSM2A	HGLibA_00572	ACAGGCTCCCGAGAGGACGT	130	155
ACSM2A	HGLibA_00573	GAACATCTTGTGCTCACTTA	113	132
ACSM2B	HGLibA_00574	ACAGGCTCCCGAGAGGATGT	98	120
ACSM2B	HGLibA_00575	TGTCTGAGAAAAGCTGCGAT	128	154
ACSM2B	HGLibA_00576	AACATCCTCTCGGGAGCCTG	62	52
ACSM3	HGLibA_00577	GATGCAACAGCGTCTACTGC	78	107
ACSM3	HGLibA_00578	TGATGCTAGCTCGTGTCACC	84	124
ACSM3	HGLibA_00579	TTACCCGATCTCCTCTTTGT	122	139
ACSM4	HGLibA_00580	AATGTAGCTTGCATACGAAC	135	158
ACSM4	HGLibA_00581	AATACAATGGACTCCACCGC	118	155
ACSM4	HGLibA_00582	CCCAGGGATCATCTTCATGC	122	180
ACSM5	HGLibA_00583	TGACCGAATCTGACATCTTC	39	56
ACSM5	HGLibA_00584	TCTTACATTCAGGATAACTT	113	139
ACSM5	HGLibA_00585	CGTACAGCTCCACACCAGTC	49	52
ACSS1	HGLibA_00586	ACGAGAGTGTCCCGCGCCAG	61	76
ACSS1	HGLibA_00587	CCAGATCAAAGCAACGCTCT	70	111
ACSS1	HGLibA_00588	CCGAGAGCGTTGCTTTGATC	30	47
ACSS2	HGLibA_00589	TCACATCAAAGTTGTACCGA	120	155
ACSS2	HGLibA_00590	CCACAGTAGACATGTCCCCG	155	182
ACSS2	HGLibA_00591	GGTGCATTCTGGATGTAGTC	47	40
ACSS3	HGLibA_00592	CTCCCGGTCGTGACCTTGAT	121	178
ACSS3	HGLibA_00593	TAGTCGCATTGATCATGTAA	19	25
ACSS3	HGLibA_00594	TACATCGCCTGTGGGATCAT	14	20
ACTA1	HGLibA_00595	GCCCCCCGACATGACGTTGT	173	247
ACTA1	HGLibA_00596	GGGGCACCACGATGTACCCT	178	230
ACTA1	HGLibA_00597	CGGTGAGATCGCGGCCCGCC	56	80
ACTA2	HGLibA_00598	CCTACCAGTTGTGCGTCCAG	115	151
ACTA2	HGLibA_00599	GGCCTCACCAGTAGTAACGA	53	63
ACTA2	HGLibA_00600	GGGACAAAAAGACAGCTACG	12	19
ACTB	HGLibA_00601	CAACCGCGAGAAGATGACCC	38	56
ACTB	HGLibA_00602	TCCTTCCCAGGGCGTGATGG	19	27
ACTB	HGLibA_00603	AGCCATGTACGTTGCTATCC	203	334
ACTBL2	HGLibA_00604	TCCTCGACACCAGGGCGTTA	77	137
ACTBL2	HGLibA_00605	TGCCAGATCCAGGCGTAGAA	77	89
ACTBL2	HGLibA_00606	GCCTCATGCCATTCTACGCC	149	214
ACTC1	HGLibA_00607	TCCCCGGGCAGGCATTGTTC	60	90
ACTC1	HGLibA_00608	TGCATACGATCAGCAATACC	73	136
ACTC1	HGLibA_00609	TGGTACGGCCAGAAGCATAC	46	81
ACTG1	HGLibA_00610	TCCCCTGCAGGGCGTCATGG	122	155
ACTG1	HGLibA_00611	TCGACTCACCTTGATCTTCA	163	207
ACTG1	HGLibA_00612	CAAGCAGGAGTACGACGAGT	36	32
ACTG2	HGLibA_00613	ACCGCGCTCGTGTGTGACAA	144	260
ACTG2	HGLibA_00614	CCACTAGGCATGGAGTCCGC	83	126
ACTG2	HGLibA_00615	GTGTGACATTGACATCCGTA	70	88
ACTL10	HGLibA_00616	CCCGTTACCCACGCTGAAAC	87	91
ACTL10	HGLibA_00617	TGCTCCACCGGCGCGTTCAG	19	23
ACTL10	HGLibA_00618	CATGGCTAGCACCGCGTTGC	184	286
ACTL6A	HGLibA_00619	GTTGAAGGACATAGCCATCG	67	101
ACTL6A	HGLibA_00620	TGCCAAGACCTCGTAACCTG	125	213
ACTL6A	HGLibA_00621	TCGTTCTACTGGGCTGATTT	143	179
ACTL6B	HGLibA_00622	ACTATGAGCGGGGGCGTCTA	43	21
ACTL6B	HGLibA_00623	ATGACCTCCGCTCCATCCCG	193	248
ACTL6B	HGLibA_00624	GTCATGTCGCCCCTCAAGAA	71	73
ACTL7A	HGLibA_00625	TACGATCCGCTACGTGCTGC	196	331
ACTL7A	HGLibA_00626	GGTCCACCGCTTTGAGTACG	125	171
ACTL7A	HGLibA_00627	ACCCACACGGCCCGCTTCGC	106	130
ACTL7B	HGLibA_00628	CGTAGCCGCACTTGCAGTAC	67	75
ACTL7B	HGLibA_00629	CTTGCGGGTGTCGCCAGCGT	93	78
ACTL7B	HGLibA_00630	ACCAGCCGCGCCGACTACGC	70	113
ACTL8	HGLibA_00631	GAACTCCAGCGTCTTGCCGC	50	78
ACTL8	HGLibA_00632	GATAACGGTTCTTGCAGCCA	77	79
ACTL8	HGLibA_00633	GTGCTACGTGCCGCAGAATC	14	17
ACTL9	HGLibA_00634	TAAGCACCACTATTGCTACG	99	118
ACTL9	HGLibA_00635	CGACTGCGATGCCACGTACA	20	36
ACTL9	HGLibA_00636	TGGGGAGCGCAGCGACTCGA	25	24
ACTN1	HGLibA_00637	GGCCTTACCTTCGGCTCCGA	95	89
ACTN1	HGLibA_00638	GATCCAAACAGGTGAACGCT	155	215
ACTN1	HGLibA_00639	CCAGCGGACCGAGAAACTGC	37	50
ACTN2	HGLibA_00640	CACGTAGTTGTACTGCACGC	76	129
ACTN2	HGLibA_00641	GTACAACTACGTGTACGACG	65	90
ACTN2	HGLibA_00642	CATCCTTCGCTTTGCTATTC	168	186
ACTN4	HGLibA_00643	GCATGAGCTTGAGCCCGTCT	154	243
ACTN4	HGLibA_00644	GGAGTTGCACCATGCCGTGA	48	60
ACTN4	HGLibA_00645	TGCACATTGACGTTCTTATA	31	28
ACTR10	HGLibA_00646	GCTCCCCAACAATTTAGAAC	22	18
ACTR10	HGLibA_00647	GATCTAACCTGATTGATCCA	93	102
ACTR10	HGLibA_00648	TTATACTGAACAACTCTGAC	53	66
ACTR1A	HGLibA_00649	ACCCAAGCACGTTCGTGTCA	159	250
ACTR1A	HGLibA_00650	TGCCATGACACGAACGTGCT	77	101
ACTR1A	HGLibA_00651	AAACTTCGGCAGCTCGTTCC	104	156
ACTR1B	HGLibA_00652	TCGGGCGGCCGAAGCACATG	28	37
ACTR1B	HGLibA_00653	CGCTCAACCCGAGTAAGAAC	60	88
ACTR1B	HGLibA_00654	CTGGCAGTACGTCTACTCCA	19	18
ACTR2	HGLibA_00655	TATAACTAGATATCTTATCA	18	13
ACTR2	HGLibA_00656	TCATTCCAGTTTGTGAAGTG	144	158
ACTR2	HGLibA_00657	CACATTTGCCCAGTATATGA	33	41
ACTR3	HGLibA_00658	TGTCAGACGTCCTCTCTACA	62	75
ACTR3	HGLibA_00659	AAGTGGGTGATCAAGCTCAA	91	112
ACTR3	HGLibA_00660	CACTAGAATATTGTCCTCTC	80	94
ACTR3B	HGLibA_00661	GGTGCCACAGTCCACCACGC	133	175
ACTR3B	HGLibA_00662	TTTGAATCATTTAACGTACC	103	122
ACTR3B	HGLibA_00663	AGGCTCCCTGCCTCCCTGCG	143	239
ACTR3C	HGLibA_00664	TTCGAATCATTTAACGTTCC	93	141
ACTR3C	HGLibA_00665	TGAACTGCAATGTAGAGTCC	178	237
ACTR3C	HGLibA_00666	TCTCCAGGCAGTGCTGGCCT	86	133
ACTR5	HGLibA_00667	TGAGCACAGCTACATCGCTG	162	227
ACTR5	HGLibA_00668	AACTGCAAGCGCATCAATCT	87	123
ACTR5	HGLibA_00669	TTACCTGCACATATAGCAGT	81	97
ACTR6	HGLibA_00670	GGAGCTTACAACGCCAAAAT	37	29
ACTR6	HGLibA_00671	TGAGATGACGACCTTAGTGC	135	257
ACTR6	HGLibA_00672	ACTCTTAACCAATCATCTAA	73	79
ACTR8	HGLibA_00673	GCGGCCCATCGTGCCCGCGC	63	70
ACTR8	HGLibA_00674	CGCACCTCTTGCAGCGACTC	102	158
ACTR8	HGLibA_00675	CATCACCCTGAGTATTTAGT	102	94
ACTRT1	HGLibA_00676	GAGGGCTCGGTCATAAGTAC	48	51
ACTRT1	HGLibA_00677	AGTTAAACCCGCTAGCAAAG	36	34
ACTRT1	HGLibA_00678	CGCAGTCACCAAACTCTGTA	99	101
ACTRT2	HGLibA_00679	GGAGACCATATTCGAGAGCC	10	4
ACTRT2	HGLibA_00680	CTGCACTCCCCTTTCGAGCG	73	110
ACTRT2	HGLibA_00681	AGATCACGGCTCCCCCCGAC	78	117
ACTRT3	HGLibA_00682	GAGCCGTTGTCGATCACCAC	74	135
ACTRT3	HGLibA_00683	CAACGGCTCGGGAATGATCA	17	10
ACTRT3	HGLibA_00684	ACTAACCGCTTGTCTAAACC	59	70
ACVR1	HGLibA_00685	TTGGATCATTCGTGTACATC	108	166
ACVR1	HGLibA_00686	GGCTCGCCAGATTACACTGT	110	124
ACVR1	HGLibA_00687	AGCAGCCTTTCTGGTAGACG	83	96
ACVR1B	HGLibA_00688	TGCCCACGATCTCCATGTGC	168	291
ACVR1B	HGLibA_00689	AGCCTGAGCACCCGTCCATG	132	204
ACVR1B	HGLibA_00690	ACACCTGCACATGGAGATCG	23	25
ACVR1C	HGLibA_00691	ATTTATGATGTGACCGCCTC	78	88
ACVR1C	HGLibA_00692	TTGGTTAGGTCTACCTCTGT	243	366
ACVR1C	HGLibA_00693	AGGGTCGACAGTGCTCCTAC	130	206
ACVR2A	HGLibA_00694	TGCCACTTATGTTAATTGCG	218	256
ACVR2A	HGLibA_00695	ACTTGAGTTGGAACAAGTAC	90	143
ACVR2A	HGLibA_00696	CCAGTTGCTTAACGAATATG	95	125
ACVR2B	HGLibA_00697	GCGATGCCGGTACATCCAAA	4	1
ACVR2B	HGLibA_00698	CGGCATCGCAAGCCCCCCTA	78	89
ACVR2B	HGLibA_00699	CGCGGAACATGACGGCGCCC	102	136
ACVRL1	HGLibA_00700	GCAGTGTTGCATCGCCGACC	71	100
ACVRL1	HGLibA_00701	CTCAGACACGACAACATCCT	198	263
ACVRL1	HGLibA_00702	CATCGGCAACAACCCGAGAG	87	100
ACY1	HGLibA_00703	TGGCGGAAGAGCGTCACCGA	54	67
ACY1	HGLibA_00704	GCTGGACAGTGCGGATACGC	53	104
ACY1	HGLibA_00705	TGAGGAGACAGCCCGCCAGC	27	36
ACY3	HGLibA_00706	GGGGAAGTCCACGACGCCCA	33	50
ACY3	HGLibA_00707	CTATAGACCCGTGGGCGTCG	59	74
ACY3	HGLibA_00708	GGCAACGCCCTTCTCATAGT	41	60
ACYP1	HGLibA_00709	CAGGAACTTACCTGCATAAC	96	115
ACYP1	HGLibA_00710	CACATACCTGAGTATGCTTA	105	136
ACYP1	HGLibA_00711	TTTCATAATCCACTGATATC	113	91
ACYP2	HGLibA_00712	TCCGAACACCTCGTAGTCCA	121	167
ACYP2	HGLibA_00713	CGAGGTGTTCGGAAGAGTGC	54	83
ACYP2	HGLibA_00714	AGAGTATTCAAGCTTAGAGA	29	18
ADA	HGLibA_00715	CAGGCTTGATGGATCCGTCT	102	136
ADA	HGLibA_00716	GCTCACTTTGGGCTTGTCGA	136	165
ADA	HGLibA_00717	GAACTGCATGTCCACCTAGA	37	28
ADAD1	HGLibA_00718	GCGAGTTCAGCTTGACCTTA	137	185
ADAD1	HGLibA_00719	CTCGCTGCATTTGTGCAAAC	27	49
ADAD1	HGLibA_00720	GCTAGTTCAGATAAAACAAC	19	8
ADAD2	HGLibA_00721	ATGGCGAGCGCTCGTCCAAC	40	45
ADAD2	HGLibA_00722	TGCTCACCTACCTACGCTCA	128	193
ADAD2	HGLibA_00723	CAGTTCCGCGCTCACCGAGA	77	77
ADAL	HGLibA_00724	CAATCACAGTCATCTGATCG	103	140
ADAL	HGLibA_00725	TCAGATGACTGTGATTGACA	123	132
ADAL	HGLibA_00726	GAATAGAAGTCTGTCTTGCA	27	36
ADAM10	HGLibA_00727	AAAATGTGCCACCACGAGTC	12	27
ADAM10	HGLibA_00728	GATACCTCTCATATTTACAC	37	46
ADAM10	HGLibA_00729	AAGTGTCCCTCTTCATTCGT	63	88
ADAM11	HGLibA_00730	CCTCCTCTCCTCGCAATACG	149	218
ADAM11	HGLibA_00731	GGTCACGGAACCCAGCCGTC	76	87
ADAM11	HGLibA_00732	GCTCCACGTATTGCGAGGAG	75	92
ADAM12	HGLibA_00733	TTGGAGTCGAAGCTCTTCAC	103	148
ADAM12	HGLibA_00734	GTCAGTCTCAGCACGTGTTC	85	135
ADAM12	HGLibA_00735	AATATCCCCGTACATGTCCA	72	62
ADAM15	HGLibA_00736	TAATTGGGAGATCGTCCTGA	43	62
ADAM15	HGLibA_00737	TTCCCCGAGTATTAGCTGTC	53	61
ADAM15	HGLibA_00738	CACAGCTTGCCCGCCAGCGC	87	139
ADAM17	HGLibA_00739	AACGTTCAGTACTTGATGTC	154	178
ADAM17	HGLibA_00740	GGACTTCTTCACTGGACACG	53	80
ADAM17	HGLibA_00741	CTTAAGGTGAGCCTGACTCT	195	233
ADAM18	HGLibA_00742	CAACCTTACACTCTACATCT	122	161
ADAM18	HGLibA_00743	TTTCCGAGATGTAGAGTGTA	120	116
ADAM18	HGLibA_00744	TCATTTGACTTAATCTTCCG	95	143
ADAM19	HGLibA_00745	ACTCACCTCCAATTTCCGTG	129	217
ADAM19	HGLibA_00746	TGAGGGGCGAGAACTGATCC	93	153
ADAM19	HGLibA_00747	TCAAACCACCACACGGAAAT	10	16
ADAM2	HGLibA_00748	CAGAAACAAGACGCGCCACA	22	45
ADAM2	HGLibA_00749	CGCGTCTTGTTTCTGCTCAG	70	76
ADAM2	HGLibA_00750	TCCTACAAAATTGTAATTGA	10	12
ADAM20	HGLibA_00751	CCAAATTATGACCAAGCTCG	69	74
ADAM20	HGLibA_00752	GTAGCTCGCACACACACCAC	25	57
ADAM20	HGLibA_00753	ACCCTCCCACACATGATATC	83	157
ADAM21	HGLibA_00754	TCCATTGAGAGAAATCGTTC	70	59
ADAM21	HGLibA_00755	ACGACATATTCCTGCAACAT	109	129
ADAM21	HGLibA_00756	TAAGAAGCCCGACAGTAAAC	15	12
ADAM22	HGLibA_00757	TGAACACTTACTGAAGTCCG	94	84
ADAM22	HGLibA_00758	GAGAATGAATGACGTTCCAA	77	80
ADAM22	HGLibA_00759	AGGAGAGCACTGTTACTACC	106	128
ADAM23	HGLibA_00760	AACCGTACCTTAGAGTACTG	32	46
ADAM23	HGLibA_00761	TATGATAGAGCCACTAGAGC	44	56
ADAM23	HGLibA_00762	CACTTACTGAAGTCCATTGC	113	176
ADAM28	HGLibA_00763	TCATCCACTGCATAAAAGAG	75	77
ADAM28	HGLibA_00764	AAAAGCTGTACCTGTTGCTC	88	96
ADAM28	HGLibA_00765	AATATGTACCTGCAACAGAG	85	99
ADAM29	HGLibA_00766	AGTCGGAGAACATTACGCCC	59	65
ADAM29	HGLibA_00767	GTGGTGCCAGTTATCCTCAC	84	98
ADAM29	HGLibA_00768	AGTAGTATGATCACTCATAT	76	54
ADAM30	HGLibA_00769	GCATTGTCGGAACTAGTAGA	66	59
ADAM30	HGLibA_00770	GGAACCCCTTGCAAGTATGA	51	41
ADAM30	HGLibA_00771	ATGCTCGCCTGTCATCAGAT	141	165
ADAM32	HGLibA_00772	GCTCACCGGGTCTTGACGCC	79	80
ADAM32	HGLibA_00773	GCCGCACCATGTTCCGCCTC	342	511
ADAM32	HGLibA_00774	GTGTACAGTTTCTCATCTAT	78	78
ADAM33	HGLibA_00775	ACCCTGGCGCACCGTCAGCC	105	140
ADAM33	HGLibA_00776	GCAGCCAGTCACCCCGCACT	106	155
ADAM33	HGLibA_00777	GAAACCCACTACGGCCCAGA	23	23
ADAM7	HGLibA_00778	CTGATACAGAAGCGAGATAC	72	89
ADAM7	HGLibA_00779	GTATCTCGCTTCTGTATCAG	137	145
ADAM7	HGLibA_00780	CAAGACATACCTTTAACCTG	46	51
ADAM8	HGLibA_00781	CGGCTACACAGAGACCTATA	47	48
ADAM8	HGLibA_00782	CTGGGCGCGATGATGCTGCC	50	64
ADAM8	HGLibA_00783	CCGACCCATACCTGCCCGCG	43	71
ADAM9	HGLibA_00784	CACTGACCATCCCAATATAC	31	34
ADAM9	HGLibA_00785	TTAGGTATCTTATGTTATTC	132	129
ADAM9	HGLibA_00786	CTTATGAAATTATAACTCCT	36	28
ADAMDEC1	HGLibA_00787	TCGGACCCTACCATGTTCTC	76	100
ADAMDEC1	HGLibA_00788	TACCACGAAACCTGAGAACA	37	57
ADAMDEC1	HGLibA_00789	ACCACAACTTCATGCTGCGT	77	113
ADAMTS1	HGLibA_00790	CTGCCGGTTGGCATCGTACG	91	107
ADAMTS1	HGLibA_00791	GCACCTCGTACGATGCCAAC	152	274
ADAMTS1	HGLibA_00792	GCTTGTGGCAGACCAGTCGA	97	97
ADAMTS10	HGLibA_00793	CTCACGTGTGCCCGATCTCG	96	130
ADAMTS10	HGLibA_00794	CCAGACGCACACCATCGACA	73	114
ADAMTS10	HGLibA_00795	CGCTCACACATTCCGCCCAC	102	155
ADAMTS12	HGLibA_00796	ACCACCCGCACATCGTTTAC	22	56
ADAMTS12	HGLibA_00797	CTCGGACTGGACCCACCACG	76	91
ADAMTS12	HGLibA_00798	GTACTACAGAATTTCTCACG	83	75
ADAMTS13	HGLibA_00799	TGCAGGCGGCATCCTACACC	113	182
ADAMTS13	HGLibA_00800	CATAGCGCTCTGTGTCCTCC	218	322
ADAMTS13	HGLibA_00801	AAGTAAGAAGACACGGCCTG	95	132
ADAMTS14	HGLibA_00802	ACACTTGTCATCCGCCTTCA	74	96
ADAMTS14	HGLibA_00803	AAGCCGGACCTTCACCGCCA	63	66
ADAMTS14	HGLibA_00804	GGCGGTGAAGGTCCGGCTTG	31	43
ADAMTS15	HGLibA_00805	CGCGGAGCCTTTGGCTACCG	35	37
ADAMTS15	HGLibA_00806	TTAACGGCCGCCGCTACTAC	100	148
ADAMTS15	HGLibA_00807	AGGGGTTGGCACGGTCGATC	8	4
ADAMTS16	HGLibA_00808	TGGATGAAGCCCCGCGCGCG	37	37
ADAMTS16	HGLibA_00809	GGGACACGTAATCGCCCCTG	154	228
ADAMTS16	HGLibA_00810	TGTGCAGACTTTACCGCCAG	78	98
ADAMTS17	HGLibA_00811	CCGGCTCACCAGCGAGCACA	60	85
ADAMTS17	HGLibA_00812	CCCGTGGTACTGCACCATGT	207	388
ADAMTS17	HGLibA_00813	GTGGACGAGAACATCTGATC	8	13
ADAMTS18	HGLibA_00814	GTGACTGCTCAAAATCGCCG	45	39
ADAMTS18	HGLibA_00815	GTCGTGTGAAATATATGACC	104	118
ADAMTS18	HGLibA_00816	GGGCGACCCAGAAGATCAGC	31	26
ADAMTS19	HGLibA_00817	GCCAGGACTGCATGACCGTG	148	182
ADAMTS19	HGLibA_00818	TCATTGCACTTTCGAATCTG	182	206
ADAMTS19	HGLibA_00819	CACTGATTAGAGCCCGAGAG	52	57
ADAMTS2	HGLibA_00820	CGAGAAGGGCACCACCCGCG	38	61
ADAMTS2	HGLibA_00821	GGAGTTCTTCATCGAACCCT	79	89
ADAMTS2	HGLibA_00822	AGGAGCACGCCAACAGCTCG	111	124
ADAMTS20	HGLibA_00823	GACCGCCGATGCATCCTTTC	138	219
ADAMTS20	HGLibA_00824	ACGAAGTAGTGATCCCCGAG	29	27
ADAMTS20	HGLibA_00825	ATTAGTTATGATTCACCGTG	164	177
ADAMTS3	HGLibA_00826	TCTCTTATTAGAGTCGGACC	91	87
ADAMTS3	HGLibA_00827	AATGAGACGCCGCAGACACG	27	25
ADAMTS3	HGLibA_00828	ACCTCTGTAGTGGAAGTCTT	107	114
ADAMTS4	HGLibA_00829	CATACCCAGCGTGTCGCAAG	96	113
ADAMTS4	HGLibA_00830	AGTCTCCACTTGCGACACGC	143	207
ADAMTS4	HGLibA_00831	AGCCATTCTGTTTACCCGTC	32	30
ADAMTS5	HGLibA_00832	GGACGCGGGGGTTTCGCAGC	19	26
ADAMTS5	HGLibA_00833	CCGGCCATACAACCGCGCCA	81	88
ADAMTS5	HGLibA_00834	GGGCTTAGATGCATCAATGC	92	116
ADAMTS6	HGLibA_00835	TCAACGTAGTACAACTAAAG	20	14
ADAMTS6	HGLibA_00836	ACCAGCTAACTATTCCAATA	16	14
ADAMTS6	HGLibA_00837	CATACAGATGTCGTTGTTGA	90	97
ADAMTS7	HGLibA_00838	CCCCCCGCGTCGACTCGAAC	37	68
ADAMTS7	HGLibA_00839	CCGGCTTTGTGAGCGAGACG	46	52
ADAMTS7	HGLibA_00840	ACACCCACCTGGTGCGGGTC	5	11
ADAMTS8	HGLibA_00841	ATGGCCGTGTCGTAGTGCTC	77	135
ADAMTS8	HGLibA_00842	CAGTGTAAGCCCCCCATTGT	180	229
ADAMTS8	HGLibA_00843	CGAACAGCGGTGCCATCACG	25	42
ADAMTS9	HGLibA_00844	CGCTGCGCCTATAAATGATG	60	63
ADAMTS9	HGLibA_00845	GACGTAGCAGCATTAAACAG	44	68
ADAMTS9	HGLibA_00846	ATGCTGCTACGTCACCAGCC	145	211
ADAMTSL1	HGLibA_00847	AGGCATCCCATAGGCCGTCC	154	210
ADAMTSL1	HGLibA_00848	CTCCTCGGAGCGTGCGGTCC	55	71
ADAMTSL1	HGLibA_00849	CAAGCATGGAATGCTGCCGT	51	82
ADAMTSL2	HGLibA_00850	GACCGGAATCGAGTACATCG	77	81
ADAMTSL2	HGLibA_00851	TGCGATAGTTGCCCGTCACG	136	196
ADAMTSL2	HGLibA_00852	GACCAACGAGGTGTGCGAGC	69	110
ADAMTSL3	HGLibA_00853	GGTCATCATAGCGATAAGTG	42	32
ADAMTSL3	HGLibA_00854	CACTTATCGCTATGATGACC	14	28
ADAMTSL3	HGLibA_00855	ACTGGGATGCTTGGGGCGAC	62	71
ADAMTSL4	HGLibA_00856	TTCGATATAACCGTCCTCCC	159	224
ADAMTSL4	HGLibA_00857	AGGACGGTTATATCGAAAGA	13	10
ADAMTSL4	HGLibA_00858	TCCTGGCCGCTCGAATCTCC	111	160
ADAMTSL5	HGLibA_00859	GCGGCCGAAGCTGTGGTAGA	51	49
ADAMTSL5	HGLibA_00860	GGACAGGGCGGCCATTGTAC	28	42
ADAMTSL5	HGLibA_00861	GCACACTGTAGGTCTCGGAA	61	79
ADAP1	HGLibA_00862	CCGGGCCAAGTACGAGCGAC	29	30
ADAP1	HGLibA_00863	GAACTCCTGTCGCTCGTACT	202	241
ADAP1	HGLibA_00864	CAAGGTGAAGTCCGTCCGCC	87	105
ADAP2	HGLibA_00865	GCTGCTTAAGGTAACCGAGA	27	32
ADAP2	HGLibA_00866	GGGGAAACCATCTCGCTCCC	32	47
ADAP2	HGLibA_00867	AACTTTACCTGGGAGCGAGA	35	47
ADAR	HGLibA_00868	AATAGTATCCGCGCAGCACC	97	127
ADAR	HGLibA_00869	CTCGGCCATTGATGACAACC	134	174
ADAR	HGLibA_00870	TGGTCTCTTACCGAGGTTCA	78	97
ADARB1	HGLibA_00871	AGCTGACGCTGTCTCACGCC	59	79
ADARB1	HGLibA_00872	TCACGCTCGCAGAAAAGTGC	77	92
ADARB1	HGLibA_00873	CGTCTCATACCTTCCAGGAT	137	181
ADARB2	HGLibA_00874	GCGGTCCTTACCTTTCCGCT	22	22
ADARB2	HGLibA_00875	CGTGGACGGCAGGACGTTCG	71	139
ADARB2	HGLibA_00876	GGTGAACGGGCTCACGTTCG	76	107
ADAT1	HGLibA_00877	TCTTGAACTCCGAAGCCTTT	105	140
ADAT1	HGLibA_00878	ATTTGAACAGAGCCGCAGTG	75	92
ADAT1	HGLibA_00879	CCTCAGCATGGCTATCATTG	16	27
ADAT2	HGLibA_00880	GAGCACGCGCCGCTTGCAGC	62	67
ADAT2	HGLibA_00881	CACTTTGACGACACCAATCG	146	196
ADAT2	HGLibA_00882	CGCGTGCTCGGTGTCGGCAG	34	65
ADAT3	HGLibA_00883	CGCACACCATGACGGCGTGC	64	97
ADAT3	HGLibA_00884	GCGCACCGTAGAAGACGCGC	55	110
ADAT3	HGLibA_00885	GCGTAAACTGGACGCAGACG	70	68
ADC	HGLibA_00886	GTACACGATGGTCTTGGAGG	85	115
ADC	HGLibA_00887	CGAGGTAGCTGCCTTCTTCG	210	284
ADC	HGLibA_00888	GTTGGCGCAGATGATCTTAC	63	64
ADCK1	HGLibA_00889	CTAATGACTTTGGCGCTGTC	125	194
ADCK1	HGLibA_00890	CTTAGAGATTCGCAACAACG	54	80
ADCK1	HGLibA_00891	AAGACCAACGACCTGCTGCG	71	116
ADCK2	HGLibA_00892	GATTCTGAGCTTCGTAACGC	94	132
ADCK2	HGLibA_00893	TTCCCTCTGCCCGCTGCGAC	81	119
ADCK2	HGLibA_00894	ACTTGACGGCTTTCACATTC	200	267
ADCK3	HGLibA_00895	GCGTGGTGCGGCACTCAAGC	85	95
ADCK3	HGLibA_00896	ATTGGCCGGCTGGCCAACTT	35	40
ADCK3	HGLibA_00897	GATCGTGCGCACGCTCTGCA	39	46
ADCK4	HGLibA_00898	GCTAGGAGTACTGGCCGAGA	67	84
ADCK4	HGLibA_00899	TGACCGCTCTCGAGAACGCA	88	146
ADCK4	HGLibA_00900	GCCCATCCTGGTAAAACTTT	99	63
ADCK5	HGLibA_00901	GGTGCTCTCCACCGCGGTAG	82	75
ADCK5	HGLibA_00902	TGCACCAATGTTGTCCTTCG	128	208
ADCK5	HGLibA_00903	GGACTCGTTACCTTGGAGGA	55	65
ADCY1	HGLibA_00904	GTTCACACCGACGAAGAGCA	57	66
ADCY1	HGLibA_00905	TGTCGCCGCATCAAGATTCT	141	155
ADCY1	HGLibA_00906	GGACTGCTACTACTGCGTGT	62	84
ADCY10	HGLibA_00907	ACCTTAACTGCTCTCTGATC	69	116
ADCY10	HGLibA_00908	CCTGACCAATCACCAGAAAG	50	55
ADCY10	HGLibA_00909	CCCCCATACCTGCAAATTTC	48	48
ADCY2	HGLibA_00910	CCGCGACTTGATGCAATTAC	93	148
ADCY2	HGLibA_00911	GCTTATGGTAGGCTCCCGCC	81	92
ADCY2	HGLibA_00912	TCCATATCACCAACGAGAAG	51	79
ADCY3	HGLibA_00913	CACGCGCGAAGTTCAGGCCC	63	101
ADCY3	HGLibA_00914	CTTCTCCGAGCCCGAATACT	108	109
ADCY3	HGLibA_00915	TTACGAGATGGCCTCCACCA	48	71
ADCY4	HGLibA_00916	CAGCGCGACCCATACCAAGC	21	27
ADCY4	HGLibA_00917	TGGGTCGCGCTGCTAGCGCT	1	2
ADCY4	HGLibA_00918	CTCGTAGAAGAGGTCTTCGC	103	163
ADCY5	HGLibA_00919	GCGGTTCATCTTGGCGATCA	42	49
ADCY5	HGLibA_00920	CTGCACCCACTATCCGGCTG	93	110
ADCY5	HGLibA_00921	GGTGCAGACACCCACGATGT	116	139
ADCY6	HGLibA_00922	ACGCGTTGCGCTCGCCACCA	85	149
ADCY6	HGLibA_00923	GCAGTGTTGCCCGAGTGATG	90	124
ADCY6	HGLibA_00924	CCGCAGCCAGCTTGTCAAAC	45	50
ADCY7	HGLibA_00925	ACTTCTCGTAGAGCGCATCT	44	60
ADCY7	HGLibA_00926	CTACTTCCTCAACGAGGGCG	38	47
ADCY7	HGLibA_00927	TGTTACCTGCTCCCACGCAC	102	166
ADCY8	HGLibA_00928	CGTAGCCTATGCCGTCGCCC	177	265
ADCY8	HGLibA_00929	CCACTTCCGATTTGCGCCTT	133	175
ADCY8	HGLibA_00930	ATGGGCCAGTCGATCAAATC	57	84
ADCY9	HGLibA_00931	CTTACCTGATGGACACCGCG	154	209
ADCY9	HGLibA_00932	TGTCCCTCGCGGTGTCCATC	245	362
ADCY9	HGLibA_00933	CGGCCCCCACGACGGTGGCG	65	68
ADCYAP1	HGLibA_00934	GGCTCCGAGCCATCGAAGTC	30	43
ADCYAP1	HGLibA_00935	CCGTGAAGATCCCGTCCGAG	50	73
ADCYAP1	HGLibA_00936	AACCCGCTGCCAGACTTCGA	66	46
ADCYAP1R1	HGLibA_00937	GTCTGGGAGACCGAAACCAT	59	60
ADCYAP1R1	HGLibA_00938	GTGTTGGAAGCCCGCCCATG	20	14
ADCYAP1R1	HGLibA_00939	CCCCTTACCTGAGAGATCTA	63	52
ADD1	HGLibA_00940	GACCAGAGTGAACTCCGAGC	96	61
ADD1	HGLibA_00941	CATGGCACCAGACCTTCGCC	190	260
ADD1	HGLibA_00942	GAATGGTGATTCTCGTGCTG	110	132
ADD2	HGLibA_00943	TGAAGTCCGCGATCTGTCGC	150	179
ADD2	HGLibA_00944	AGTACATGCGCCTTCGCAAC	112	180
ADD2	HGLibA_00945	CCGCATGAGCCGCTCCCCTT	145	202
ADD3	HGLibA_00946	ACAAGTCTACAAGTCTGTAC	141	195
ADD3	HGLibA_00947	ACAGGCCTTTCGGGAAGACT	133	122
ADD3	HGLibA_00948	ACACCTATCAATGACCTTCC	86	90
ADH1A	HGLibA_00949	TCACCTTAATACGAACTTCA	105	98
ADH1A	HGLibA_00950	CCATGGTACCACTAACCACG	57	74
ADH1A	HGLibA_00951	CTGTGGCACAGATGACCACG	133	194
ADH1B	HGLibA_00952	CCAGGTTGCCACTAACCACG	236	287
ADH1B	HGLibA_00953	TCTCATCCACCACCGTGTAC	132	227
ADH1B	HGLibA_00954	GTCTGCAGTTAACGTTGCCA	151	195
ADH4	HGLibA_00955	AGACTTACATAAACCGATCC	110	118
ADH4	HGLibA_00956	CTAGCTTTCCCAGTGATCGT	213	239
ADH4	HGLibA_00957	GGAGTGACCAACGTCAAACC	58	64
ADH5	HGLibA_00958	CTGATAGATCATTGCCACTG	121	161
ADH5	HGLibA_00959	GTGCTCATTGAGATGACCGA	28	43
ADH5	HGLibA_00960	ACTTCAGGTTATCAAGTGCA	87	93
ADH6	HGLibA_00961	TCCATACAGGTTGTGGCCAC	44	88
ADH6	HGLibA_00962	GCTGGAATCGTTGAGAGTAT	79	95
ADH6	HGLibA_00963	GATGCAAAGCAGCCATACTC	42	48
ADH7	HGLibA_00964	CCTACTCGCTCCTAATGCAA	70	84
ADH7	HGLibA_00965	AATGCTTGTCGCAACCCAGA	66	65
ADH7	HGLibA_00966	GACTAAAGAAGTTCGCATTA	46	26
ADHFE1	HGLibA_00967	AGGATCAATCAGTCCCAGTG	42	50
ADHFE1	HGLibA_00968	CGACCACTCGGGCAGGCATG	113	129
ADHFE1	HGLibA_00969	TTACAATGTGGATCACCCAC	22	35
ADI1	HGLibA_00970	GAAATTTCACGTACTGCCCG	93	80
ADI1	HGLibA_00971	GCAGTGGGTACTTCGATGTG	122	145
ADI1	HGLibA_00972	GGGGATCTATCACCGCTTCA	66	45
ADIG	HGLibA_00973	GAAGTACCCTTTGATGCCGC	82	97
ADIG	HGLibA_00974	CTACGCTTCTTACTTAGCCA	33	51
ADIG	HGLibA_00975	AAATGACTCCAGTGTGTGCT	152	174
ADIPOQ	HGLibA_00976	CCAGGGCATCCGGGCCATAA	60	45
ADIPOQ	HGLibA_00977	ATCGGTGAAACCGGAGTACC	71	91
ADIPOQ	HGLibA_00978	TAGGCAAAGTAGTACAGCCC	126	158
ADIPOR1	HGLibA_00979	GTCCCACTGCGCCACAATGA	78	118
ADIPOR1	HGLibA_00980	CTGCCATCATTGTGGCGCAG	71	125
ADIPOR1	HGLibA_00981	GACAACGACTATCTGCTACA	74	71
ADIPOR2	HGLibA_00982	CTCATGATGTACTACCAGAC	67	103
ADIPOR2	HGLibA_00983	CTCTTCGTGTACCATCCAGT	247	373
ADIPOR2	HGLibA_00984	CTTACAAGCCCATCATGCTA	69	79
ADIRF	HGLibA_00985	CTGGTTAGCAGTCTTGTCGA	35	51
ADIRF	HGLibA_00986	CATCGACAAGACTGCTAACC	97	134
ADIRF	HGLibA_00987	CACTTGCTGAGCTGCCGCTC	99	133
ADK	HGLibA_00988	AGCGCTCACCTCAGCGCTTG	54	90
ADK	HGLibA_00989	TGGAGGCGCCGCAAGCGCTG	59	74
ADK	HGLibA_00990	TTCAAAGTCGAATATCATGC	65	102
ADM	HGLibA_00991	CGACGCGACATCCAACCGAG	63	112
ADM	HGLibA_00992	TCCTAGGCGCTGACACCGCT	177	293
ADM	HGLibA_00993	ACAAGGACAACGTCGCCCCC	103	201
ADM2	HGLibA_00994	AACTCATGGGACCGGCCGGC	46	52
ADM2	HGLibA_00995	ACCCGCGACCCGTCAAACCC	4	13
ADM2	HGLibA_00996	GTCTTCGGGGGCCCGAGTGT	28	39
ADM5	HGLibA_00997	TCCAGTATATGATCTCCGCC	34	38
ADM5	HGLibA_00998	CCTACAGCTATGGGCGCCGC	105	144
ADM5	HGLibA_00999	CCCCTTGGGCGGAGAAGGCG	8	3
ADNP	HGLibA_01000	ATCGAAGACCATGAACGTAT	23	32
ADNP	HGLibA_01001	TGCTCGTAAGTGCGCTTCAC	110	155
ADNP	HGLibA_01002	CCCATCACTTACGAAAAACC	50	62
ADNP2	HGLibA_01003	CTTTCCGTCCAACGTCTACC	155	208
ADNP2	HGLibA_01004	CCGTCACGGGTTCTTCCCCC	15	9
ADNP2	HGLibA_01005	GACCTTAAAGGCTTTGATCC	42	50
ADO	HGLibA_01006	TTCGCGGGCCGAGTACACCG	88	89
ADO	HGLibA_01007	GATCCAACGGATCGCCCGCC	27	19
ADO	HGLibA_01008	ACAAGCTAGACGCGGGCGGC	21	21
ADORA1	HGLibA_01009	GGCGACCCGCAGAAGTACTA	15	19
ADORA1	HGLibA_01010	CTCGAACTCGCACTTGATCA	74	107
ADORA1	HGLibA_01011	CTTCTGCTTCATCGTGTCGC	150	283
ADORA2A	HGLibA_01012	TCTGGCGGAACTCGCGGATA	61	64
ADORA2A	HGLibA_01013	CTCCTCGGTGTACATCACGG	69	102
ADORA2A	HGLibA_01014	CGTGGCTGCGAATGATCTTG	108	141
ADORA2B	HGLibA_01015	CATCGCCGCGCTTTCGGTGG	102	101
ADORA2B	HGLibA_01016	GTTGCCCGCCACCGAAAGCG	55	52
ADORA2B	HGLibA_01017	GTTCCGGTAAGCATAGACAA	65	62
ADORA3	HGLibA_01018	TCCGCAAGGCTGACCGCTCC	120	189
ADORA3	HGLibA_01019	TCGCTGTGGACCGATACTTG	94	140
ADORA3	HGLibA_01020	CATTGGACTCTGCGCCATAG	39	40
ADPGK	HGLibA_01021	TGTTCCACCAGAGTCATTGC	104	131
ADPGK	HGLibA_01022	AGTCAATGCATGTGTTGATG	137	196
ADPGK	HGLibA_01023	TTCTCTCACGACCTCTCCAA	123	142
ADPRH	HGLibA_01024	CGGCTTGGATGCCCTAGACG	60	75
ADPRH	HGLibA_01025	ATCCAAGTGAGCATCGAGAG	87	102
ADPRH	HGLibA_01026	GGAGAAGATACACCGGCAGT	29	35
ADPRHL1	HGLibA_01027	GACCCTCATCGAGGTCAGCG	70	83
ADPRHL1	HGLibA_01028	ACTCCACGCTGACCTCGATG	179	284
ADPRHL1	HGLibA_01029	CCAGGCGAGAAGGTAGTTAT	82	95
ADPRHL2	HGLibA_01030	CTCAAAGACATCGCGACATT	183	214
ADPRHL2	HGLibA_01031	AGGAGCCTTTCCCGTTAAAC	65	75
ADPRHL2	HGLibA_01032	TTACAATGGCGCCATCCTGC	209	335
ADPRM	HGLibA_01033	ATGTCTGTAGTATCGCCGCC	115	139
ADPRM	HGLibA_01034	AACATCTGCGATGACGCCAA	55	90
ADPRM	HGLibA_01035	CACACATTGTCAGAGGCGTC	34	57
ADRA1A	HGLibA_01036	GATCAAGAGAGACCTTCTAC	29	39
ADRA1A	HGLibA_01037	TTCACAAACGCCATCCGTCT	241	337
ADRA1A	HGLibA_01038	GGAAGCTGGCTTCATGTCAT	15	25
ADRA1B	HGLibA_01039	CGCGCTTTCGTGCGCATCCT	165	238
ADRA1B	HGLibA_01040	AGCGAGCCGCCGCGCGTCCA	26	37
ADRA1B	HGLibA_01041	GTACTGCCGTGTCTATATAG	40	56
ADRA1D	HGLibA_01042	ATACCGCAGAAGCGCTCGTC	84	124
ADRA1D	HGLibA_01043	TGCGCGCGACCACGTACACG	122	202
ADRA1D	HGLibA_01044	CTGTCGCACAAGATCCGCGC	67	100
ADRA2A	HGLibA_01045	GCCGCGCGACACCGACGCGC	46	77
ADRA2A	HGLibA_01046	CCCGACGGCCGTGAGCGTGT	93	114
ADRA2A	HGLibA_01047	TACGTCATCTCGTCGTGCAT	133	213
ADRA2B	HGLibA_01048	ACGGGCGGCACAGGATCCTC	37	48
ADRA2B	HGLibA_01049	TGGAGTTGTACTCCAGCGCG	83	96
ADRA2B	HGLibA_01050	AACGGACACTCGAAGTCCAC	61	80
ADRA2C	HGLibA_01051	GCGTCCCCGACTACCGAAAA	45	29
ADRA2C	HGLibA_01052	CTACGCGCGCATCTACCGAG	21	25
ADRA2C	HGLibA_01053	GCGGCCTCAACGACGAGACC	82	115
ADRB1	HGLibA_01054	CCGCTTACCCGCACGCCCGT	154	208
ADRB1	HGLibA_01055	TACGGACGAGGCGATGGCGT	37	76
ADRB1	HGLibA_01056	CCAACGGGCGTGCGGGTAAG	38	50
ADRB2	HGLibA_01057	CGTCTGCAGACGCTCGAACT	56	61
ADRB2	HGLibA_01058	TGTAAACTTCCTTACGGATG	170	205
ADRB2	HGLibA_01059	CCCTTTCCTGCGTGACGTCG	4	14
ADRB3	HGLibA_01060	TTACCTACCCGTCGAGCCGT	113	209
ADRB3	HGLibA_01061	GTGACCAACCCGCTGCGTTA	31	33
ADRB3	HGLibA_01062	CAACGTGTTCGTGACTTCGC	38	58
ADRBK1	HGLibA_01063	TGTATGAGTCGAAGATCTCC	126	143
ADRBK1	HGLibA_01064	CTTCGACTCATACATCATGA	140	145
ADRBK1	HGLibA_01065	GGCCGACGTGAGCTACCTGA	69	72
ADRBK2	HGLibA_01066	CAGCAAGAGGATCGTCCTGC	66	124
ADRBK2	HGLibA_01067	TTATGATGCCTACATCATGA	81	111
ADRBK2	HGLibA_01068	CTGATTGAAAATCTTGTCAA	86	60
ADRM1	HGLibA_01069	CGCCTAGCGCAGAGAGTTCG	121	140
ADRM1	HGLibA_01070	CGCTTGAACTCACAGTCGTC	153	174
ADRM1	HGLibA_01071	ACATCCGCGTTGGCGAGGAT	7	9
ADSL	HGLibA_01072	CTCGGACACGCTTCAAGTTC	105	147
ADSL	HGLibA_01073	CGAGCCAGTCTACCCACATT	68	86
ADSL	HGLibA_01074	TCCGAGATGACCTGCGCTTC	120	160
ADSS	HGLibA_01075	CCTTTCTAGGACTAGAAGGC	28	43
ADSS	HGLibA_01076	ATATCTGACAGAGCTCATAT	56	55
ADSS	HGLibA_01077	CCAATGAATGCAGTGACATT	81	92
ADSSL1	HGLibA_01078	CTCTCATGCAGGCAACGGGG	51	74
ADSSL1	HGLibA_01079	CCAGTCGATGTTCCCCACCC	208	375
ADSSL1	HGLibA_01080	ACATTGAAGGCCAACTCAAA	65	85
ADTRP	HGLibA_01081	CCGGCTGATGTAAGCAATGC	29	61
ADTRP	HGLibA_01082	TAGATACTGTCATCCCCGTG	116	143
ADTRP	HGLibA_01083	GACGACTTCAGCCAATGTGA	188	214
AEBP1	HGLibA_01084	GCTGACCGACGACGAGATCG	60	70
AEBP1	HGLibA_01085	GAACTCCTCGATCTCGTCGT	58	79
AEBP1	HGLibA_01086	GGGCGCCCCTCTCAAATAAC	35	42
AEBP2	HGLibA_01087	TTTCTTCGATGCACAAACAC	119	167
AEBP2	HGLibA_01088	TGTGCATCGAAGAAATCATG	104	131
AEBP2	HGLibA_01089	GTTCTGCTGACTGAAGTGTG	64	75
AEN	HGLibA_01090	TTGGGACATAGGTCGTATCC	94	140
AEN	HGLibA_01091	TCGCTGACTACCGTACCCGC	44	58
AEN	HGLibA_01092	CTACTGATGAGTGCCCGTGC	138	232
AES	HGLibA_01093	CACGTCCGTGGCACGCGTCC	102	200
AES	HGLibA_01094	TCCAGGCTGAGATCGTCAAA	45	58
AES	HGLibA_01095	CACGACCTGGACGCGTGCCA	73	129
AFAP1	HGLibA_01096	ATAAGAGCTGCTCATCGCAT	149	177
AFAP1	HGLibA_01097	TTATGAGTCGTATGATGAAG	69	84
AFAP1	HGLibA_01098	ATCTCCGGCAGGGGCATCTG	69	54
AFAP1L1	HGLibA_01099	GTACCTCAGCGATACCACCC	44	83
AFAP1L1	HGLibA_01100	GCACGAGCTGCGTTTCACCC	116	134
AFAP1L1	HGLibA_01101	GGGCACGTAGATGATGCTGC	42	48
AFAP1L2	HGLibA_01102	GCCCCGATGGAGCGGTACAA	52	65
AFAP1L2	HGLibA_01103	AAAGCCGGAGGAGCTCCGCC	55	54
AFAP1L2	HGLibA_01104	CTTCCTCAAGATTCTTGACC	118	141
AFF1	HGLibA_01105	CCTGGTTTAGAGTTACCATT	136	146
AFF1	HGLibA_01106	TACTTGTCAAACTTCACTTG	168	190
AFF1	HGLibA_01107	CCTTCAGCTCAGTGACAGTG	11	19
AFF2	HGLibA_01108	GAATTCGCCGTGCAAGCGCC	83	88
AFF2	HGLibA_01109	CATAGTTTCCAAGCGTGTTC	40	49
AFF2	HGLibA_01110	AAGATTTCTTCAACACAGCT	72	74
AFF3	HGLibA_01111	AGAAACCGACCGCGTATGTG	16	25
AFF3	HGLibA_01112	TCCGAAGACGACTTCAGCTT	163	217
AFF3	HGLibA_01113	TGTAGTGCTACAGATAGACG	113	137
AFF4	HGLibA_01114	GGGCAACTTACAACTTTGTA	50	32
AFF4	HGLibA_01115	GCAACATGAACCGTGAAGAC	25	41
AFF4	HGLibA_01116	GAGTCTCAGCAGTCCAATTT	129	111
AFG3L2	HGLibA_01117	ATGGGCGGACTCTTCAGTGT	48	52
AFG3L2	HGLibA_01118	TGAAGAGTCCGCCCATCCCT	95	122
AFG3L2	HGLibA_01119	AGTTTCCAGATTCCGTTCAA	48	49
AFM	HGLibA_01120	AATTTCTTACCTATATCCCG	62	41
AFM	HGLibA_01121	TAACCCTGCCCACACAACCT	162	245
AFM	HGLibA_01122	TGCATTTGCTCAGTATGTTC	62	105
AFMID	HGLibA_01123	ACAACCTTCAGACGACTCGT	42	65
AFMID	HGLibA_01124	GCTTACGGCATCGCCCCCAA	60	71
AFMID	HGLibA_01125	TTCCCCGACGAGTCGTCTGA	96	127
AFP	HGLibA_01126	AACTTATCTCTGCAGTACAT	114	117
AFP	HGLibA_01127	TGAAGACTGTTCATCTCCAG	158	166
AFP	HGLibA_01128	TTCAGGGTGTTTAGAAAACC	41	38
AFTPH	HGLibA_01129	GACAGCTTTATTAAACCGCC	30	38
AFTPH	HGLibA_01130	ATGCTTCGAAAATTCGCTCC	122	171
AFTPH	HGLibA_01131	ATGTACATCTGATCAGTTCC	104	145
AGA	HGLibA_01132	ACCACCTGGTATCTTAAAGC	68	56
AGA	HGLibA_01133	TGCAGCACTACTATGGATGT	156	234
AGA	HGLibA_01134	GTGCATACCCTCCAATAATT	69	42
AGAP1	HGLibA_01135	CCTGACGGGCACATATGTCC	95	145
AGAP1	HGLibA_01136	GGTGGACCGACTCGAAGCGC	26	36
AGAP1	HGLibA_01137	CATATGTGCCCGTCAGGTAC	31	41
AGAP11	HGLibA_01138	GCTATACTTCTTGTAGTTCA	89	98
AGAP11	HGLibA_01139	ACTTTGATATAATGCCTCAT	157	167
AGAP11	HGLibA_01140	CATCTTCTTCATCCCCTAGC	59	96
AGAP2	HGLibA_01141	GGTGGACGACCCCGAACTCC	42	68
AGAP2	HGLibA_01142	AGCAGGCTCTAAACCGCCTC	86	107
AGAP2	HGLibA_01143	TTACCTACCAGGCGCAGTTC	144	199
AGAP3	HGLibA_01144	CATAGGTCCCCGTCAGATAG	64	98
AGAP3	HGLibA_01145	GGGCTGACTTCCCGCTAGAC	69	89
AGAP3	HGLibA_01146	CAGCTTCCGCAACGCCAGCG	75	69
AGAP4	HGLibA_01147	TAACCCTTCTGCCAATCCAG	376	491
AGAP4	HGLibA_01148	CATCTGTTTGAGAGTTCCTC	794	973
AGAP4	HGLibA_01149	TTGTCATTGTAAGATAATGC	270	351
AGAP5	HGLibA_01150	TAGCCTTTCTGCCAATCCAG	108	123
AGAP5	HGLibA_01151	CATCTGTTTGAGAGTTCCTC	794	973
AGAP5	HGLibA_01152	TAACCCTTCTGCCAATCCAG	376	491
AGAP6	HGLibA_01153	TATTGTGCTTGACTCTGGAT	68	109
AGAP6	HGLibA_01154	AGTCAAGCACAATATTCCAG	105	106
AGAP6	HGLibA_01155	CATCTGTTTGAGAGTTCCTC	794	973
AGAP7	HGLibA_01156	TAACCCTTCTGCCAATCCAG	376	491
AGAP7	HGLibA_01157	CATCTGTTTGAGAGTTCCTC	794	973
AGAP7	HGLibA_01158	TTGTCATTGTAAGATAATGC	270	351
AGAP8	HGLibA_01159	TAACCCTTCTGCCAATCCAG	376	491
AGAP8	HGLibA_01160	CATCTGTTTGAGAGTTCCTC	794	973
AGAP8	HGLibA_01161	TTGTCATTGTAAGATAATGC	270	351
AGAP9	HGLibA_01162	CATCTGTTTGAGAGTTCCTC	794	973
AGAP9	HGLibA_01163	TAACCTTTCTGCCAATCCAG	167	202
AGAP9	HGLibA_01164	TAACTCTTCTGCCAATCCAG	113	138
AGBL1	HGLibA_01165	CGTAGGCGTTGGCTGTGTCA	156	191
AGBL1	HGLibA_01166	ACGCCTACGTGCAGATCCGA	86	117
AGBL1	HGLibA_01167	GAAAGCGCACCCAAGCAATC	45	36
AGBL2	HGLibA_01168	TACCGTCACCTCCAATATTA	78	102
AGBL2	HGLibA_01169	CCCCAAGAGAGCCATTCAAC	54	73
AGBL2	HGLibA_01170	AACCCTCAATGCCTGTTGAA	103	129
AGBL3	HGLibA_01171	TGAGCCAGTGTATATCCCAA	117	123
AGBL3	HGLibA_01172	GGCCACCGTGTTGGGCTCAA	102	134
AGBL3	HGLibA_01173	GGTTCCGTTTCTAAGCCCGT	95	114
AGBL4	HGLibA_01174	GTAATCCACGCTTCCGAGTC	86	125
AGBL4	HGLibA_01175	TGTTTACTACTACCGCTGCC	98	124
AGBL4	HGLibA_01176	TTACTTCTTTCGGGAGCAGC	50	51
AGBL5	HGLibA_01177	TCTCGAATGCGTTCCCAGCG	189	184
AGBL5	HGLibA_01178	CCTCGACCATTCCGTTTCGC	41	67
AGBL5	HGLibA_01179	GCTGGGAACGCATTCGAGAC	55	75
AGER	HGLibA_01180	TCTTACGGTAGACACGGACT	156	224
AGER	HGLibA_01181	CAAAACATCACAGCCCGGAT	77	94
AGER	HGLibA_01182	TCCCGACAGCCGGAAGGAAG	68	92
AGFG1	HGLibA_01183	CCCCACCTACGTTAACATGA	42	63
AGFG1	HGLibA_01184	TGCTTCGACTGCGACCAGCG	73	101
AGFG1	HGLibA_01185	GAGGATTAAATCCACCACAC	63	79
AGFG2	HGLibA_01186	GAGATTGACTTGACACGATG	144	151
AGFG2	HGLibA_01187	ATCACCCAGAAGTGTCCGAA	98	85
AGFG2	HGLibA_01188	GAGAGTTACCTGGCTCGAGG	40	38
AGGF1	HGLibA_01189	TCTATAGTATTTCCACTAGT	105	91
AGGF1	HGLibA_01190	GACGAAGCCATTACCAGTGA	37	44
AGGF1	HGLibA_01191	AGCTAATGATGAGCCTTCTA	57	52
AGK	HGLibA_01192	AACTACCCTTTGCAAGCTGC	124	205
AGK	HGLibA_01193	ACGGATGTGATCATTGTTGC	99	168
AGK	HGLibA_01194	TGTTCTTCGACGAACAGATG	137	195
AGL	HGLibA_01195	ATCAGCACCAACACGTAAAA	38	47
AGL	HGLibA_01196	TATGAGCTACAGTTCCGATT	36	34
AGL	HGLibA_01197	TGATAATCATGTGCTACCCT	123	149
AGMAT	HGLibA_01198	CACCGGCCGGGCCACGAACT	70	76
AGMAT	HGLibA_01199	GATTCGGACCTCGCCGCATC	84	131
AGMAT	HGLibA_01200	CAGCTGCCGGCGAATTCAAG	35	42
AGMO	HGLibA_01201	GCTTTAACGTCAATCTCAGC	91	118
AGMO	HGLibA_01202	TTGACGTTAAAGCATCATCC	189	251
AGMO	HGLibA_01203	AAAACAACATGCGAAATCCC	30	39
AGO1	HGLibA_01204	TCAGCGCGTTCGCTTCACCA	216	268
AGO1	HGLibA_01205	CCTCCTGAAGGTCGACTTTG	106	119
AGO1	HGLibA_01206	GAACGCGCTGAGAGTCCGTG	54	81
AGO2	HGLibA_01207	TAACGCCTGCAAGCTCACGC	98	166
AGO2	HGLibA_01208	GCGTTACACGATGCACTTTC	56	82
AGO2	HGLibA_01209	GCCACCATGTACTCGGGAGC	66	66
AGO3	HGLibA_01210	AAGGCATTACTTCTAGTGGC	71	69
AGO3	HGLibA_01211	TCAGACTTCCACTATGATCA	48	59
AGO3	HGLibA_01212	TCTTCTGGGCACCATGAGTA	79	90
AGO4	HGLibA_01213	GTTAACATACGTTTGATGAC	45	82
AGO4	HGLibA_01214	CCAGCACCAATGCTGCAATA	90	112
AGO4	HGLibA_01215	GTCTAGTCACATTACAAACT	123	89
AGPAT1	HGLibA_01216	CTCGACGTTGCGTCCTCGCA	114	153
AGPAT1	HGLibA_01217	TTGCCAAGCGCGAGCTACTG	80	92
AGPAT1	HGLibA_01218	TCCCGTACAGGTATTTGATG	113	122
AGPAT2	HGLibA_01219	GCGATCTGCACGCAGCGCTC	45	65
AGPAT2	HGLibA_01220	TGGCAGGTGTCCACGAGCGC	57	78
AGPAT2	HGLibA_01221	ATTGTCGTTGCGAGTACCCT	144	201
AGPAT3	HGLibA_01222	GACCAAGCACCGCGTTAGCA	63	91
AGPAT3	HGLibA_01223	AGTACCACGTCCAGCCGATG	152	178
AGPAT3	HGLibA_01224	CAGGCCACGGTAGAGCGCTT	115	153
AGPAT4	HGLibA_01225	CCGCGCGCCTACCTCAAGTA	127	147
AGPAT4	HGLibA_01226	TCACCTGTTGCCACGAACCA	32	49
AGPAT4	HGLibA_01227	GGCCCTGGACCCTCGTGAAC	12	8
AGPAT5	HGLibA_01228	GTGCGCTACGTGCTGAAAGA	36	62
AGPAT5	HGLibA_01229	AAACAAGTTGCAGAGCTACG	71	82
AGPAT5	HGLibA_01230	CATCTCTTTCTCGTTAAATT	12	6
AGPAT6	HGLibA_01231	CCCCATCTTACCGTTGGTGT	99	137
AGPAT6	HGLibA_01232	TCAGCGCTCGCACGCAGATC	94	102
AGPAT6	HGLibA_01233	TGAGCCGAAGGCTGATGTAC	43	76
AGPAT9	HGLibA_01234	GCTGGTTATAGGAACTACAC	50	42
AGPAT9	HGLibA_01235	ACTGATCCCAATGAAAGCCA	101	99
AGPAT9	HGLibA_01236	CAACACAAATGCCTCCCTTC	75	70
AGPHD1	HGLibA_01237	ATCATGTTTCTGAAAGCCGC	111	127
AGPHD1	HGLibA_01238	CTACTTTCAGGTATCAATCA	68	88
AGPHD1	HGLibA_01239	CGATGAAGACTACTTAACTT	118	82
AGPS	HGLibA_01240	TACCTTAGGTACCCTCTTAG	60	82
AGPS	HGLibA_01241	CTTGGCCATAAAACTATATC	79	73
AGPS	HGLibA_01242	GATCGAGTATTTAGAGCTCA	30	36
AGR2	HGLibA_01243	CTTGATGATTATTCATCACT	124	129
AGR2	HGLibA_01244	GGAAACTTACAACCAGATTG	38	26
AGR2	HGLibA_01245	GACAAACACCTTTCTCCTGA	99	117
AGR3	HGLibA_01246	GAGAGTATTGACAATCCTCC	90	94
AGR3	HGLibA_01247	GAGGATTGTCAATACTCTCA	75	66
AGR3	HGLibA_01248	GATAAGAATTTATCACCTGA	68	45
AGRN	HGLibA_01249	GAGGCGTCCGACCCACACAC	69	112
AGRN	HGLibA_01250	CCTTGTTGCCGCCGTCCAGC	100	136
AGRN	HGLibA_01251	ATGTCCCGCCGGCTCCGGGC	36	35
AGRP	HGLibA_01252	CAGCCTTACGCAGCGACGTG	133	212
AGRP	HGLibA_01253	GCTCCTCACGTCGCTGCGTA	68	78
AGRP	HGLibA_01254	GCCCATCTGGGCTCCTCGCG	144	103
AGT	HGLibA_01255	GGCCAGCATCCCGACCATTG	98	109
AGT	HGLibA_01256	TTGCAGCGACTAGCACCAGC	51	75
AGT	HGLibA_01257	GAGTCACCGAGAAGTTGTCC	26	26
AGTPBP1	HGLibA_01258	TCCTACGATCCTAGAATTAT	83	89
AGTPBP1	HGLibA_01259	CAATATTTGTGAACCACCTT	119	113
AGTPBP1	HGLibA_01260	GCTGTGAATTCAGTATCCTT	87	92
AGTR1	HGLibA_01261	CTACAAGCATTGTGCGTCGA	50	81
AGTR1	HGLibA_01262	TCTCAGCATTGATCGATACC	105	146
AGTR1	HGLibA_01263	TCAGGCCCAGCCCTATCGGG	72	66
AGTR2	HGLibA_01264	AAGCCCGAAGTGAAGACCGC	76	107
AGTR2	HGLibA_01265	TTACTGAAGACGAATAGCTA	98	110
AGTR2	HGLibA_01266	TTCGGGCTTGTGAACATCTC	60	101
AGTRAP	HGLibA_01267	AACTTCGAAGTGCAGCGCAC	38	65
AGTRAP	HGLibA_01268	CACCATGCTTATGGCGTCGA	128	204
AGTRAP	HGLibA_01269	CTCCATCGACGCCATAAGCA	66	80
AGXT	HGLibA_01270	TCCTGGTCTGGAACACGTAC	37	43
AGXT	HGLibA_01271	TATGCGCTCCCCGATGTCCA	94	133
AGXT	HGLibA_01272	CCGAGTGCACCCGATGACCA	24	36
AGXT2	HGLibA_01273	AGACGGTGCTTGTATGCCAC	32	59
AGXT2	HGLibA_01274	TATGTTGTTTGAGTGCGCCC	33	37
AGXT2	HGLibA_01275	AGGATACTCACGGGTGGCAA	68	93
AGXT2L1	HGLibA_01276	CAACGACTTAGCCTTACGCC	166	239
AGXT2L1	HGLibA_01277	CATACTCAACAATGTTGTCG	178	196
AGXT2L1	HGLibA_01278	GGTCAAGAGTGATCACATCC	44	57
AGXT2L2	HGLibA_01279	GCAGTACATGTACGATGAAC	90	102
AGXT2L2	HGLibA_01280	CATCGTACATGTACTGCCCT	480	754
AGXT2L2	HGLibA_01281	GAGGCTGGCTCGCCACTACA	112	181
AHCTF1	HGLibA_01282	CAAAATGAAGTTGAAGCATC	30	41
AHCTF1	HGLibA_01283	CCTTCTTGTTGACCTATGTT	278	324
AHCTF1	HGLibA_01284	TTAAGAGCTCAAGTGACTAG	56	77
AHCY	HGLibA_01285	ACCGCTCCCGCATACGCATC	144	205
AHCY	HGLibA_01286	TGCCGGGCCTGATGCGTATG	160	205
AHCY	HGLibA_01287	CAACGAGAACGCCGTGGAGA	71	67
AHCYL1	HGLibA_01288	CGCCGAGAAGTACTCCTTCA	136	190
AHCYL1	HGLibA_01289	CGTCACCAAGGCGCCCAAGA	21	17
AHCYL1	HGLibA_01290	TCGAGCGAGACAAAGATCTT	52	57
AHCYL2	HGLibA_01291	CGCCTCGGTGACGGTGCCGT	87	126
AHCYL2	HGLibA_01292	TCCTAGTTGCGACTCCGCCT	228	320
AHCYL2	HGLibA_01293	GTGTGTGCAACCCACGATTT	55	68
AHDC1	HGLibA_01294	AGTGCGCCGCAAGGCGTACT	21	15
AHDC1	HGLibA_01295	GGCCAAGATCCCCGTATCGC	83	92
AHDC1	HGLibA_01296	CGAGCCACCATCGCCCGAGC	58	73
AHI1	HGLibA_01297	CACTGCTTAGTTTGTCATCA	78	95
AHI1	HGLibA_01298	CATGTGGTTGATGAGCATAC	107	161
AHI1	HGLibA_01299	AATAACAAGCCGAGATAGCC	18	23
AHNAK	HGLibA_01300	AGACCTTCGACGTGAATCGC	187	296
AHNAK	HGLibA_01301	TTGCCAGCGATTCACGTCGA	130	170
AHNAK	HGLibA_01302	GCTGAAGACTTCACGGGTCC	58	46
AHNAK2	HGLibA_01303	CGGATGAGGGCATTCGACCA	68	71
AHNAK2	HGLibA_01304	GGTCGAATGCCCTCATCCGC	7	9
AHNAK2	HGLibA_01305	TTTCAGGATGAGTCGTCCAG	30	40
AHR	HGLibA_01306	AAGTCGGTCTCTATGCCGCT	47	49
AHR	HGLibA_01307	TTGCTGCTCTACAGTTATCC	130	164
AHR	HGLibA_01308	AATTTCAGCGTCAGCTACAC	25	31
AHRR	HGLibA_01309	CCCGCGTACGTGCACTCCCC	123	229
AHRR	HGLibA_01310	TTATGCATCAGCAACGATCG	193	235
AHRR	HGLibA_01311	GGGAGTGCACGTACGCGGGC	34	31
AHSA1	HGLibA_01312	TGAGCCTGACACAAATCTCG	79	106
AHSA1	HGLibA_01313	AGACGTTGCCATCTACCATG	128	172
AHSA1	HGLibA_01314	GCATCCATTAACAATCGCAA	41	67
AHSA2	HGLibA_01315	CTGCAGCTGACCCCCCTAAA	65	44
AHSA2	HGLibA_01316	AATTCTGTTTGCCCTAGAGT	85	82
AHSA2	HGLibA_01317	GTATAGCATCTTCACTGTAA	65	72
AHSG	HGLibA_01318	GGTTGTCTATAAATCAGCCC	90	65
AHSG	HGLibA_01319	CTCACGCTGCATCTTGCCAC	8	11
AHSG	HGLibA_01320	ACACCTTTACTTCATCAATC	77	77
AHSP	HGLibA_01321	AATAAGGATCTCATTTCCGC	106	126
AHSP	HGLibA_01322	ACTTCTACATCAACTATTAC	24	21
AHSP	HGLibA_01323	TCGGCAAGAGCTGAACACTC	153	221
AICDA	HGLibA_01324	ACGAGACGCATTTCGTACTT	122	178
AICDA	HGLibA_01325	CGCGCGCCTCTACTTCTGTG	105	143
AICDA	HGLibA_01326	GCCGCTGCTACCGCGTCACC	95	120
AIDA	HGLibA_01327	ATGTTCAGCCTGTCCCATTA	113	137
AIDA	HGLibA_01328	TACTTGGTTCTAGCTTCTTC	25	49
AIDA	HGLibA_01329	TGAATTCACAGAAGAACAAA	21	13
AIF1	HGLibA_01330	CATGTCCCTGAAACGAATGC	54	82
AIF1	HGLibA_01331	GAACGTCTCCCCGGAGCCAC	68	97
AIF1	HGLibA_01332	TACATGGAGTTTGACCTTAA	107	93
AIF1L	HGLibA_01333	GGGGCTTACCCGGTTGATCT	6	1
AIF1L	HGLibA_01334	CTGAACAATGAAGGCGAGAT	91	119
AIF1L	HGLibA_01335	CAATCTCGCCTTCATTGTTC	105	152
AIFM1	HGLibA_01336	AATGCTATTGTGCAATCCGT	139	172
AIFM1	HGLibA_01337	GACAGTAGTTTGCCCACAGT	175	229
AIFM1	HGLibA_01338	ACCATGGAAAAAGTCAGACG	71	61
AIFM2	HGLibA_01339	CCACGATGAACCGTGAGCGC	109	142
AIFM2	HGLibA_01340	AAACCTCATTAAACTTGCCC	12	11
AIFM2	HGLibA_01341	TCCCCACTACTAGCCCCTGC	20	35
AIFM3	HGLibA_01342	CTAGCGTGCACAGGACGATC	103	152
AIFM3	HGLibA_01343	TCGTCCTGTGCACGCTAGAC	108	164
AIFM3	HGLibA_01344	GAACCCACTGGCCATTCTCG	132	159
AIG1	HGLibA_01345	GATGATATACCCGAAGCTGC	52	56
AIG1	HGLibA_01346	CATGTGGGTGTACCCTTTCC	109	124
AIG1	HGLibA_01347	ATCATACTCACAACCCCAAC	51	50
AIM1	HGLibA_01348	TCGACCTGCCCACGCCGAAA	107	128
AIM1	HGLibA_01349	CGACGCGGTGTTCGACGACG	1	4
AIM1	HGLibA_01350	AATAAACTCAATCCCCGACC	62	54
AIM2	HGLibA_01351	TTCAGCATCTAACACACGTG	147	194
AIM2	HGLibA_01352	AGTACTGGGGGTTAGAAACG	1	4
AIM2	HGLibA_01353	TTCACGTTTGAGACCCAAGA	66	67
AIMP1	HGLibA_01354	GCCAATAGATGTTTCCCGTC	107	142
AIMP1	HGLibA_01355	ACCATAGAATTAGCGTGCAG	50	55
AIMP1	HGLibA_01356	TCCACTGCACGCTAATTCTA	19	18
AIMP2	HGLibA_01357	GCCCCGCCAAGACTATCAGC	51	63
AIMP2	HGLibA_01358	AAGTCGTGGGCTCATCCGCT	149	232
AIMP2	HGLibA_01359	ACGCAACCCTTATAGATAGC	21	25
AIP	HGLibA_01360	GCAACCGGTTGTACCGCGAG	27	40
AIP	HGLibA_01361	GCTCACCGTCGTACTTGTTG	98	135
AIP	HGLibA_01362	CGTCGTCACTGTGCAGCGTC	141	222
AIPL1	HGLibA_01363	ATGCCCCGAGTGATTACCAG	82	103
AIPL1	HGLibA_01364	TGCACGAGGTGGCCGAGTTC	31	45
AIPL1	HGLibA_01365	GTTTCCGATGATGATGTGCA	74	89
AIRE	HGLibA_01366	GTGGCGGTACCAAAGCCTTG	63	81
AIRE	HGLibA_01367	CCCCGCTCACCGTTCCCGAG	17	37
AIRE	HGLibA_01368	GCAGCCGGCCATAGCGCTCC	42	38
AJAP1	HGLibA_01369	TCCGACGAGTGTTCCCGCTT	142	214
AJAP1	HGLibA_01370	CGTCGAGTGCAGCGTCTCAT	60	74
AJAP1	HGLibA_01371	GAGCAGCTATGACCATGATG	25	26
AJUBA	HGLibA_01372	TTTGAGGCGCCGCGCTACGA	114	151
AJUBA	HGLibA_01373	CGGGCCGCTGAGCGTACAAT	26	38
AJUBA	HGLibA_01374	GCCTTTGTTGCACTTGATAC	23	23
AK1	HGLibA_01375	ATTGTCGTCCACACGCCCGC	170	274
AK1	HGLibA_01376	CTCCACGTTTCAAGAGCCGC	38	70
AK1	HGLibA_01377	AGTATTGACTTTGGCCACCA	96	109
AK2	HGLibA_01378	TTTACAGCTCGATGACCTCA	124	176
AK2	HGLibA_01379	CTCTCTGTAGGCACCCAGAT	84	104
AK2	HGLibA_01380	GCTCACCTGGGTCCCTTTAC	72	75
AK3	HGLibA_01381	CATCCAACAGCCAGCTATAC	115	119
AK3	HGLibA_01382	AGATGATGTCATGACTCGGC	17	19
AK3	HGLibA_01383	AACAACGCCTTACTGCTCGC	223	347
AK4	HGLibA_01384	TAGGGTATTGATGACGTCAC	160	211
AK4	HGLibA_01385	TATATTCTTACATGTACATG	67	60
AK4	HGLibA_01386	CACTTGTATAATTCAATGAC	11	17
AK5	HGLibA_01387	ACAGATCTGTACCCCCGATT	68	70
AK5	HGLibA_01388	GTCTCTGATTAGCACAAGCC	57	81
AK5	HGLibA_01389	GGTCCTCAAAAGATAGAGCC	29	16
AK6	HGLibA_01390	GTGGGTGATTTAGCTCGAGA	5	8
AK6	HGLibA_01391	TTGTCTTACAGGTACACCAG	101	138
AK6	HGLibA_01392	TGACCGGTGAGCAGGATGTT	21	15
AK7	HGLibA_01393	GCAGCATACGTAGTTGCTGC	59	73
AK7	HGLibA_01394	TTGGGCGCGCTCCAAAGCCC	70	102
AK7	HGLibA_01395	CTCCAGTATGGAGCGGAAGG	2	6
AK8	HGLibA_01396	GATACGGTGCGGGGCGATAG	70	52
AK8	HGLibA_01397	CCACATCTTCGAGTTGATGC	83	110
AK8	HGLibA_01398	TGGACCTAATATTACAATCC	58	47
AK9	HGLibA_01399	ATTAGCCCGTTACATAACAC	108	139
AK9	HGLibA_01400	ATTGCTGCTGAAACCGAATC	54	53
AK9	HGLibA_01401	TCCATGCCTGTGTTATGTAA	97	128
AKAP1	HGLibA_01402	ACGGTCATCTGTGCCGCCCC	157	231
AKAP1	HGLibA_01403	CTACGAGGAGACCAACGAAG	45	50
AKAP1	HGLibA_01404	AGAAGGTCGACCTCATCATC	81	140
AKAP10	HGLibA_01405	TGTCGTGCAAGACTTGTTCA	200	328
AKAP10	HGLibA_01406	ACTTCGGCGAATGGAGCATT	95	122
AKAP10	HGLibA_01407	CACTGGTCAGCACTTCAATC	98	116
AKAP11	HGLibA_01408	AAGCAGTGATCCTCTAAATC	52	35
AKAP11	HGLibA_01409	CCAGTCTGTGTCATCCATAG	128	153
AKAP11	HGLibA_01410	CACCTACATCACCAAGACTT	73	109
AKAP12	HGLibA_01411	GGGCGACACGGTCGTTAGTG	74	67
AKAP12	HGLibA_01412	TGTCAAGCCGAAACCTTAGC	93	144
AKAP12	HGLibA_01413	TTAGGGCTCCTTGACCGTTC	226	302
AKAP13	HGLibA_01414	TCCGAGTACTTGTACAGTGA	131	159
AKAP13	HGLibA_01415	CTGCATCATACGCTTCATCC	68	80
AKAP13	HGLibA_01416	CCCCAATACATTCCACTCCG	76	93
AKAP14	HGLibA_01417	ACCACCAAGCATTAGTTCAC	70	88
AKAP14	HGLibA_01418	ACCAGCAGAGATTCGTGCTA	89	107
AKAP14	HGLibA_01419	CCCGTAGCACGAATCTCTGC	86	164
AKAP17A_X	HGLibA_01420	AGGACTCACCTTGATGTTGC	331	460
AKAP17A_X	HGLibA_01421	CATCGTGCACGACACGTCTG	379	609
AKAP17A_X	HGLibA_01422	CAGCTGCCGCTTCTTAATTG	192	177
AKAP17A_Y	HGLibA_01423	AGGACTCACCTTGATGTTGC	331	460
AKAP17A_Y	HGLibA_01424	CATCGTGCACGACACGTCTG	379	609
AKAP17A_Y	HGLibA_01425	CAGCTGCCGCTTCTTAATTG	192	177
AKAP2	HGLibA_01426	TTCTATTCACCCCCGCATAA	55	40
AKAP2	HGLibA_01427	TCAACAAGCCATAGCCGAGC	55	46
AKAP2	HGLibA_01428	CTTTCTTCGATTAACCCGTG	105	117
AKAP3	HGLibA_01429	GTGATTGCTGACAATCACCG	3	3
AKAP3	HGLibA_01430	GTCGGTGCTGCGCTATGAGA	41	51
AKAP3	HGLibA_01431	GAAGGCCGAAGTTAGCCTAC	73	102
AKAP4	HGLibA_01432	GGCGTACTCTGATACTACAA	56	57
AKAP4	HGLibA_01433	AGATGTCTGATGATATTGAC	106	125
AKAP4	HGLibA_01434	TCCTGATCTTGCTGTCCTTC	186	323
AKAP5	HGLibA_01435	TCAAACGTCTTGTAACACGC	111	150
AKAP5	HGLibA_01436	GCATCCTCAGCATTTATTGC	105	140
AKAP5	HGLibA_01437	TGTTACAAGACGTTTGAGTG	107	158
AKAP6	HGLibA_01438	CCTGAGCTTATCCGAAGTGT	150	200
AKAP6	HGLibA_01439	CCATTCCTAGTGACGTGACT	139	262
AKAP6	HGLibA_01440	TTACTCTGTCAACGTGATAG	102	121
AKAP7	HGLibA_01441	AATACAACAAGATGAGCGAC	75	97
AKAP7	HGLibA_01442	AGCCAATACTATGGATTCTC	39	42
AKAP7	HGLibA_01443	TTAATAATTGCATCACCAGC	65	43
AKAP8	HGLibA_01444	TTTGACCGCTTCGGACCAGA	47	69
AKAP8	HGLibA_01445	GAAGCAGTTCCAACTTTACG	78	86
AKAP8	HGLibA_01446	TTCTTGCAGGCTACGGGGCG	7	8
AKAP8L	HGLibA_01447	ATCTAAGCGCTGGTTAATTC	77	73
AKAP8L	HGLibA_01448	TGTTGTCCGAGCAGTCCGTG	169	258
AKAP8L	HGLibA_01449	AATTAACCAGCGCTTAGATA	74	44
AKAP9	HGLibA_01450	TCCGACTCATCTAGAGATGA	93	113
AKAP9	HGLibA_01451	AGAAATAACCAGTCATGAGC	37	32
AKAP9	HGLibA_01452	ATAATGAGAACTCTACATAG	30	26
AKIP1	HGLibA_01453	CATGCCCTGGAGCGTCCCAA	70	98
AKIP1	HGLibA_01454	TCTCCCGGGAGAACGCGCTG	39	61
AKIP1	HGLibA_01455	CATGTCTATCGTTATCACAG	156	203
AKIRIN1	HGLibA_01456	ACATTTACCCTCCGACAAGT	146	134
AKIRIN1	HGLibA_01457	CCTGGGCCTACCTGCTAGTT	219	315
AKIRIN1	HGLibA_01458	CACATGATCAGATTATGCGA	12	19
AKIRIN2	HGLibA_01459	GATCAAATAATGCGACGATA	29	22
AKIRIN2	HGLibA_01460	AACCTGCCGTAGAGTAAATA	73	61
AKIRIN2	HGLibA_01461	ATGTTATTACCTGGTGAAGC	46	48
AKNA	HGLibA_01462	ACCATTGACCAGCTACGCCT	219	289
AKNA	HGLibA_01463	CCTGGGGCACCATTCCCGTG	54	82
AKNA	HGLibA_01464	CTCAAGTCTCCTCGAGCTGA	73	96
AKNAD1	HGLibA_01465	CTGACCAACTCAACCCGAAA	31	44
AKNAD1	HGLibA_01466	TAGACTATCTTGCACAAGAG	52	55
AKNAD1	HGLibA_01467	ATCCACCAAGAACTTCTCAC	95	121
AKR1A1	HGLibA_01468	ATCACGCCATGCACGATCAG	159	216
AKR1A1	HGLibA_01469	GGTGGAATGCCACCCATACT	135	150
AKR1A1	HGLibA_01470	GTTAAGTATGCCCTTAGCGT	138	169
AKR1B1	HGLibA_01471	TCAGGTCGCTGAGTGTCTTC	159	209
AKR1B1	HGLibA_01472	TGGGCTCACAGGTCCTGATC	75	112
AKR1B1	HGLibA_01473	TCCCATACCTTAAAGCCAGT	52	64
AKR1B10	HGLibA_01474	TGGCCATTGATGCAGGATAT	68	84
AKR1B10	HGLibA_01475	CGGTGGAAAAGCAACGTTCT	16	27
AKR1B10	HGLibA_01476	GTGCCGATATCCTGCATCAA	86	87
AKR1B15	HGLibA_01477	CAGTGGAAAAGGAACGTTCT	140	153
AKR1B15	HGLibA_01478	TTTCTATGAGAATCAACATG	108	104
AKR1B15	HGLibA_01479	GTGGCGATATTCTGCATCAA	24	28
AKR1C1	HGLibA_01480	GCCAGCTTCAATTGCCAATT	118	116
AKR1C1	HGLibA_01481	ACCAAATTGGCAATTGAAGC	52	53
AKR1C1	HGLibA_01482	CTTATTACCATGGTTCTTCT	183	201
AKR1C2	HGLibA_01483	GGCTTCTATTGCCAATTTGA	75	51
AKR1C2	HGLibA_01484	ATTACCATGGTTCTTCTCGA	135	141
AKR1C2	HGLibA_01485	GTCAAATTGGCAATAGAAGC	44	35
AKR1C3	HGLibA_01486	GGTTCCGAGAAGTAAAGCTT	35	46
AKR1C3	HGLibA_01487	CAACTCTGGTCGATGAAAAG	75	96
AKR1C3	HGLibA_01488	CTGCATACCTTTAGAGACAT	202	197
AKR1C4	HGLibA_01489	AAAAGTAATATTCGACACAG	51	20
AKR1C4	HGLibA_01490	GCCAGCTTCTATTGCTAATT	30	22
AKR1C4	HGLibA_01491	TTCCCTACCTTGAGAGCCAT	119	155
AKR1D1	HGLibA_01492	AACCTTCACCGATGTTGCAC	210	304
AKR1D1	HGLibA_01493	TGTAGGCCCCATCAATATGT	126	128
AKR1D1	HGLibA_01494	TTACATCATTGAAGTACCCA	76	97
AKR1E2	HGLibA_01495	ACCATGTTGCTCTCGTCCAG	141	229
AKR1E2	HGLibA_01496	CCTCTCACATCCTCGAGTGC	111	166
AKR1E2	HGLibA_01497	GAACGGTACCTTGAAACCCA	71	101
AKR7A2	HGLibA_01498	CCCGGCTCACCGATTCCTGT	210	238
AKR7A2	HGLibA_01499	GCCTCTCCAACTATGCTAGC	51	48
AKR7A2	HGLibA_01500	CACTTCCCAGCTAGCATAGT	216	307
AKR7A3	HGLibA_01501	CCCAAACAGTGGAATGGCCT	117	154
AKR7A3	HGLibA_01502	ATACCTGGGCAGAGATGTAC	58	90
AKR7A3	HGLibA_01503	GCCTCTCCAACTATGCAGCC	67	58
AKT1	HGLibA_01504	TGTGCCGCAAAAGGTCTTCA	67	82
AKT1	HGLibA_01505	TCACGTTGGTCCACATCCTG	233	335
AKT1	HGLibA_01506	GCAGGATGTGGACCAACGTG	120	160
AKT1S1	HGLibA_01507	CGCGCATGCTCGCCGCGATG	53	56
AKT1S1	HGLibA_01508	AACGGCGCGCTGCCTCCGCC	93	135
AKT1S1	HGLibA_01509	TGTGGGCCAGTGCGATGTCG	56	73
AKT2	HGLibA_01510	TCTCGTCTGGAGAATCCACG	91	131
AKT2	HGLibA_01511	CATCGAGAGGACCTTCCACG	217	252
AKT2	HGLibA_01512	TTAAACAACTTCTCCGTAGC	108	118
AKT3	HGLibA_01513	AGAATGGACAGAAGCTATCC	57	89
AKT3	HGLibA_01514	TAAGGTAAATCCACATCTTG	119	140
AKT3	HGLibA_01515	TTGCCACTGAAAAGTTGTTG	6	5
AKTIP	HGLibA_01516	CTTACTGGACAGTCACCATC	124	193
AKTIP	HGLibA_01517	CACCACTTACCTAATTGCAT	127	200
AKTIP	HGLibA_01518	TAGAAGACCCCTATGCAATT	61	39
ALAD	HGLibA_01519	GCCCCGTCGGACATGATGGA	82	87
ALAD	HGLibA_01520	CGTCCATCCATCATGTCCGA	139	214
ALAD	HGLibA_01521	CTCGCCGTGTACCACGTCTC	74	139
ALAS1	HGLibA_01522	GTGGTTAGTGTGAAAACCGA	56	44
ALAS1	HGLibA_01523	GTCATTGGCCACAAAGCACG	145	212
ALAS1	HGLibA_01524	ATAACTGCCCCACACACCCG	92	110
ALAS2	HGLibA_01525	TGCGAGATTTACTCAGACGC	53	54
ALAS2	HGLibA_01526	CTCCACTGTTACGGATACCT	162	217
ALAS2	HGLibA_01527	GACAGCGTCCAATACCAAAC	69	90
ALB	HGLibA_01528	TGCTCATCGGTTTAAAGATT	113	144
ALB	HGLibA_01529	CGATGAATTTAAACCTCTTG	25	31
ALB	HGLibA_01530	AATGTGATGTTATAAGCCTA	49	58
ALCAM	HGLibA_01531	AAAGTGCTACATCCCCTTGA	143	178
ALCAM	HGLibA_01532	TACCATGTGATATTGCCATC	80	158
ALCAM	HGLibA_01533	TCATTGACTCTCATTGTAGA	80	67
ALDH16A1	HGLibA_01534	GGATAGAATGGGCGTTCCGA	26	20
ALDH16A1	HGLibA_01535	AAGGGGGAGGCCACGACCAC	51	96
ALDH16A1	HGLibA_01536	GCCCCCGCGGGGCGTCCCGT	41	21
ALDH18A1	HGLibA_01537	GCGCAAGCGTTGTTTGCCAA	43	58
ALDH18A1	HGLibA_01538	ACAGGCAATTCCAGTCTTAG	117	116
ALDH18A1	HGLibA_01539	GGGCAGCACAGATGCTGTAC	39	56
ALDH1A1	HGLibA_01540	GTATAATAGTCGCCCCCTCT	111	86
ALDH1A1	HGLibA_01541	AAGCATCCATAGTACGCCAC	67	108
ALDH1A1	HGLibA_01542	AAAACATTGCGCTACTGTGC	124	194
ALDH1A2	HGLibA_01543	AAAACCTTTCGATATTACGC	62	65
ALDH1A2	HGLibA_01544	CCAGCCTGCGTAATATCGAA	70	97
ALDH1A2	HGLibA_01545	ACCACTCAGTGCACTCTACA	153	223
ALDH1A3	HGLibA_01546	CGTCCCGGAGCAATCTGAAG	28	48
ALDH1A3	HGLibA_01547	AGCGTCCGCACACACGATGC	99	163
ALDH1A3	HGLibA_01548	CATATTTGCTCCCGAGTTGA	55	55
ALDH1B1	HGLibA_01549	GGTAGGGTTGACCGTCGGGA	25	20
ALDH1B1	HGLibA_01550	GAGCAGTTTGAACGAGTCCT	79	76
ALDH1B1	HGLibA_01551	CGAAACGCTCTCCGCCACAG	114	147
ALDH1L1	HGLibA_01552	TGAACACACCCACCACTTCG	123	156
ALDH1L1	HGLibA_01553	AAGGAGGGCCACGAAGTGGT	54	63
ALDH1L1	HGLibA_01554	GGAGACGCTTTGCCCATCCC	126	170
ALDH1L2	HGLibA_01555	CTATAGCCACCTCCGCAAAG	83	76
ALDH1L2	HGLibA_01556	AAGTGCATCCACTGTATCAT	120	143
ALDH1L2	HGLibA_01557	CTGTGAACACCCCTACTACT	54	58
ALDH2	HGLibA_01558	CCCGCTCGATCAGATCGGCC	43	73
ALDH2	HGLibA_01559	GCCTGGCCGATCTGATCGAG	4	5
ALDH2	HGLibA_01560	CCCACCGTCAATCCGTCCAC	149	203
ALDH3A1	HGLibA_01561	GTTCGACCATATCCTGTACA	80	101
ALDH3A1	HGLibA_01562	AGTTCCAGGTGCCAATGACG	46	71
ALDH3A1	HGLibA_01563	GGGACACCCCCATTGATTAC	40	67
ALDH3A2	HGLibA_01564	GTCCGACAGGCGTTCCTGTC	147	159
ALDH3A2	HGLibA_01565	CGTGCGTACCTTGCACAGGT	95	121
ALDH3A2	HGLibA_01566	TGGTGCTGATAATCGGAGCT	114	138
ALDH3B1	HGLibA_01567	TGGCCCGTGATTAGATAGTT	110	109
ALDH3B1	HGLibA_01568	CCTTCCACGCGGGGCGCACG	1	1
ALDH3B1	HGLibA_01569	CTATCCGCTGAACCTGACGC	132	197
ALDH3B2	HGLibA_01570	AGCGATCGCTCTCGTTGCTC	57	67
ALDH3B2	HGLibA_01571	GCCCTCCTCACCTGCGGCGA	95	138
ALDH3B2	HGLibA_01572	TGGTCCTCATCATCGCACCC	112	157
ALDH4A1	HGLibA_01573	GCCCGTCTTAGCCTTCACGC	143	266
ALDH4A1	HGLibA_01574	TGAGCGAGATGCCCTGCAAA	61	69
ALDH4A1	HGLibA_01575	TCAGCATGTCTGCCGCCTTC	42	41
ALDH5A1	HGLibA_01576	GAGGAAGCCCGCCGTGTTTA	41	46
ALDH5A1	HGLibA_01577	GAGAAGGGCGTGTCTTCGGC	29	46
ALDH5A1	HGLibA_01578	GATGACTGCAGCCACGCCTA	53	82
ALDH6A1	HGLibA_01579	GAGAGCCATGGCGGCGCTAT	75	65
ALDH6A1	HGLibA_01580	CGCCGCCAATAGCGCCGCCA	49	45
ALDH6A1	HGLibA_01581	CCAACTGTAAAGCTCTTCAT	115	98
ALDH7A1	HGLibA_01582	CATTAGGTTATGGATCGCCC	158	198
ALDH7A1	HGLibA_01583	CCTTTCTAGGATAATAGCCA	25	20
ALDH7A1	HGLibA_01584	GCAGAATCTTTCGCTGGCTT	76	92
ALDH8A1	HGLibA_01585	TCAGGACCCGTGAGCGCTCC	98	139
ALDH8A1	HGLibA_01586	TCTGCGTGCACTCTGACGTG	165	272
ALDH8A1	HGLibA_01587	CAGCACTCACCGACTCCCAC	72	94
ALDH9A1	HGLibA_01588	GTATAACCAAACGATCCACC	61	83
ALDH9A1	HGLibA_01589	GGTTTATGCAGGTAATGCCA	37	39
ALDH9A1	HGLibA_01590	AGTGAGGCTGGTGTACCTCC	91	149
ALDOA	HGLibA_01591	TGTGCGGCGCAGCGCTGTGA	60	63
ALDOA	HGLibA_01592	ACGGAGCTGACTTCGCCAAG	126	151
ALDOA	HGLibA_01593	CCTTGCCAGGTGCCACGATG	109	174
ALDOB	HGLibA_01594	GGTACCTATTGTTGAACCAG	129	130
ALDOB	HGLibA_01595	TCCATCCAGCCTCGCTATCC	167	274
ALDOB	HGLibA_01596	TATCCACAGTTAGACCAAGG	109	110
ALDOC	HGLibA_01597	GAACCGCCGGCTGTACCGCC	95	82
ALDOC	HGLibA_01598	CCACGACGATGCCCTTATCC	164	255
ALDOC	HGLibA_01599	CACGTTGGCGTTCTCCAGAA	53	66
ALG1	HGLibA_01600	GCAGTACCACGCGCTGTCGT	75	133
ALG1	HGLibA_01601	GCACCACCGCTACTACATGC	88	122
ALG1	HGLibA_01602	GAAGCAAGCTCGTCATTGAC	59	100
ALG10	HGLibA_01603	TGATCACTCCAATTGACACC	179	236
ALG10	HGLibA_01604	AATTCTACGTTTCCAAACTA	76	67
ALG10	HGLibA_01605	GGGAGCTGGAATGGCGCAGC	28	40
ALG10B	HGLibA_01606	AGCAGGAATGGCGCAGCTAG	48	59
ALG10B	HGLibA_01607	TGACCACTCCAACTGACACC	218	296
ALG10B	HGLibA_01608	ACTCAGTTCACAAACAAGTC	91	116
ALG11	HGLibA_01609	GGAAGATGGCGGCCGGCGAA	22	23
ALG11	HGLibA_01610	CCCCCTATATACTTAAACAG	38	22
ALG11	HGLibA_01611	TGTTACGACAACCTCCAATG	37	58
ALG12	HGLibA_01612	TCCGCGTGCAGTAGAACATC	140	196
ALG12	HGLibA_01613	ACGAGTGGGCCCGCTTCATC	60	123
ALG12	HGLibA_01614	CAGCGAAAGCACGTAAACCG	79	127
ALG13	HGLibA_01615	CAGTACTGAGTCGTTTACTC	141	159
ALG13	HGLibA_01616	GATCTTGTTATTAGTCACGC	86	84
ALG13	HGLibA_01617	GAAGAATATCTTTATCGTGC	78	56
ALG14	HGLibA_01618	GTTCCATGGACGTTACGCCC	85	141
ALG14	HGLibA_01619	GTAGAAACGTTATCCATGTC	22	24
ALG14	HGLibA_01620	GTGCGTTCTCGTTCTAGCTG	82	122
ALG1L	HGLibA_01621	CCCGCAGGTTCTTCCAAAAC	27	31
ALG1L	HGLibA_01622	AGTTGTATGTCCATAACCAA	87	81
ALG1L	HGLibA_01623	TTTGAACAACTTACTCTTGA	125	115
ALG2	HGLibA_01624	TACCACGTCGAACTCCTCGT	350	556
ALG2	HGLibA_01625	CGACGTGGTAGTGTGCGACC	57	116
ALG2	HGLibA_01626	AGGGTTCATCTGATCGTGGC	64	85
ALG3	HGLibA_01627	GGAGCCGCGCTACACGCTGC	41	47
ALG3	HGLibA_01628	CTGCGGAAACGCGGCCGGTC	42	52
ALG3	HGLibA_01629	GCCTACATGGCCGAGGTAGA	39	36
ALG5	HGLibA_01630	CAGGGTATATTCAGTTCTCG	111	102
ALG5	HGLibA_01631	AGCAGTTGTAAATGCAACGA	68	90
ALG5	HGLibA_01632	CACAACGACAGAAAGTTGTT	53	41
ALG6	HGLibA_01633	GCTGGTAAACCGCCTATGTT	73	100
ALG6	HGLibA_01634	AAGCTCTTCATGCGTACAAC	73	129
ALG6	HGLibA_01635	TCTCATATCCACGTGATGTA	100	152
ALG8	HGLibA_01636	AAACCAATTGCCAGTACCCG	84	59
ALG8	HGLibA_01637	GGCGGCGCTCACAATTGCCA	52	67
ALG8	HGLibA_01638	AACCAAACCACTTGTCATTG	125	138
ALG9	HGLibA_01639	GTCCATATACCATCCAGTCA	83	124
ALG9	HGLibA_01640	ACTACGTTGATAGCCATGAC	56	111
ALG9	HGLibA_01641	TCGAATGATGCTAGCCTTCT	7	5
ALKBH1	HGLibA_01645	AGAAGTCGATGACCCCTTCC	128	196
ALKBH1	HGLibA_01646	ACCCTTGCCACGGGCTGCGT	112	154
ALKBH1	HGLibA_01647	AGGATAGCCTTTGAGTCCAT	148	173
ALKBH2	HGLibA_01648	CAGGCAACGTATGGCGACGC	74	136
ALKBH2	HGLibA_01649	TGTGCCACTTCCCGAATACC	101	111
ALKBH2	HGLibA_01650	TCCCACGGGAATCCTTATGC	74	103
ALKBH3	HGLibA_01651	TCTTTCACGTCAACAAAGCC	78	128
ALKBH3	HGLibA_01652	AGCTTTGTCAAGATGTTCCC	134	180
ALKBH3	HGLibA_01653	TGCTTACCTAGATACACCTG	122	132
ALKBH4	HGLibA_01654	GCCCGTCGAGCAGTGCAACC	96	130
ALKBH4	HGLibA_01655	CGGTTCACACGGGTCTTCCC	99	109
ALKBH4	HGLibA_01656	CCGAGACCCCCGAAGTCCTT	60	83
ALKBH5	HGLibA_01657	CCACCGTGTGCTCGTTGTAC	100	181
ALKBH5	HGLibA_01658	ACTGGTTCCGACACCCGAAT	112	131
ALKBH5	HGLibA_01659	TATGCTTCAGATCGCCTGTC	39	61
ALKBH6	HGLibA_01660	CTCGTGAACCAGTATCTGCC	126	190
ALKBH6	HGLibA_01661	ACACTTTGTCCACGTAGCGC	113	170
ALKBH6	HGLibA_01662	AGCCCTGGAACCGTTCAGAG	39	25
ALKBH7	HGLibA_01663	GCCGCTACGAATACGATCAC	74	111
ALKBH7	HGLibA_01664	GTGCACCAGCCGCATAACGC	104	128
ALKBH7	HGLibA_01665	CCCAGTGATCGTATTCGTAG	121	159
ALKBH8	HGLibA_01666	TCTTCTACTACCATGAGTCC	93	131
ALKBH8	HGLibA_01667	GACAGTATCCTATGCCACTC	112	179
ALKBH8	HGLibA_01668	AATTACTTACCCCCAGATAA	42	18
ALLC	HGLibA_01669	GACATGGCATCTGAATCCGT	121	151
ALLC	HGLibA_01670	TCCTGCAGAAAACCTCATAA	59	41
ALLC	HGLibA_01671	CTTCAAAGAGCATGAATATA	16	7
ALMS1	HGLibA_01672	GCCCCCGCAGCACCGCTACT	119	127
ALMS1	HGLibA_01673	TCCGCTCGCCCTCCGAGTAG	167	232
ALMS1	HGLibA_01674	TTCTCACATTAAACCTAGTC	21	27
ALOX12	HGLibA_01675	CGTACAACCGCGTGCAGCTT	98	125
ALOX12	HGLibA_01676	TGGCCTTCCCGTGCTACCGC	187	275
ALOX12	HGLibA_01677	GACCATCGCTGCAGACCGTA	77	124
ALOX12B	HGLibA_01678	GGCCGGGGTTGACGCCGTTG	55	48
ALOX12B	HGLibA_01679	GTTCCCCGTCACAGACGACA	68	78
ALOX12B	HGLibA_01680	GATGATGCCCATCGCCATCC	113	156
ALOX15	HGLibA_01681	GTTGGAACCGGCATAGAGCG	25	10
ALOX15	HGLibA_01682	ACCTCCTTAAGGACGACGCC	64	113
ALOX15	HGLibA_01683	CTATGCCGGTTCCAACAACC	105	149
ALOX15B	HGLibA_01684	GGTTCCAGCTGACACCGCCG	65	86
ALOX15B	HGLibA_01685	GCCAGCCTGTAGATAAAAGT	71	57
ALOX15B	HGLibA_01686	AAGAGGAGGTGGCCGCCCCG	89	107
ALOX5	HGLibA_01687	GGATTCATACGACGTGACTG	103	89
ALOX5	HGLibA_01688	GAATCGAGAAGCGCAAGTAC	25	26
ALOX5	HGLibA_01689	GCAACACCGACGTAAAGAAC	54	66
ALOX5AP	HGLibA_01690	GGTACGCATCTACACAGTTC	56	84
ALOX5AP	HGLibA_01691	TTAGTTCCTGCTGCGTTTGC	59	73
ALOX5AP	HGLibA_01692	CATCGTCACCCTCATCAGCG	103	186
ALOXE3	HGLibA_01693	CCACACTCGATACACGCTGC	36	55
ALOXE3	HGLibA_01694	GGGTCGCGGACCTTGTAGAT	29	46
ALOXE3	HGLibA_01695	AGCAAAAATCTCGCCAGTCC	101	118
ALPI	HGLibA_01696	CATGGACCGCTTCCCATACC	159	227
ALPI	HGLibA_01697	AGCTGCCTGGCGGTTCCAGA	32	62
ALPI	HGLibA_01698	TGAGGTTCTTGGCGACCTTC	211	263
ALPK1	HGLibA_01699	CAGAGACGTCGAGCCCATAC	86	154
ALPK1	HGLibA_01700	AGCCACGCCAATTGCCCCGC	61	98
ALPK1	HGLibA_01701	TCGGTCTGTATACAGATCAG	82	77
ALPK2	HGLibA_01702	GATAACCCTAACCTACACCG	77	88
ALPK2	HGLibA_01703	AATAATGCCACTCCCATCGA	78	86
ALPK2	HGLibA_01704	GTGCTTCGCTGCATAATATC	58	59
ALPK3	HGLibA_01705	GTCTGCAGTAGCGCCGCGTC	18	28
ALPK3	HGLibA_01706	CCGATACACACCGCAGTCTA	98	136
ALPK3	HGLibA_01707	CCGTAGACTGCGGTGTGTAT	17	15
ALPL	HGLibA_01708	TGGCGGTGCCGGCACTGTCA	63	75
ALPL	HGLibA_01709	GTTGCACCGGGAACGCTCAG	55	48
ALPL	HGLibA_01710	GGTGGCATGGTTCACTCTCG	30	43
ALPP	HGLibA_01711	CATGGACCGCTTCCCATATG	269	371
ALPP	HGLibA_01712	CGAGGCGTGCTGCACTCGTG	83	135
ALPP	HGLibA_01713	TCCATGGCCAGGGGTATCTC	80	109
ALPPL2	HGLibA_01714	CATGGACCGCTTCCCGTACG	56	110
ALPPL2	HGLibA_01715	GGATGCCGACGTGCCTGCCT	50	72
ALPPL2	HGLibA_01716	CACCGTGTGGGCGTAGGCGC	102	140
ALS2	HGLibA_01717	GAACTCCATGTTTCACTCCG	138	134
ALS2	HGLibA_01718	GGCACGGCGATGTTCTGCCT	133	143
ALS2	HGLibA_01719	GTGGCTGCTACTTATGAAGC	29	19
ALS2CL	HGLibA_01720	CTACACGCAGCGAGTACTGG	121	149
ALS2CL	HGLibA_01721	GCACGTACTGTTGCACGTGA	109	165
ALS2CL	HGLibA_01722	GTGAACGCAGTCACCCTCTT	232	315
ALS2CR11	HGLibA_01723	AGCACACTTGATAACCGCAG	90	94
ALS2CR11	HGLibA_01724	CCGCCACCCCGCTATTGCAG	80	80
ALS2CR11	HGLibA_01725	ATTGTTGTAGGTTGGCTGCC	120	162
ALS2CR12	HGLibA_01726	GAATCGGAGATCCCGGACAA	24	19
ALS2CR12	HGLibA_01727	TTCCGAACAAGTTGATAGCC	63	96
ALS2CR12	HGLibA_01728	AGTTCTTGCGTGGTAGTTGA	107	129
ALS2CR8	HGLibA_01729	TTGACTCTTCACCGTCATTA	144	156
ALS2CR8	HGLibA_01730	CATGATTTAGTGCCCCCAAA	63	69
ALS2CR8	HGLibA_01731	TGGGGGTAGTAGAATGCTTG	50	60
ALX1	HGLibA_01732	CGCCGAGCATCACGTGCGCT	40	59
ALX1	HGLibA_01733	CATTCGAAGAACTGCGATAC	96	113
ALX1	HGLibA_01734	AGGTCCTCTGGAGCACGTTA	64	61
ALX3	HGLibA_01735	GCACTGCGCGCCTTTCCGCG	46	61
ALX3	HGLibA_01736	CGAGCGTTATGGGAAGATCC	59	77
ALX3	HGLibA_01737	ATCACGTGGTCCAGTTCAGA	68	80
ALX4	HGLibA_01738	CGTCTCTTACTGCGAGTCGC	80	126
ALX4	HGLibA_01739	CCGCAAGACCTCGAGCATCG	62	96
ALX4	HGLibA_01740	CCGTTACGGCGCTGGGCAGC	22	39
ALYREF	HGLibA_01741	GGGACTCACTCTCGCATTAT	35	43
ALYREF	HGLibA_01742	AGTCTCAGACGCCGATATTC	80	52
ALYREF	HGLibA_01743	CGTCACAGATTGACGCACAG	85	110
AMACR	HGLibA_01744	GTCCTGTAAGTCGTATAGAA	19	25
AMACR	HGLibA_01745	CACCTTTCTATACGACTTAC	47	48
AMACR	HGLibA_01746	GACCCTTGCCAGTGCGTGTG	64	144
AMBN	HGLibA_01747	AGGCTCAAACTAGCCATACC	54	110
AMBN	HGLibA_01748	GATACTGATCCTATGCCTCC	26	46
AMBN	HGLibA_01749	TATGGCTAGTTTGAGCCTTG	97	154
AMBP	HGLibA_01750	TTGTCGGGCGGCGTTGGCAC	96	151
AMBP	HGLibA_01751	TGCTCACCGCCAACGAGTGC	73	134
AMBP	HGLibA_01752	GGCAGGTGGAACCGATGGCC	44	63
AMBRA1	HGLibA_01753	GCAGACATCCGGGCATTGCG	37	39
AMBRA1	HGLibA_01754	GGTAGTATTGGCAATGTTAC	49	60
AMBRA1	HGLibA_01755	ACATTGCCAATACTACCTAC	78	123
AMD1	HGLibA_01756	TGACTGATTACCCGACTCTC	97	126
AMD1	HGLibA_01757	GTTGTAGAAGTCTTCAAGCC	51	80
AMD1	HGLibA_01758	GGAATTCGTGACCTGATACC	61	57
AMDHD1	HGLibA_01759	GAACGCGCAGCAAGTGGTGC	87	100
AMDHD1	HGLibA_01760	TGCGCAGCGCATCCCGCGCC	129	229
AMDHD1	HGLibA_01761	AGTTCACGAATTTGCAATGA	41	46
AMDHD2	HGLibA_01762	CAATGTCCGCATCGTGACGC	121	216
AMDHD2	HGLibA_01763	CCCGCAGTCCCGCCGCTCGT	61	90
AMDHD2	HGLibA_01764	TCAGCGCCCGGATCACTTCG	77	102
AMELX	HGLibA_01765	ATACCGGTGGCCTTATGCTC	67	71
AMELX	HGLibA_01766	CAACCAATGATGCCCGTTCC	174	266
AMELX	HGLibA_01767	CAAGCTTCCAGAGTCAGATC	30	43
AMELY	HGLibA_01768	GGGTTGGAGTCATGGATTGC	10	16
AMELY	HGLibA_01769	CTGGTGGTCTTATCATGCTC	72	100
AMELY	HGLibA_01770	CATACTTCCTGATCTGCATC	148	216
AMER1	HGLibA_01771	TTAGCAGTATCCGCCGTCAC	134	194
AMER1	HGLibA_01772	TACCATAGTCGATTCTACCA	70	96
AMER1	HGLibA_01773	GAGCAGCCTCCCTCGATACT	131	174
AMER2	HGLibA_01774	AGCGGCCAAGGACGCGTCCT	88	102
AMER2	HGLibA_01775	CGACGGACTTGCCGAGGTGC	83	100
AMER2	HGLibA_01776	TGACTGTGCCGCCGAAACGC	86	170
AMER3	HGLibA_01777	CCGTGAGCGAGTCGAAGCTC	25	33
AMER3	HGLibA_01778	ATCCGTGTCCACAAGTGACG	95	111
AMER3	HGLibA_01779	ATCGTCAGCTGGCTGCGCCG	10	13
AMFR	HGLibA_01780	CGGCGAGCCGGACCAGCTAA	31	32
AMFR	HGLibA_01781	CGCGCGGTAGGCGCTGATGA	8	10
AMFR	HGLibA_01782	TGTCTCTCACTCACTCGAAG	50	59
AMH	HGLibA_01783	TCCGACCGCAACCCGCGCTA	77	99
AMH	HGLibA_01784	AGACGCTCACGCGCCTGGTG	28	38
AMH	HGLibA_01785	ACGACCACCGCTGCTTCACA	81	119
AMHR2	HGLibA_01786	AACACACAGGTTCGCCTGTT	40	36
AMHR2	HGLibA_01787	TTTGTGCTTCCCCGCACTCC	247	333
AMHR2	HGLibA_01788	TGCCGAGACAGTGATGAGCC	129	170
AMICA1	HGLibA_01789	TGTCCCCCATCAAGTGTACG	144	221
AMICA1	HGLibA_01790	CCAGAACCGCGTACACTTGA	30	36
AMICA1	HGLibA_01791	GTTACCTTGGCGTGCTCTCC	97	105
AMIGO1	HGLibA_01792	CCGGTGCGCCTTCGATGACA	96	119
AMIGO1	HGLibA_01793	GCCCAGTTACACAGCACTAC	66	111
AMIGO1	HGLibA_01794	GCTACCCAAACTAACGCTCC	29	27
AMIGO2	HGLibA_01795	AAGTACCTGACGCGAGTGCC	100	179
AMIGO2	HGLibA_01796	TGACTCCAGGCACTCGCGTC	83	162
AMIGO2	HGLibA_01797	AATAAAGCCAAGCGCACGAA	54	43
AMIGO3	HGLibA_01798	TGCGCGCGAGTACGTATGCT	99	193
AMIGO3	HGLibA_01799	CTCGCGCGCAAAGTCGCGCA	58	79
AMIGO3	HGLibA_01800	ACCGACCCACCAGCGCGTAC	104	189
AMMECR1	HGLibA_01801	ACGCACCGCCACCTACCTAC	159	297
AMMECR1	HGLibA_01802	GGTCGAGACAAAAGATTACG	19	20
AMMECR1	HGLibA_01803	ACAGCCCACTGTTTGTAACA	75	95
AMMECR1L	HGLibA_01804	TTAGTCCGCTCTTTGTGACG	116	157
AMMECR1L	HGLibA_01805	AGGGCTCAGCGCTCCCGATG	49	64
AMMECR1L	HGLibA_01806	ATTTCCCCCCCTGACCCGAG	12	12
AMN	HGLibA_01807	TGCGACGTCGAAGTCCGTGT	63	106
AMN	HGLibA_01808	ACTTCGACGTCGCAGCCAAC	108	185
AMN	HGLibA_01809	CCGAGGCGAGATGGGCGTCC	60	99
AMN1	HGLibA_01810	ACCTTGTGCGAAGAAATTAG	58	77
AMN1	HGLibA_01811	AGCTCCGTAGATCTAGAGTT	75	77
AMN1	HGLibA_01812	ACCTCTAATTTCTTCGCACA	53	38
AMOT	HGLibA_01813	CATATGCCTCCGAGACGCGC	102	130
AMOT	HGLibA_01814	GACAGAAATCCAGCGCGTCT	135	125
AMOT	HGLibA_01815	AGATCCTCTCAGACGAGAAC	51	68
AMOTL1	HGLibA_01816	TACCACCAAGCGAGAATCGC	58	91
AMOTL1	HGLibA_01817	CTTGTCCAGCGATTCTCGCT	66	63
AMOTL1	HGLibA_01818	CCATCACCGTATTGTCCACC	157	241
AMOTL2	HGLibA_01819	ACTGTCCATCTTGTTCCGCA	181	288
AMOTL2	HGLibA_01820	GCCGCAGCCGCGAAAACAGA	12	7
AMOTL2	HGLibA_01821	GGAATCTGCAAATCGCCGCC	14	13
AMPD1	HGLibA_01822	AATTAACAGTCTTCCGTCCT	105	149
AMPD1	HGLibA_01823	CCCAGAAAAAAGCGTTTCCA	67	52
AMPD1	HGLibA_01824	GGAGATTTCCCCCTTTGATG	92	69
AMPD2	HGLibA_01825	GGTGTCGGGGCCCTGTTCAT	55	54
AMPD2	HGLibA_01826	ACATGGGGCCATTGATAATC	38	38
AMPD2	HGLibA_01827	CCTCCCGCAGCGTCTGTTCA	86	117
AMPD3	HGLibA_01828	CTTACTAAATCCGGGGCACC	77	76
AMPD3	HGLibA_01829	AGGAGAGTACTTTGCTCGGA	19	17
AMPD3	HGLibA_01830	CATCTACGGCCGCAGTCCTG	139	167
AMPH	HGLibA_01831	AGACTTCAGCGAGAACTCCG	74	84
AMPH	HGLibA_01832	TCTTCCCGCCCATACCAGTC	73	130
AMPH	HGLibA_01833	ATGAAGTCTATGAGCCTGAC	55	83
AMT	HGLibA_01834	CCCTGCGAGTACAGTCGTCC	72	115
AMT	HGLibA_01835	TGACGTGTCTCATATGCTGC	24	41
AMT	HGLibA_01836	CGTCAAAGAGCGAGCAGTGC	74	91
AMTN	HGLibA_01837	TTTGGTAGTGTTCCCTGATC	68	82
AMTN	HGLibA_01838	CTACAGTTAAATCCTGCTGC	70	88
AMTN	HGLibA_01839	CCAGACCCACCCATTGACCC	70	101
AMY1A	HGLibA_01840	GTGCATAATTTATAGCTAAC	82	72
AMY1A	HGLibA_01841	TTCACAACCCTTTCAGACCT	163	202
AMY1A	HGLibA_01842	TTAAAATCCCATCCAGAATA	46	29
AMY1B	HGLibA_01843	TTCACAACCCTTTCAGACCT	163	202
AMY1B	HGLibA_01844	GTGCATAATTTATAGCTAAC	82	72
AMY1B	HGLibA_01845	TTTCTAGGTTCGTATTTATG	22	12
AMY1C	HGLibA_01846	CTGAACCCCTCCAAATCCCT	83	121
AMY1C	HGLibA_01847	AAAGCAAAATGAAGCTCTTT	52	34
AMY1C	HGLibA_01848	GTGCATAATTTATAGCTAAC	82	72
AMY2A	HGLibA_01849	TTTACAACCCTTTCAGACCT	51	54
AMY2A	HGLibA_01850	GTGCATAATTTATAGCTAAC	82	72
AMY2A	HGLibA_01851	TTGAAATCCCATCCAGAATA	103	83
AMY2B	HGLibA_01852	ACAGGTCAGAGATTGTCGTC	33	54
AMY2B	HGLibA_01853	GCTGTAATTAATCATATGTC	55	52
AMY2B	HGLibA_01854	ATGAATCATCTCATTGACAT	119	148
AMZ1	HGLibA_01855	GTCCCGTACCTATCGGCTGT	154	234
AMZ1	HGLibA_01856	ACGGCAGGCACTTGACGCGC	87	130
AMZ1	HGLibA_01857	GCGCGTCAAGTGCCTGCCGT	108	112
AMZ2	HGLibA_01858	TTTACTACTTCGATCCTGTA	16	10
AMZ2	HGLibA_01859	CAAATATGTGTCCGATCTCA	59	80
AMZ2	HGLibA_01860	CATGCAAGGCTCCAACCACT	132	193
ANAPC1	HGLibA_01861	AAACAGCAATCCATATTTAG	80	82
ANAPC1	HGLibA_01862	GTGTGACTTCATTATATCAC	49	69
ANAPC1	HGLibA_01863	CCTGAAAGGTTGCAAATGTT	58	75
ANAPC10	HGLibA_01864	TGTATCATGAATGTACGAGT	129	184
ANAPC10	HGLibA_01865	GACATACCCGAATTTCTTGA	56	34
ANAPC10	HGLibA_01866	CCCTTGGCAGCAACTTGAGT	72	105
ANAPC11	HGLibA_01867	GATGCCACAGTTCTCATCGT	134	192
ANAPC11	HGLibA_01868	CGACGACTGCCCGCTGGTGT	5	15
ANAPC11	HGLibA_01869	CCCTCCGTAGGCAAGGTGCC	125	203
ANAPC13	HGLibA_01870	CATGAGAATGTTCCCCCCAT	122	166
ANAPC13	HGLibA_01871	AGCCAAGCGTCAGTTTCCAA	64	82
ANAPC13	HGLibA_01872	GGTATTGCGACATCCTCATA	87	103
ANAPC15	HGLibA_01873	TGTCTTTCTCCGCGATGCTT	178	208
ANAPC15	HGLibA_01874	TAATCTGGATCGACCCTGTG	94	142
ANAPC15	HGLibA_01875	CCCACAGCTCCAAAGCATCG	74	90
ANAPC16	HGLibA_01876	ATGTTTCACCTGTTTAAGCG	39	54
ANAPC16	HGLibA_01877	AGCTAAAAACAGATTCGCAG	50	51
ANAPC16	HGLibA_01878	TAAGCCCATCGAGCAGCTGC	21	24
ANAPC2	HGLibA_01879	ATGCCCGTCGCCGGTACTAC	134	157
ANAPC2	HGLibA_01880	GAGATGATCCAGCGTCTGTA	8	7
ANAPC2	HGLibA_01881	GGTAGAAGAACCTTTGCACG	74	91
ANAPC4	HGLibA_01882	TCCTGGTCTGGTCGCCCAAG	69	95
ANAPC4	HGLibA_01883	ACAGGTCGGAAAACGCAACA	30	52
ANAPC4	HGLibA_01884	CACTTCCATCCAATGCATAC	101	145
ANAPC5	HGLibA_01885	GGTGACGCCGTACAAGATCG	16	4
ANAPC5	HGLibA_01886	GTCCTTGATGCCGAACACAT	243	308
ANAPC5	HGLibA_01887	CCACCTCGCAGAGCTACACG	189	235
ANAPC7	HGLibA_01888	CCTGTACAAGAAGGCTGGTC	70	103
ANAPC7	HGLibA_01889	GATCCAAACCGTGCCTAACT	114	114
ANAPC7	HGLibA_01890	CCTGACCAGCCTTCTTGTAC	79	113
ANG	HGLibA_01891	GGCCCGCTGGTTACGGACGA	35	48
ANG	HGLibA_01892	AACGTTTCTGAACCCCGCTG	53	75
ANG	HGLibA_01893	ACCTCCATGTAGCTTGCAAG	67	110
ANGEL1	HGLibA_01894	CGAAGCGATAGTTCCAATTG	76	86
ANGEL1	HGLibA_01895	AGGACTGGGTGTAAAACCGA	51	35
ANGEL1	HGLibA_01896	TCGCTTCGTGAACCTCATGC	124	194
ANGEL2	HGLibA_01897	TAGTTACGTCATGAACGCTG	42	58
ANGEL2	HGLibA_01898	CAGGTCTCCAGTTACAGTAC	43	56
ANGEL2	HGLibA_01899	CTAAAACTCCAGTGTAATAC	57	61
ANGPT1	HGLibA_01900	GAGAAATCCGGTTCCACGTG	19	19
ANGPT1	HGLibA_01901	TCGACTTGAGATACAGCTGC	98	132
ANGPT1	HGLibA_01902	CGACAGTTGCCATCGTGTTC	87	120
ANGPT2	HGLibA_01903	AACGCGGAAGTTAACTGATG	63	66
ANGPT2	HGLibA_01904	GACAATTATTCAGCGACGTG	38	41
ANGPT2	HGLibA_01905	TCCGCGTTTGCTCCGCTGTT	125	162
ANGPT4	HGLibA_01906	AGTTGTGCCTGACACCGCGC	53	99
ANGPT4	HGLibA_01907	GCCCTCACCAACATCGAGCG	55	62
ANGPT4	HGLibA_01908	GGGCCATCAAGACGATCTTG	36	38
ANGPTL1	HGLibA_01909	GTATGACCCGCCTCTGTATT	161	166
ANGPTL1	HGLibA_01910	TGAATAACAGTCCAACCCCC	29	40
ANGPTL1	HGLibA_01911	AGATACCCTCGTGCCACAGA	57	88
ANGPTL2	HGLibA_01912	GCACTTACCCGACGGCTTGT	99	95
ANGPTL2	HGLibA_01913	CCAACGCGTTGTCCCGCTTG	163	257
ANGPTL2	HGLibA_01914	GGTACCGCGGGGGCCATTAC	30	26
ANGPTL3	HGLibA_01915	AGACTTTGTCCATAAGACGA	14	18
ANGPTL3	HGLibA_01916	CAAAGACCTTCTCCAGACCG	100	139
ANGPTL3	HGLibA_01917	GTCTACTGTGATGTTATATC	31	32
ANGPTL4	HGLibA_01918	ATCCCCAAACCCCGCCTTGT	47	69
ANGPTL4	HGLibA_01919	GTGAACTGCAAGATGACCTC	69	101
ANGPTL4	HGLibA_01920	TTTGCAGATGCTGAATTCGC	129	173
ANGPTL5	HGLibA_01921	TAACTGTGTACATCATTCTA	106	115
ANGPTL5	HGLibA_01922	GAAGTACCAAAAAACTACTA	28	22
ANGPTL5	HGLibA_01923	GGATGAGCAACAAGCTTCCT	36	36
[truncated: 63,385 more rows]
